# Supplementary material for: NUDT7 regulates total hepatic CoA levels and the composition of the intestinal bile acid pool in male mice fed a Western diet
Source: J Biol Chem. 2022 Nov 24;299(1):102745. doi: 10.1016/j.jbc.2022.102745 (PMC9792899; doi:10.1016/j.jbc.2022.102745)
Supplement: Table S1 [file mmc1.xlsx]

## Sheet: Sheet1
Bile Acid Species	Q1 Mass (Da)	Q3 Mass (Da)	Retentiom Time (minutes)
Tauro-α/β-muricholic acid	514.3	124.1	3.1
α-muricholic acid	407.3	406.7	3.4
β-muricholic acid	407.3	407.2	3.7
2H5-β-muricholic acid	412.3	412.2	3.7
2H4-Tauroursodeoxycholic acid	502.6	124	7.9
Tauroursodeoxycholic acid	498.1	124.1	8
2H4-Ursodeoxycholic acid	394.9	394.9	8.7
Ursodeoxycholic acid	391.3	391	8.8
Taurohyodeoxycholic acid	498.2	124	8.8
Cholic Acid	408	344.3	9.7
Taurocholic acid	514.2	124.2	10
Hyodeoxycholic acid	391.3	390.8	10.1
Taurochenodeoxycholic acid	498.3	124.2	15.3
2H4-Taurochenodeoxycholic acid	502	124	15.3
Taurodeoxycholic acid	498.2	124.1	15.8
Chenodeoxycholic Acid	391.3	390.7	16.1
2H4-Chenodeoxycholic acid	395.3	394.8	16.1
Deoxycholic acid	391.4	390.7	16.4
Trihydroxycholestanoic acid	449.3	449.3	17.6
Taurolithocholic acid	482.3	124.1	18
Lithocholic acid	375.2	375.2	20
