# Supplementary material for: NUDT7 regulates total hepatic CoA levels and the composition of the intestinal bile acid pool in male mice fed a Western diet
Source: J Biol Chem. 2022 Nov 24;299(1):102745. doi: 10.1016/j.jbc.2022.102745 (PMC9792899; doi:10.1016/j.jbc.2022.102745)
Supplement: Table S2 [file mmc2.xlsx]

## Sheet:  Raw area counts
												GENDER	Male	Male	Male	Male	Male	Male	Male	Male	Male	Male	Male	Male	Male	Male	Male	Male	Male	Male	Male	Male	Male	Male	Male	Male	Male	Male	Male	Male	Female	Female	Female	Female	Female	Female	Female	Female	Female
												GENOTYPE	WT	WT	WT	WT	WT	WT	WT	KO	KO	KO	KO	KO	KO	KO	WT	WT	WT	WT	WT	WT	WT	KO	KO	KO	KO	KO	KO	KO	WT	WT	WT	WT	WT	WT	WT	KO	KO
												SUBJ ID	3413	3417	3513	3515	3599	3677	3679	3253	3255	3257	3261	3425	3465	3467	3317	3419	3421	3423	3517	3521	3607	3265	3267	3293	3295	3297	3475	3477	3246	3248	3486	3488	3490	3568	3636	3234	3236
												GROUP NAME	Nudt7 WT Liver, Control Diet, Fed	Nudt7 WT Liver, Control Diet, Fed	Nudt7 WT Liver, Control Diet, Fed	Nudt7 WT Liver, Control Diet, Fed	Nudt7 WT Liver, Control Diet, Fed	Nudt7 WT Liver, Control Diet, Fed	Nudt7 WT Liver, Control Diet, Fed	Nudt7 KO Liver, Control Diet, Fed	Nudt7 KO Liver, Control Diet, Fed	Nudt7 KO Liver, Control Diet, Fed	Nudt7 KO Liver, Control Diet, Fed	Nudt7 KO Liver, Control Diet, Fed	Nudt7 KO Liver, Control Diet, Fed	Nudt7 KO Liver, Control Diet, Fed	Nudt7 WT Liver, Western Diet, Fed	Nudt7 WT Liver, Western Diet, Fed	Nudt7 WT Liver, Western Diet, Fed	Nudt7 WT Liver, Western Diet, Fed	Nudt7 WT Liver, Western Diet, Fed	Nudt7 WT Liver, Western Diet, Fed	Nudt7 WT Liver, Western Diet, Fed	Nudt7 KO Liver, Western Diet, Fed	Nudt7 KO Liver, Western Diet, Fed	Nudt7 KO Liver, Western Diet, Fed	Nudt7 KO Liver, Western Diet, Fed	Nudt7 KO Liver, Western Diet, Fed	Nudt7 KO Liver, Western Diet, Fed	Nudt7 KO Liver, Western Diet, Fed	Nudt7 WT Liver, Control Diet, Fed	Nudt7 WT Liver, Control Diet, Fed	Nudt7 WT Liver, Control Diet, Fed	Nudt7 WT Liver, Control Diet, Fed	Nudt7 WT Liver, Control Diet, Fed	Nudt7 WT Liver, Control Diet, Fed	Nudt7 WT Liver, Control Diet, Fed	Nudt7 KO Liver, Control Diet, Fed	Nudt7 KO Liver, Control Diet, Fed
PATHWAY SORTORDER	BIOCHEMICAL	SUPER PATHWAY	SUB PATHWAY	COMP ID	PLATFORM	CHEMICAL ID	RI	MASS	PUBCHEM	CAS	KEGG	Group HMDB	1	1	1	1	1	1	1	2	2	2	2	2	2	2	3	3	3	3	3	3	3	4	4	4	4	4	4	4	5	5	5	5	5	5	5	6	6
1455	(12 or 13)-methylmyristate (a15:0 or i15:0)	Lipid	Fatty Acid, Branched	38293	LC/MS Neg	100002344	5499	241.217	151014	2485-71-4			2.06692e+06	1.83488e+06	2.13356e+06	2.0859e+06	1915551	1.72325e+06	2.06538e+06	2414214	2.18038e+06	1.9781e+06	2.4951e+06	6146917	1910268	2.10343e+06	12354674	21443878	10759836	30290158	12589035	12732301	46587480	15200988	21221042	13020573	11018347	10377030	20682780	13652243	3.29342e+06	2.36878e+06	2.10225e+06	3.26611e+06	3.97106e+06	2.0948e+06	1.66961e+06		3.62202e+06
1458	(14 or 15)-methylpalmitate (a17:0 or i17:0)	Lipid	Fatty Acid, Branched	38768	LC/MS Neg	100002945	5695	269.249	17903417				9610234	8195966	10469267	10499201	9438153	7.56547e+06	10296090	13993480	16186411	9473304	14068550	16258745	9430573	12565024	94454512	111872520	53657160	115824680	64352388	51695884	175234160	65606600	121205400	63913116	41535280	63244924	125952264	59024520	11989831	10271216	9398283	13325680	25514976	8754126	10891867	8278446	22376796
1462	(16 or 17)-methylstearate (a19:0 or i19:0)	Lipid	Fatty Acid, Branched	38296	LC/MS Neg	100002356	5993	297.28	3083779	2724-59-6		HMDB37397	2.15307e+06	1.43579e+06	2.094e+06	1992418	1.70834e+06	1.6843e+06	1.97649e+06	2.39087e+06	3.18466e+06	1.84747e+06	2.88629e+06	3.47336e+06	1.70017e+06	2558092	16433477	16692974	10695521	23046766	14378272	14403294	62378760	10458648	17045824	15663286	12098977	13528505	31634048	13803637	1.66197e+06	1.3077e+06	1.36343e+06	2.42088e+06	3851853	1.05523e+06	2515007	1.1414e+06	4416929
1330	(2 or 3)-decenoate (10:1n7 or n8)	Lipid	Medium Chain Fatty Acid	63436	LC/MS Neg	100021502	4990	169.123						103430	206578	105323	186369		187421	135344		147025	243866	137831	116204	94868	179158	137918	243684	160071	181033	133789		193319	135928	119270	270372		142412	129171	96720.6	95646.4	152043		272478	106934	149800	75685	136946
3897	(3'-5')-uridylylcytidine*	Nucleotide	Dinucleotide	62398	LC/MS Neg	100020729	1591	548.104					57493.3	48188		52728.9	74323.4	69520			44876.4	53703	49509.8	47265.1	60331.9	56166.9	49416.1	29057.7	68036.3	60442.6		39316.7		55862.7	32728	35723.8	89912.9			80691.4	31702.3	47708.4	48073.5	37627.5	44164.9	78335.3		35992	54307
3899	(3'-5')-uridylyluridine	Nucleotide	Dinucleotide	52741	LC/MS Neg	100009058	1688	549.088	102258	2415-43-2			47284.6	51439.8		50622.3	61401.7	54037.6	43519	48709.1	29415.6	46042.8	42468.4	28591.7	46962.7		40972.7	33797.6	45319.5	46043.6	26392.5	37117	53197.6	65492	37900.6	26754.6	55126.8		23489.1	56411.6		30993.9	28404.2		33504.1	44256	31490.2	23769
474	(N(1) + N(8))-acetylspermidine	Amino Acid	Polyamine Metabolism	57814	LC/MS Pos Early	100016038	3080	188.176					481768	752119	393572	707500	1760289	760570	620863	855205	523187	785949	963737	1273829	1189446	1229477	1130848	777220	714372	902588	671114	640918	643192	827398	566355	1139843	1.01817e+06	1074028	830866	1576911	1392697	724528	1514668	1313202	1329603	1596306	1617496	996052	1854654
1690	(R)-3-hydroxybutyrylcarnitine	Lipid	Fatty Acid Metabolism (Acyl Carnitine, Hydroxy)	43264	LC/MS Pos Early	100003926	2400	248.149	53481617			HMDB13127	1212620	1114941	1418455	1094392	870747	987530	763296	1327162	944705	1330622	910103	737124	954069	1204657	836142	920973	2727037	1288194	1070078	1215486	1192467	529962	887740	792239	1387337	1206629	719917	1.70997e+06	1519099	1.59019e+06	1808494	1.65005e+06	1139016	1236330	2444628	4020886	2667212
1691	(S)-3-hydroxybutyrylcarnitine	Lipid	Fatty Acid Metabolism (Acyl Carnitine, Hydroxy)	52984	LC/MS Pos Early	100009271	2340	248.149				HMDB13127	8329224	6165803	3659192	4038342	4120332	4790419	6342668	5617668	4463743	3848400	2958198	4420050	3208929	6133333	7654348	4375814	7.06312e+06	6325974	8393695	3995998	6644073	4741706	3860952	2334369	3790218	4373734	4112349	2864042	2894761	4073181	9872299	5316762	6415007	2436441	21614144	4543691	4656130
2496	1-(1-enyl-palmitoyl)-2-arachidonoyl-GPE (P-16:0/20:4)*	Lipid	Plasmalogen	52673	LC/MS Pos Late	100009002	2270	724.528				HMDB11352	15248355	12753778	17277350	17854548	14291290	16855940	16166065	18934352	16222872	14584187	16418833	12571930	14867480	17890102	14602644	15878301	14631481	12618412	15723003	14306851	11482209	14701878	15283155	14642963	15566351	15703369	13854050	18357808	16454078	16991784	19269376	15286662	19305996	20391302	20607588	17795976	15355489
2493	1-(1-enyl-palmitoyl)-2-linoleoyl-GPE (P-16:0/18:2)*	Lipid	Plasmalogen	52677	LC/MS Pos Late	100009069	2351	700.528				HMDB11343	615146	438262	537151	498132	509743	411610	305447	509364	732336	288086	549418	489794	423009	595224	359945	171840	240190	109302		321405	184875	156068		429035	287360	280886	230952	469654	528899	393702	494799	390855	513448	469887	770024	327406	560859
2492	1-(1-enyl-palmitoyl)-2-oleoyl-GPE (P-16:0/18:1)*	Lipid	Plasmalogen	52477	LC/MS Pos Late	100009005	2600	702.543				HMDB11342	1959301	1345023	2055161	2248887	1815807	2.05615e+06	2092185	2617899	2261395	2249085	1960981	1896166	1684038	2601644	1933820	1871453	1848928	1422926	1785825	1759854	1414113	1533191	1317546	1701075	1947570	1740492	1557877	2547799	2450250	2194497	2716513	2825206	2800114	2644411	3371905	2133659	2185843
2494	1-(1-enyl-palmitoyl)-2-palmitoyl-GPC (P-16:0/16:0)*	Lipid	Plasmalogen	52716	LC/MS Pos Late	100009162	2454	718.574	11146967			HMDB11206	2161758	1450202	1725724	2157076	1905806	2141093	2425580	2562460	2307435	1786444	2113828	1776660	1652246	2740240	1424960	1413032	1461201	1048644	1328265	1220310	1068172	1117009	956050	1026292	1339235	1184933	1034478	1409425	1987669	2131443	2580287	2562230	2587233	2459611	3197642	2346338	2591871
2525	1-(1-enyl-palmitoyl)-GPE (P-16:0)*	Lipid	Lysoplasmalogen	39270	LC/MS Pos Late	100003000	1558	438.298					127755	66673	85801	154577	134516	150370	299899	172715	201021	108216	186512	140978	116295	216392	388649	173679	98685	106887	151071	107260	670213	136264	122185	75605	108039	141444	152038	193536	171092	187874	277142	330332	287179	204741	1143216	160433	314741
2509	1-(1-enyl-stearoyl)-2-arachidonoyl-GPE (P-18:0/20:4)*	Lipid	Plasmalogen	52475	LC/MS Pos Late	100008999	2511	752.559	9547058			HMDB05779	22470220	16348666	20567060	23246778	18694854	23321660	22402492	25609424	20857396	18853576	24471896	21056548	20802782	28965468	15090891	15558593	16096062	11998042	14691939	15183087	10110405	16775924	16220316	16019979	18940596	18517336	14707060	20857572	21429352	23078092	23422454	26517498	25973624	31673132	26738846	22588758	21026136
2501	1-(1-enyl-stearoyl)-2-linoleoyl-GPE (P-18:0/18:2)*	Lipid	Plasmalogen	52748	LC/MS Pos Late	100009225	2633	728.559				HMDB11376	2550418	2343405	2606435	2787418	2246736	3084517	2.64807e+06	3.21816e+06	3256604	2278873	2754327	2477281	2221667	2945231	1986203	1.58002e+06	1827409	1145022	1.49586e+06	1693714	1042726	1655512	1.00841e+06	1922525	2035557	1803121	1293785	2298797	2538048	2659601	2403100	2593041	2546261	3792507	2866897	2503139	2435589
2500	1-(1-enyl-stearoyl)-2-oleoyl-GPE (P-18:0/18:1)	Lipid	Plasmalogen	52614	LC/MS Pos Late	100008919	2950	730.574		144371-68-6		HMDB11375	1033921	641297	1016728	1215458	745263	997218	822917	1514139	1042479	847891	969223	1085419	634319	1089321	886755	975182	858770	647390	657411	1015145	414013	808966	948534	1299973	1251841	1276823	768311	1517407	958622	1092061	1159376	1137575	1285459	1319062	1096271	1197705	997280
2529	1-(1-enyl-stearoyl)-GPE (P-18:0)*	Lipid	Lysoplasmalogen	39271	LC/MS Pos Late	100003001	1649	466.329					167640		109147	159417	128635		171701	150027	159170	63979	149037	91869	100044	204022	320744	150123	106534	101310	130416	111368	328301	116230	106685	107864	115415	132659	99156	161252	159971	170825	227629	342091	265714	226389	677492	173528	298166
5200	1-(3-aminopropyl)-2-pyrrolidone	Xenobiotics	Chemical	40506	LC/MS Pos Early	100003263	2420	143.118	82111	7663-77-6			2584024	2299087	3702919	2397960	2884204	3147181	2769129	3619942	2621003	3905864	2305478	2608766	3621107	2600040	2587605	2278132	2480236	1385026	2399826	1.94487e+06	2701924	2859272	2284974	4135838	3.59498e+06	2487429	2714430	2.78924e+06	1.77391e+06	2358450	2348941	1920453	1658525	2453635	3.09586e+06	3228898	2274115
5317	1,2,3-benzenetriol sulfate (2)	Xenobiotics	Chemical	48762	LC/MS Neg	100006374	1709	204.981
2088	1,2-dilinoleoyl-GPC (18:2/18:2)	Lipid	Phosphatidylcholine (PC)	52603	LC/MS Pos Late	100008903	2006	782.569	5288075	998-06-1		HMDB08138	91494368	77971728	104815112	94248680	105452336	103854096	114921656	120601312	134702464	96769296	129062952	95261312	86790744	107793328	76579992	69904688	92425992	82814904	96280464	74143328	88178352	75821816	71769520	97338440	86911352	94134880	88573904	69805904	78117768	73574256	83906456	69979336	92678984	113630144	41928624	79126024	98982976
2170	1,2-dilinoleoyl-GPE (18:2/18:2)*	Lipid	Phosphatidylethanolamine (PE)	53174	LC/MS Pos Late	100009217	2083	740.523	9546812			HMDB09093	5995086	3.39811e+06	5100407	3426636	5347652	4717571	5926664	5749449	7113744	5923304	8728433	3656500	4866509	5057827	5141428	5048334	5558248	4807637	5256660	6352294	3720680	4623573	3542091	7385101	7.46183e+06	7.24723e+06	5707755	4083024	3696187	3675130	4837159	4843921	5.41504e+06	6.05153e+06	1775448	4634281	5011732
2074	1,2-dioleoyl-GPC (18:1/18:1)	Lipid	Phosphatidylcholine (PC)	52457	LC/MS Pos Late	100008905	2346	786.601	10350317	4235-95-4			45973260	52070296	65493032	74072976	109204872	55361832	64862376	88656400	81764280	80188024	66888128	95357392	53895792	56165764	145740720	98928144	79022424	83265688	84147904	105409296	110282824	95373832	84319584	136437696	112036736	135313840	159472480	69216584	86855264	101092992	60436516	56986100	87270032	83788920	60005600	59969584	118264576
2011	1,2-dipalmitoyl-GPC (16:0/16:0)	Lipid	Phosphatidylcholine (PC)	19130	LC/MS Pos Late	100000657	2365	734.569	452110	63-89-8		HMDB00564	108443792	69623528	105683936	130667752	102426872	110715064	137760240	126196440	106164144	103628056	122968904	83312088	89769432	126761536	57521016	63602252	53160248	53893700	54840008	50794604	54977496	68822216	67850304	41069132	49056832	50241648	48161456	66277996	91372424	111356792	131534168	130917280	133438784	106514568	188182496	128153624	100992176
2131	1,2-dipalmitoyl-GPE (16:0/16:0)*	Lipid	Phosphatidylethanolamine (PE)	57341	LC/MS Pos Late	100009204	2498	692.523	445468			HMDB08923	1134065	794091	1033670	1607290	842518	1088685	1.0872e+06	1255185	1150568	942405	1067823	882283	793304	1131603	952463	988507	959680	879020	837997	972855	673063	991068	903154	709336	826271	1048214	751572	1103595	1976522	1334580	1446869	1410852	1681723	1287104	2187264	3252803	1418116
1068	1,5-anhydroglucitol (1,5-AG)	Carbohydrate	Glycolysis, Gluconeogenesis, and Pyruvate Metabolism	20675	LC/MS Neg	100000580	802	163.061	64960	154-58-5	C07326	HMDB02712	2497937	2.3125e+06	2.41422e+06	2.17979e+06	1.94832e+06	1641928	1.95457e+06	2.66138e+06	2.33275e+06	2358094	2343571	2.63308e+06	2.66639e+06	2.47799e+06	1.42519e+06	1.08176e+06	1521538	1.24049e+06	1.51085e+06	1.50201e+06	1.28454e+06	1270034	1.20193e+06	1780440	1.58693e+06	1662431	1.34071e+06	1.81493e+06	1930093	2.12129e+06	2.23635e+06	2.44527e+06	2.52277e+06	2.19279e+06	1.46064e+06	2.26661e+06	1.80615e+06
1355	10-heptadecenoate (17:1n7)	Lipid	Long Chain Monounsaturated Fatty Acid	33971	LC/MS Neg	100001278	5555	267.233	5312435	29743-97-3		HMDB60038	23725560	19002448	26883064	32594630	30919222	15424962	27129358	25658094	54867440	22139674	28637300	50107068	26595020	28546520	144793840	183227024	67199032	150827152	99643368	71391488	358542848	117656960	163556576	85408928	53755300	61515912	201191792	73610792	42410244	38128100	24610056	32971096	106937280	26672868	54839460	25123752	135820592
1363	10-nonadecenoate (19:1n9)	Lipid	Long Chain Monounsaturated Fatty Acid	33972	LC/MS Neg	100001277	5780	295.264	5312513	73033-09-7		HMDB13622	12159371	9906284	10796569	12114069	14026899	8.0436e+06	11928039	11396816	31599558	10304279	11573228	21651176	10635290	12085400	52650392	70458648	31987274	64321440	42562052	32277262	199730592	39780368	47137856	39308424	26858412	25702914	80567048	42689328	12980909	13838883	10993185	17333954	56366884	10832602	28049368	9159133	52528380
1332	10-undecenoate (11:1n1)	Lipid	Medium Chain Fatty Acid	32497	LC/MS Neg	100001197	5085.8	183.139	14891	1333-28-4	C13910	HMDB33724	284611	147940	237773	290735	198769	258953	313609	244870	316534	223387	164453	246272	124081	297020	312682	467819	315773	400289	469224	247726	667869	719717	305509	474770	344195	431152	353295	410640	179023	317464	173512	235782	400276	293914	204008	78107.1	280208
2973	11-dehydrocorticosterone	Lipid	Corticosteroids	39779	LC/MS Neg	100002781	4732	343.192		72-23-1
1789	12,13-DiHOME	Lipid	Fatty Acid, Dihydroxy	38395	LC/MS Neg	62	5137	313.238	10236635	263399-35-5	C14829	HMDB04705	1.3679e+06	792975	567554	992198	1396084	714216	1.88495e+06	1.32192e+06	1.45463e+06	866316	825045	666633	1.10271e+06	780803	654773	714670	861505	744002	528695	547319	2.04006e+06	1.22523e+06	611086	329925	760164	323148	743985	790842	397639	610666	1.11244e+06	2.01331e+06	1.00868e+06	1.25594e+06	2651566	646375	1.59829e+06
1874	12-HEPE	Lipid	Eicosanoid	46293	LC/MS Neg	100002165	5265	317.212	10041593	81187-21-5		HMDB10202	507247	367593	253441	621339	876346	409818	995794	344077	344920	641384	429254	399604	827996	403283	945958	984973	852185	1.06653e+06	511275	1.8044e+06	457543	851582	954567	709004	1.38392e+06	836500	409780	669240	232929	260222	702088	537787	530906	500144	145337	399272	223489
1883	12-HETE	Lipid	Eicosanoid	37536	LC/MS Neg	100002167	5326	319.228	5312983	71030-37-0;73837-14-6		HMDB06111	4046317	3.23544e+06	5254103	6.36602e+06	5.53913e+06	5876513	6.98917e+06	6598605	3.04549e+06	6.25161e+06	8877538	4.00654e+06	5.52236e+06	4781684	4513771	3985539	3909852	4.16557e+06	2.53061e+06	6.86245e+06	2.17443e+06	3.49747e+06	3.43502e+06	2.83453e+06	5.89989e+06	3.2569e+06	2271854	3.14784e+06	3811176	3.40349e+06	5730889	8.25868e+06	4761457	5385674	3.66023e+06	3.02701e+06	3.66149e+06
1890	12-HHTrE	Lipid	Eicosanoid	57393	LC/MS Neg	1261	5175	279.197	5283141	54397-84-1	C20388	HMDB12535	1.3617e+06	1.19478e+06	1.22779e+06	1.67138e+06	1.78352e+06	1.59154e+06	1.8316e+06	1.89335e+06	768525	1.81811e+06	2.19813e+06	1.38912e+06	2.08754e+06	2.19573e+06	1.23708e+06	1.03276e+06	1.60961e+06	1.02843e+06	1.15332e+06	1.36071e+06	439532	1.13637e+06	1.10391e+06	1341205	1.5264e+06	1.47484e+06	740507	2528596	1.62005e+06	1.60749e+06	3.28744e+06	2708857	1.79352e+06	2112470	1.35205e+06	1483659	1.10778e+06
3114	12-ketolithocholate	Lipid	Secondary Bile Acid Metabolism	63118	LC/MS Neg	100020859	5130	389.27	3080612	5130-29-0		HMDB00328	119531	45136.2		76923.1	65330.2	107171	49349.3	72449.9	97530	161268	129835	82193.6	92587.3	48398.4	91879.1	71057.2	132923	59332.8	25637.6	77665.7	93033	120687	121893	397037	332071	164881	139910
1764	13-HODE + 9-HODE	Lipid	Fatty Acid, Monohydroxy	37752	LC/MS Neg	100002196	5275	295.228	43013				14837941	6.86917e+06	10854835	14098041	28345636	16230646	31235392	16101782	11195183	18051576	22488906	10297689	17838186	14661885	8890386	7454964	7079405	6.62291e+06	6402493	4.88363e+06	6.32097e+06	7483398	6.77964e+06	5.5791e+06	6070124	5.51507e+06	3.44222e+06	7700156	8434566	9994440	22390472	24598240	18950696	15695753	12545203	10117888	14089652
1801	14,15-DiHETrE	Lipid	Fatty Acid, Dihydroxy	46305	LC/MS Neg	100002752	5188	337.238	5283147	77667-09-5	C14775	HMDB02265	620587	269488	310748	397063	401199	398768	777788	389415	496156	389448	425176	360462	460786	468021	540098	486241	526535	499138	451163	374765	705927	425613	285713	374227	355336	309700	360028	340775	209203	378970	461439	537223	344559	332154	539890	307737	282491
1815	14-HDoHE/17-HDoHE	Lipid	Docosanoid	53034	LC/MS Neg	100009278	5296	343.228					355500	327126	306191	610443	532084	478083	761889	438744	380315	383181	508316	412749	277949	351915	525834	643890	583799	577614	429686	1.03292e+06	842981	570926	545714	530810	892979	588528	441802	655800	516057	457980	731004	623052	531912	578043	568842	309073	245337
1885	15-HETE	Lipid	Eicosanoid	37538	LC/MS Neg	100000565	5298	319.228	5280724	54845-95-3	C04742	HMDB02110	2.27762e+06	994058	1401776	2.25367e+06	4.14019e+06	2512235	5.0776e+06	2211828	1.3239e+06	2729191	3934532	1.8656e+06	3443223	2409474	1512823	1.52976e+06	1.53996e+06	986662	1373429	1.11877e+06	1078248	1638903	1014111	1.19463e+06	1.65801e+06	821604	1.25698e+06	1.48503e+06		1611004	2.73478e+06	2532012	2.00019e+06	2.17978e+06	1371253	1.184e+06	1007038
1760	16-hydroxypalmitate	Lipid	Fatty Acid, Monohydroxy	39609	LC/MS Neg	100002953	5236.2	271.228	10466	506-13-8	C18218	HMDB06294	1.96589e+06	1.79782e+06	1.82151e+06	2.08902e+06	1.9836e+06	2.05234e+06	2225792	1617512	2.74686e+06	1.69818e+06	1.74866e+06	1563105	2.04782e+06	1.42071e+06	2.37175e+06	2.90212e+06	2.55009e+06	2.88926e+06	2.28441e+06	2.20975e+06	3421211	1.98689e+06	1967432	2.90218e+06	2.84299e+06	2.2808e+06	2065741	2.91025e+06	1.23693e+06	2.21573e+06	1.99185e+06	2.09423e+06	3.61962e+06	2.06038e+06	2.31814e+06	2.10143e+06	4654471
1454	18-methylnonadecanoate (i20:0)	Lipid	Fatty Acid, Branched	62781	LC/MS Neg	100019953	6170	311.296	4383090				1.62382e+06	805157	1.0093e+06	2.53103e+06	928482	807333	1.76844e+06	1.07388e+06	1.85301e+06	1.61084e+06	1.17992e+06	1.27072e+06	1.83452e+06	869668	2.01646e+06	3.8187e+06	1.13701e+06	4.82481e+06	2148307	1.65201e+06	17326910	2.38102e+06	2.63869e+06	2.32538e+06	1.56684e+06	1154153	3.05954e+06	1.9686e+06	215773	869668	383980	496821	1.14838e+06	668147		533329	1.6056e+06
1797	19,20-DiHDPA	Lipid	Fatty Acid, Dihydroxy	46286	LC/MS Neg	100002844	5212	361.238	16061148			HMDB10214	454140	312524	212326	335929	310888	317934	605875	276796	294548	239869	244377	334045	246899	295870	710610	692612	676240	750154	633346	509742	1.28666e+06	639143	554548	459630	482373	276730	490764	524485	183316	325832	340663	391636	351521	327074	708969	228442	189386
2338	1-arachidonoyl-GPC* (20:4)*	Lipid	Lysophospholipid	34061	LC/MS Neg	100001551	6074	618.341			C05208	HMDB10395	5.27107e+06	4.27058e+06	4027294	6150251	5489243	3.46207e+06	5605757	7632350	6456192	5242760	7128333	9100641	6.97765e+06	9928615	3.81002e+06	5.34704e+06	3583256	3742963	3.79008e+06	2.76874e+06	2467824	4.11915e+06	4.71588e+06	2238322	3821630	3.26612e+06	2.8722e+06	3.54871e+06	5.65807e+06	5231230	6.67656e+06	10736122	12002179	4.5123e+06	6.53706e+06	4.14106e+06	6.46654e+06
2383	1-arachidonoyl-GPE (20:4n6)*	Lipid	Lysophospholipid	35186	LC/MS Neg	100001571	5874	500.278	42607465			HMDB11517	11844348	11284561	12835541	14164464	14819421	9950337	13690724	12698928	19606778	11986478	20260228	17201328	17285498	16629929	12969547	20284320	12860207	10100515	11742259	12062769	4.30636e+06	14872072	15150110	11643570	12910414	13613777	10050180	13503353	13181665	10045873	12223108	15728774	27717002	14061434	6.10448e+06	14427696	11021641
2423	1-arachidonoyl-GPI* (20:4)*	Lipid	Lysophospholipid	34214	LC/MS Neg	100001654	5482	619.289				HMDB61690	11319726	8164893	6.23055e+06	10748508	8.30844e+06	6.39388e+06	9857278	11196109	12265089	8610540	11130191	17340478	9994362	15122165	11798602	11411676	10469188	9395810	9887256	9617209	9502721	9634028	9259340	10260496	10528768	9190950	10471875	12164935	10451941	10011224	10889603	14836788	16696526	7.70235e+06	13570431	7413067	11638072
2553	1-arachidonylglycerol (20:4)	Lipid	Monoacylglycerol	34397	LC/MS Neg	100001433	6250	303.233	5282281	35474-99-8	C13857	HMDB11549	1.36665e+06	1.1456e+06	995921	871463	1.10466e+06	887500	1.01133e+06	1.33858e+06	917773	795244	1.35401e+06	2.30928e+06	1070132	2.11927e+06	710121	1.29469e+06	1.18015e+06	1.17702e+06	1.19328e+06	1.16956e+06	7.40483e+06	790140	960997	1.12041e+06	1.08629e+06	929870	875718	1.49779e+06	1.14259e+06	536962	1.93998e+06	2.44747e+06	3.43241e+06	1.00869e+06	6845585	1.02575e+06	6.26384e+06
334	1-carboxyethylisoleucine	Amino Acid	Leucine, Isoleucine and Valine Metabolism	62558	LC/MS Neg	100020427	2628	202.108					84155.6	72241.4	59450.9	52399.9	39764.4	48168.2	36043.9	31348.1	72288.2	42838.8	43840.7	49452.6	54024.6	50075.1	49877.9	81623.4	107617	81728.7	42102.2	125824	118063	41397.2	55424.5	61752.5	73549.7	83029.4	79285.6	99167.8	80273.6	41050.3	36203.6	79977.3	22959.7	88085.7	39424.8	44377.9	45738.8
293	1-carboxyethylleucine	Amino Acid	Leucine, Isoleucine and Valine Metabolism	62559	LC/MS Neg	100020425	2663	202.108					219309	161797	212296	262936	161659	198037	132977	135723	211207	141250	130215	185437	146565	213811	125509	253768	299904	209418	105735	284511	249505	121052	134877	168723	244230	241951	279711	260882	218557	190789	145360	214245	124077	250679	112477	177145	133441
135	1-carboxyethylphenylalanine	Amino Acid	Phenylalanine Metabolism	62566	LC/MS Neg	100020419	2844	236.093					112217	124016	131017	156365	110833	122777	71883.5	64267.2	130722	91867.9	100940	100294	84885.8	106984	92206	165862	251429	133932	52504.4	230039	171875	94052	95157	93311	188432	131009	206939	197268	152300	104873	85216	144659	77927	156137	60684.8	114529	89460.5
153	1-carboxyethyltyrosine	Amino Acid	Tyrosine Metabolism	62564	LC/MS Neg	100020421	1846	252.088					59485	33879.3	33358.9	52037.9	45716.6	24638.3			51436	35831.6	22552.4			25163.7		54506.1	95151.8	41386.1	21535.2	89673.2	78405.1	35290.4	26481.9	40810.6	71997.1	46424	66837.1	56114.5	45198.9	30979.2	34015.9	44083.2		54870.3		34640
357	1-carboxyethylvaline	Amino Acid	Leucine, Isoleucine and Valine Metabolism	62562	LC/MS Neg	100020423	2008	188.093					433096	320296	387226	349945	182128	270400	154652	205048	322559	236264	247300	237453	268092	270127	222809	426272	533138	422418	89940.3	578263	555721	166251	186577	297579	341312	386677	349414	521852	430227	218093	188938	369405	184216	472627	160770	371214	212361
2552	1-dihomo-linolenylglycerol (20:3)	Lipid	Monoacylglycerol	48341	LC/MS Neg	100006121	6400	305.249					227011	210978	178425	442627	281759	129929	356054	184524	740955	230926	220127	481899	336932	283415	167990	732775	123252	823476	241964	239515	5.23256e+06	318347	299641	210776	183973	290914	382250	430852	474953	350357	131563	289256	1679708		1.19969e+06	213502	2.08724e+06
2574	1-dihomo-linoleoylglycerol (20:2)	Lipid	Monoacylglycerol	35103	LC/MS Neg	100001483	6800	307.264								122946	113439	122214		219978	379986	57192.5	112099										221073										59205.9	109563	1.13481e+06		417642		1.33524e+06
2556	1-docosahexaenoylglycerol (22:6)	Lipid	Monoacylglycerol	35153	LC/MS Neg	100001481	6150	309.222				HMDB11587	364985	416936	167101	126429	331560	188663	228051	265921	179805	75521.1	249714	689652		294179	223560	411364	494583	646662	694826	833450	4386429	295720	532120	448529	1.7504e+06	258782	606386	750850	212890		392323	578789	903717	455189	2.43622e+06	88843.9	1.4832e+06
2567	1-heptadecenoylglycerol (17:1)*	Lipid	Monoacylglycerol	62449	LC/MS Neg	100020769	6390	267.233								184733					185962	37037		167027		240676	315852	972080		1.28062e+06	385253		12875039	416958	285972	238148	139834	210237	345395	276001	104697			95697.4	735919		582102	96156.6	4.03273e+06
2350	1-lignoceroyl-GPC (24:0)	Lipid	Lysophospholipid	49617	LC/MS Pos Late	100002873	1907	608.465		325171-59-3		HMDB10405	304744	206407	206360	321556		379614	378860	466155	328728	291014	374267	343596	370501	375542	397394	428268	322271	272330	336344	291557	325401	249702	265810	338999	318760	409454	231922	238661	449713	357462	292669	359890	334142	465711	474818	342933	416107
2548	1-linolenoylglycerol (18:3)	Lipid	Monoacylglycerol	34393	LC/MS Neg	100001435	6214	277.217	53480978	124151-74-2		HMDB11569			182948	279193		168216	270979	222959		222195	323146					395614	334857	424276	230166		3301144		403695			129069		208998	129985	71102.4		507316	1.50345e+06	222617	1.47336e+06	218528	2.17707e+06
2322	1-linolenoyl-GPC (18:3)*	Lipid	Lysophospholipid	45951	LC/MS Neg	100005350	5724	592.326				HMDB10388	91586.1	82457.6		187257	174097		102039	94155.1	133596	128579	127620	187582	211573	75308.1		108011	111125			60022.6		146244		114883	128621			132588	92899.2	83063.1	106395	191075	247609	196189		124641	76328.7
2093	1-linoleoyl-2-arachidonoyl-GPC (18:2/20:4n6)*	Lipid	Phosphatidylcholine (PC)	52710	LC/MS Pos Late	100009131	1969	806.569				HMDB08147	193333792	124209912	157208816	202090256	207873328	161025184	206607952	252144176	204736480	207379664	204212768	189299520	179638576	226537040	135244512	123614984	133339144	124446968	135048048	117715232	110306088	128175344	123127536	105210112	124051472	130567296	117532800	97244400	129273400	144527360	160359936	149077872	173886880	169312288	89113432	142782688	174982144
2089	1-linoleoyl-2-linolenoyl-GPC (18:2/18:3)*	Lipid	Phosphatidylcholine (PC)	53176	LC/MS Pos Late	100009343	1939	780.554				HMDB08141
2547	1-linoleoylglycerol (18:2)	Lipid	Monoacylglycerol	27447	LC/MS Neg	100001040	6477	279.233	5283469	2277-28-3			12195222	6075413	3892895	14630317	13838858	4.02151e+06	17830256	6.91783e+06	19030036	10075797	8957640	12540291	11130905	11696511	5469531	17182616	3.71879e+06	13732249	6.64568e+06	3.81741e+06	159891712	9553545	6323790	3.92179e+06	3.60917e+06	3343878	5.06991e+06	7001142	6212292	7169985	10600843	20575984	86764512	9667398	78383832	8565022	184524800
2320	1-linoleoyl-GPC (18:2)	Lipid	Lysophospholipid	34419	LC/MS Pos Late	100001395	1465	520.34	11988421		C04100	HMDB10386	20312348	11430936	10559222	21404144	18399504	18498208	22195046	26177110	23772644	14249920	30111024	18569096	13691694	27004836	21647886	15681589	17802352	15021271	17441528	14889970	24819654	15642308	13609395	16685058	15971698	23848078	12235718	12591804	17378384	17113162	15142673	17792900	20386324	20874960	16153797	13600663	25918320
2371	1-linoleoyl-GPE (18:2)*	Lipid	Lysophospholipid	36600	LC/MS Pos Late	100001570	1482	478.293	52925130			HMDB11507	2898494	1318715	1.59473e+06	2401346	1.98806e+06	2432189	2.93404e+06	2846485	2930489	1853241	4134671	1736334	1.69722e+06	2842054	3782342	3045030	2759178	2564343	2911023	3.25264e+06	3.23113e+06	3.00848e+06	2149060	4105540	3147620	4400667	2199781	2091113	2249841	1625972	2318108	2524250	2499182	3087486	1797182	1944477	2131384
2410	1-linoleoyl-GPG (18:2)*	Lipid	Lysophospholipid	54885	LC/MS Neg	100009227	5516	507.273					162189	226684	129769	217035	178550	131453	239921	256279		154556	235040	367549	219777	243513	225173		116889	120460	115530	90265.7			97489.9	97852.6	118962	76857.4		114081	612612	619384	591880	628096	623930	355521	957227	298834	702878
2418	1-linoleoyl-GPI* (18:2)*	Lipid	Lysophospholipid	36594	LC/MS Neg	100001778	5494	595.289					289629	170185	209517	342218	218376	185914	265128	353373	445989	317535	461030	331240	289823	354200	184946								83214.9	198594	224058	237534		196760	144765		174997	214728			99911.8	98020.7
85	1-methyl-4-imidazoleacetate	Amino Acid	Histidine Metabolism	32350	LC/MS Pos Early	100001208	2064	141.066	75810	2625-49-2	C05828	HMDB02820	5722636	4342686	3787893	3380599	3867647	3606009	4.05397e+06	5737701	3.97626e+06	4371618	3689755	3571181	3.87669e+06	5399296	2280648	3407078	4863442	3495116	1927316	3497787	3518499	2994352	1773740	3690549	3766380	4218678	2365720	6584991	6709112	6488163	4229634	5040817	3389575	5530458	2935187	8.02679e+06	7547555
86	1-methyl-5-imidazoleacetate	Amino Acid	Histidine Metabolism	62946	LC/MS Pos Early	100002910	1989	141.066	6451814	4200-48-0		HMDB04988	334029	212272	214309	296428	144407	283937	467703	242518	138993	352883	260969	212196	262310	140660	253385	173896	264745	286710	122603	260080	236489	243712	198307	164737	222040	231331	250845	204073	85024	174079	157149	107693			92902	153224	113325
84	1-methylhistamine	Amino Acid	Histidine Metabolism	43831	LC/MS Pos Early	100001204	3040	126.103	3614	501-75-7	C05127	HMDB00898	1495427	674093	915905	1156780	1389604	865234	1.37875e+06	1838747	1224266	1345092	1280515	690212	912343	1.82981e+06	818565	1121814	634473	998182	1157057	1273045	972740	926160	544135	1201417	1426997	965024	665824	1227994	1482375	1223239	1.68143e+06	5061878	1275127	1135640	2129360	4810542	1563420
67	1-methylhistidine	Amino Acid	Histidine Metabolism	30460	LC/MS Pos Early	100001051	2755	170.092	92105	332-80-9	C01152	HMDB00001	1578530	543633	2397084	2035692	2694073	3.44834e+06	3.20467e+06	3500820	1412851	2633942	4284776	1841576	1974732	2254181	1929765	2514948	1283987		1.96183e+06	1572687	1105964	3639727	1.88146e+06	794458	2418416	1755676	932636	1838778	113632	695475	1620007	616846	856023	537795	857068	807042	570678
3917	1-methylnicotinamide	Cofactors and Vitamins	Nicotinate and Nicotinamide Metabolism	27665	LC/MS Pos Early	55	1940	137.071	10129985	1005-24-9	C02918	HMDB00699	15978939	14136487	5222798	7252073	7002145	15024932	8217158	16544223	8683034	11401069	8678410	17753784	16010406	16343404	6840212	3064925	11411819	5137940	6154338	8362391	7639389	8.11661e+06	7244739	9462709	9617541	7327252	6528873	13664209	15890482	17314868	14114026	7644151	13773780	12195949	17939252	13372554	15890310
1999	1-myristoyl-2-arachidonoyl-GPC (14:0/20:4)*	Lipid	Phosphatidylcholine (PC)	53195	LC/MS Pos Late	100009139	1914	754.538				HMDB07883	10797106	6344101	8982007	12502718	9166665	8894142	9872197	12327564	12405479	9038133	10616254	9166030	8067570	11731336	12092748	13172626	11551098	12974897	12981720	10505584	14436157	12639433	13683148	12083423	12741859	20256520	11500355	7677292	7431546	9194447	8581141	9052129	11451897	10670753	11917141	8106170	8886578
1995	1-myristoyl-2-palmitoyl-GPC (14:0/16:0)	Lipid	Phosphatidylcholine (PC)	19258	LC/MS Pos Late	100000672	2147	706.538	129657	69525-80-0		HMDB07869	6133061	5317696	5730467	6.73631e+06	3555840	3.66784e+06	3299075	6008845	6511060	4752109	5702250	3467047	5231744	6070310	7941410	12926760	12898985	12501208	11057767	12020828	11122277	12156631	14906190	10630550	10851283	13766447	10132145	12793657	10471026	8912572	7.37783e+06	6649728	9158696	6298094	8954730	9701588	9154838
2166	1-oleoyl-2-arachidonoyl-GPE (18:1/20:4)*	Lipid	Phosphatidylethanolamine (PE)	55041	LC/MS Pos Late	100009219	2200	766.538				HMDB09069	160959136	130696272	163175872	195956880	217260336	167373680	188999328	208261856	195998880	185127760	195750768	190402592	170893312	193109856	259295648	257370880	229407568	220445024	242744320	229542080	189185808	281510688	183672672	198859360	253954480	231096608	241147712	186262848	184811216	200278992	192847312	193101408	224752992	233344624	166824848	185249760	187769408
2273	1-oleoyl-2-arachidonoyl-GPI (18:1/20:4)*	Lipid	Phosphatidylinositol (PI)	54994	LC/MS Pos Late	100010951	2568	902.575				HMDB09844	16096569	9589928	17818690	19697988	21563280	15959991	18233458	26024024	16407815	22176076	19080348	17886608	15921600	23323898	43979944	37983808	42526768	28696682	33398038	35683340	28253934	42620800	32322392	40753696	44272968	44532620	47585452	36028264	11217316	16465879	16573413	11697750	15879070	18860334	11720676	11658235	15442234
2087	1-oleoyl-2-docosahexaenoyl-GPC (18:1/22:6)*	Lipid	Phosphatidylcholine (PC)	52697	LC/MS Pos Late	100009130	2011	832.585				HMDB08123	87402952	62713276	88606792	108451368	98649456	99091192	96291592	103450848	112876256	91395472	104590632	98409872	86118232	108786960	128713768	126916880	118427752	105229640	117371800	106593104	106688720	125909896	117330040	106531312	107551808	117564280	132495680	101992536	83152208	107258552	88215104	88864544	113629408	107869640	74335016	86849760	109478888
2169	1-oleoyl-2-docosahexaenoyl-GPE (18:1/22:6)*	Lipid	Phosphatidylethanolamine (PE)	53209	LC/MS Pos Late	100009220	2119	790.538					35425288	29229740	38107168	39855520	56502948	39322240	50597268	43251352	39856744	50302360	46325228	37223752	35342760	41368852	66820160	63463556	50349868	48605448	56451376	49452160	44528292	76442672	55313080	47843040	50736920	47771956	54832336	39488856	41874488	48882484	52439328	50032988	59248508	57245260	39081992	40570132	43407456
2077	1-oleoyl-2-linoleoyl-GPC (18:1/18:2)*	Lipid	Phosphatidylcholine (PC)	52453	LC/MS Pos Late	100008981	2165	784.585					111254248	81182112	134605632	114692880	197297312	100504944	154409600	176302560	177824656	171969392	162841168	158671824	127952712	137458224	159311760	139218992	128215304	155313248	158651440	156770496	136161104	143226400	127239680	209046464	159740752	163723952	195087600	166051744	114221608	156140048	136205856	128105184	163645072	169461136	71379512	95520568	177692976
2163	1-oleoyl-2-linoleoyl-GPE (18:1/18:2)*	Lipid	Phosphatidylethanolamine (PE)	52687	LC/MS Pos Late	100009078	2270	742.538	9546753			HMDB05349	49970756	41768952	58034456	52203256	57629268	53571872	50084760	57845672	69341312	55087040	70071552	41325048	51825236	45315032	81359352	83319152	70158584	64704812	76845936	86761392	64539744	85515528	62430184	105554824	99815696	107622760	81269424	61896024	52545888	50212688	43872884	36779408	58180472	74100296	29800244	64969880	59900804
2546	1-oleoylglycerol (18:1)	Lipid	Monoacylglycerol	21184	LC/MS Neg	100000924	6650	281.249	5283468	111-03-5		HMDB11567	13716590	11832802	13607325	21232640	65041452	13001415	31333328	16790314	64948524	13055552	17842900	44433124	22510598	18761522	33693704	49226288	15441310	76792056	26437762	30264528	719631744	102498096	31229464	31273750	8876946	19390648	31620800	38479092	34723916	21064530	29235414	30858276	415151040	16772242	198829952	18787288	711904896
2317	1-oleoyl-GPC (18:1)	Lipid	Lysophospholipid	48258	LC/MS Pos Late	100001272	1540	522.355	16081932	19420-56-5		HMDB02815	33472372	16806710	32358404	47265952	55726680	35440080	43778636	47614000	48045024	46783608	44091668	45135824	38635772	43094616	63098284	49974416	45254332	34162948	56511620	43051596	83645088	48502192	32241746	73823088	44807076	91522136	43486228	40688984	51772928	49723324	46688120	37001820	51633428	56668684	55793788	25811602	52753232
2369	1-oleoyl-GPE (18:1)	Lipid	Lysophospholipid	35628	LC/MS Pos Late	100001569	1554	480.308	9547071	89576-29-4		HMDB11506	8874686	7163231	9555504	11376374	15042332	9997744	11852341	11144805	11178511	11315451	11798203	9877139	8600309	11495149	36719620	18703010	16083084	12617481	15459977	17252198	23545264	18239284	12500255	18603120	18958678	22471660	16724613	13474546	11221715	13108606	12984324	11342099	12967837	15433200	15759020	11976691	10793393
2408	1-oleoyl-GPG (18:1)*	Lipid	Lysophospholipid	45968	LC/MS Neg	100005716	5610	509.288					189980	271558		277031	271053		177088		282385	120954		296108	193308			304428	219421		392655	191961				231722	333821		348318	239732	580044	2.00511e+06	949752		1.54766e+06	598072	452888	939819	479230
2416	1-oleoyl-GPI (18:1)	Lipid	Lysophospholipid	36602	LC/MS Neg	100001777	5599	597.304					1012195	629631	1.55597e+06	1290513	1337819	685900	1106738	1.6079e+06	1591869	1113728	2452084	1729835	1000440	2.32362e+06	3.49513e+06	2199524	2287545	1.94605e+06	1996484	1868506	862942	2012836	2.4637e+06	3306674	3188355	4.57055e+06	2854569	2487670	796631	933216	699697	908342	989830	710295	157398	606089	473882
2041	1-palmitoleoyl-2-linoleoyl-GPC (16:1/18:2)*	Lipid	Phosphatidylcholine (PC)	52683	LC/MS Pos Late	100009075	2003	756.554				HMDB08006	114253960	60098760	113072376	120242976	144678560	107841984	135248592	140233664	134260240	123754320	143651808	114544176	110521824	137278032	112835856	92388496	81243984	76359616	92710088	77474176	105611376	110775064	72035296	108433504	100770288	108282520	101998912	62811604	59959396	86636456	98478928	75230608	109567608	118054912	116454768	71808120	113825248
2543	1-palmitoleoylglycerol (16:1)*	Lipid	Monoacylglycerol	52431	LC/MS Neg	100008952	6094	253.217				HMDB11565	4296977	3.40597e+06	1.84398e+06	1.08149e+06	2372285	1223425	756432	2.53919e+06	2524663	539842	2.16588e+06	9038374	999331	2.6459e+06	5464670	2797412	6344472	11959335	10868543	8645484	121293952	1.50026e+06	4.76678e+06	2.48586e+06	7180071	1.854e+06	8.08012e+06	4400866	4.03091e+06	531291	6406383	3285893	10739987	1.21626e+06	19531398	1.2489e+06	85285064
2308	1-palmitoleoyl-GPC* (16:1)*	Lipid	Lysophospholipid	33230	LC/MS Pos Late	100001511	1450	494.324	24779461			HMDB10383	4101093	2530672	3547687	5440337	6870294	3720361	6108088	4892813	4691942	5735210	5031931	4.86293e+06	4199913	5300008	8242709	6561898	4963038	4562659	4877072	5378329	10090154	7781971	4094461	6188045	6438490	8620201	5664162	3549375	3529283	3649700	3976279	2851166	4670042	5417686	7473617	3337528	4717079
2203	1-palmitoyl-2-arachidonoyl-glycosyl-GPE (16:0/20:4)	Lipid	Glycosyl PE	63195	LC/MS Pos Late	100021395	2180	902.575					4736354	10500726	5174855	4570432	8797197	3543336	5195706	4371614	5645091	10803832	5072360	6942046	12163654	3521033	11202341	5795776	9357786	7252099	4279431	10071258	26072212	14364669	6176694	6524492	8614810	4276043	7554794	7164239	6952051	4523959	11024433	3966252	11246825	11128569	18830230	11809236	25082748
2029	1-palmitoyl-2-arachidonoyl-GPC (16:0/20:4n6)	Lipid	Phosphatidylcholine (PC)	52462	LC/MS Pos Late	100008914	2091	782.569	10747814	35418-58-7		HMDB07982	836822656	701690368	747944704	936359552	740960064	825789632	959499968	948799552	766758912	787743488	850770112	815838720	838363456	955008384	660529856	656772672	656859840	589255424	612495296	574531648	549438528	679426560	633433344	480450496	551800320	560472832	565812928	506528448	685955520	742466880	802486016	826484288	818361856	794267008	897920640	654571904	717017472
2140	1-palmitoyl-2-arachidonoyl-GPE (16:0/20:4)*	Lipid	Phosphatidylethanolamine (PE)	52464	LC/MS Pos Late	100008990	2198	740.523	9546800			HMDB05323	215353232	225459728	225346192	245380816	223689968	245800480	217954896	247267728	219813568	206184192	244041616	218540528	236872032	246396608	199915552	204355072	207712016	176714112	186247648	187796288	135094640	191990080	170132752	208807120	203189056	228223104	171669856	184631472	264277040	206608080	194277104	186578368	217080432	279542368	218690928	265598720	205729328
2253	1-palmitoyl-2-arachidonoyl-GPI (16:0/20:4)*	Lipid	Phosphatidylinositol (PI)	52467	LC/MS Pos Late	100008993	2567	876.56				HMDB09789	25862078	22594090	25533604	28770454	20205978	26304392	19629376	25408428	22184628	20554336	26346930	22247922	26568092	30344446	22378240	22428864	33629156	16029488	20279892	25277404	13629782	19689288	20892140	30742306	27880784	34718448	20653010	36420152	20501588	18297002	17707072	10655473	18441364	30239164	19722566	24868516	17850750
2025	1-palmitoyl-2-dihomo-linolenoyl-GPC (16:0/20:3n3 or 6)*	Lipid	Phosphatidylcholine (PC)	52454	LC/MS Pos Late	100008985	2199	784.585					247724576	274484064	313398112	357186592	273712960	309157696	247890720	351656672	276048736	256720448	270407200	290506240	286358112	279972640	390479008	352284288	318631264	301101088	313634944	286412640	323699904	365588960	351159424	296212736	325075968	359776064	352612928	274078784	361832864	238501376	186564224	109909424	219166256	353887680	186521632	295557760	263045568
2204	1-palmitoyl-2-docosahexaenoyl-glycosyl-GPE (16:0/22:6)	Lipid	Glycosyl PE	63196	LC/MS Pos Late	100021397	2098	926.575					5226911	7579940	4504574	4281948	7831022	3221793	5684687	3792698	5598325	9145455	5480359	5691854	7690430	4797920	11707273	7920901	11894592	8265737	5473556	9923867	25631840	18428946	9422841	6201424	8273537	4509633	7766070	9126134	5374955	5532962	15407755	7953569	12093947	6635725	27947236	8468163	17031688
2035	1-palmitoyl-2-docosahexaenoyl-GPC (16:0/22:6)	Lipid	Phosphatidylcholine (PC)	52610	LC/MS Pos Late	100008915	2023	806.569	6441886	59403-54-2		HMDB07991	445544032	349246400	409887904	473173280	363656992	479980576	531335008	457007776	417825600	381354336	414633344	360117280	383314528	466052448	512580064	538908992	493178688	488396544	512128096	434870400	438308736	550820864	572805312	374409216	417227328	406554912	450393088	410430080	306212416	396574624	443289952	447224064	458294016	375833536	483376512	375813280	339188448
2142	1-palmitoyl-2-docosahexaenoyl-GPE (16:0/22:6)*	Lipid	Phosphatidylethanolamine (PE)	52465	LC/MS Pos Late	100008991	2119	764.523	9546799			HMDB05324	170192224	141180496	156586320	161951328	162048832	173640192	193227504	170461488	152606272	167516432	181403872	131026000	155956640	188000912	201031888	226502320	221057472	173689888	200525664	194080128	140869408	256205920	223463408	173581040	188215840	170362320	169903520	173098272	166201984	165614592	202470496	196106496	208067024	185516400	196511536	164254544	146423520
2021	1-palmitoyl-2-gamma-linolenoyl-GPC (16:0/18:3n6)*	Lipid	Phosphatidylcholine (PC)	54812	LC/MS Pos Late	100009154	2034	756.554				HMDB07974	74043304	59703172	61867700	76153872	55684632	55980772	61131884	84774456	58353332	63069476	68177776	61299596	93060248	82074448	50464368	54664136	54901976	52920828	43689616	48814680	48487416	62613392	46951628	54410572	53164768	62639168	52344760	59704748	77318768	45117824	62262840	72897488	65263276	100302680	80149792	73357408	63718568
2202	1-palmitoyl-2-linoleoyl-glycosyl-GPE (16:0/18:2)	Lipid	Glycosyl PE	63197	LC/MS Pos Late	100021393	2258	878.575					755171	1269086	629436		1003637	124836	544960		486176	1324135	660475	559016	1.80125e+06		711956		1139414	412969		1049077	4651907	1877819	451610	773670	1.01661e+06			888544			1384376		1222295	890494	2433836	1453375	4135382
2018	1-palmitoyl-2-linoleoyl-GPC (16:0/18:2)	Lipid	Phosphatidylcholine (PC)	42446	LC/MS Pos Late	1537	2160	758.569	5287971	40811-94-7		HMDB07973	918327488	781911296	977674880	929626496	802430656	959702400	993331904	944320320	865811136	798999680	999540224	725448448	864833728	913160384	825958208	845147968	792269248	779989696	779822592	768248512	741061696	830585536	819192704	794757376	801623104	841211968	727905344	743592384	767272000	755628160	773574208	740438656	846862592	909072320	739387968	864059392	768934272
2137	1-palmitoyl-2-linoleoyl-GPE (16:0/18:2)	Lipid	Phosphatidylethanolamine (PE)	42449	LC/MS Pos Late	100001870	2275	716.523	9546747			HMDB05322	73112536	69629312	73768016	61902040	52214740	74760056	53558720	57524572	68901608	51445700	83128648	42385732	72541808	57192168	78010464	80807032	81097328	58287264	69597248	93584544	55330960	81321056	59403792	121890160	108929792	130939064	66311912	81410320	69339792	45957452	48213824	41251072	57734844	85413920	45165980	93351320	63074008
2236	1-palmitoyl-2-linoleoyl-GPG (16:0/18:2)	Lipid	Phosphatidylglycerol (PG)	52628	LC/MS Pos Late	1543	2730	764.544		322647-44-9		HMDB10575	4960401	7.10424e+06	5020357	6284634	2881263	5878051	4480086	7.06725e+06	4238747	3494835	4.09559e+06	4.1126e+06	4859913	4445532	2289392	1110109	1334181	1521123	939721	1628150	1358476	1452875	1215915	1571664	1145835	2.05561e+06	1398008	760777	10953340	4541766	4560725	4586533	4848415	8.1007e+06	11678379	6296475	7875341
2251	1-palmitoyl-2-linoleoyl-GPI (16:0/18:2)	Lipid	Phosphatidylinositol (PI)	52450	LC/MS Polar	1528	910	833.519				HMDB09784	302743	263041	270506	236513	163686	325595	257334	222530	296061	193167	289689	174799	295484	177462	138492	151869	191559	126178	149148	208007	108479	147321	149767	209570	199867	221523	136679	215563	97487	115358	105942	87745	120929	161646	77558	207162	102226
2201	1-palmitoyl-2-oleoyl-glycosyl-GPE (16:0/18:1)	Lipid	Glycosyl PE	63200	LC/MS Pos Late	100021389	2512	880.591					497796	1408367	776006	472144	838339	342891	426416	233328	861789	1225285	548355	719217	1348332		1642611	777507	1824617	1.16766e+06	555173	2203241	7.31349e+06	2.47046e+06	598101	1603217	1861020	1247583	1492532	1515565	1.32642e+06	791388	1389798	416647	1451647	1129666	2829686	2624472	4688888
2015	1-palmitoyl-2-oleoyl-GPC (16:0/18:1)	Lipid	Phosphatidylcholine (PC)	52461	LC/MS Pos Late	1539	2358	760.585	6436017	26853-31-6;26853-31-6		HMDB07972	722954752	864140992	951088448	944966592	812097024	840849024	722096000	878866816	780287872	702004288	828905408	776074496	822500480	752891776	1099455744	1123056640	1039222592	1043497216	918748224	1042446976	1016028480	1024791232	1010698496	1005522368	1016101312	1216662144	1020296896	948086784	1069462784	982087744	685312320	660814528	880179264	945994176	802311808	1029234176	888377280
2135	1-palmitoyl-2-oleoyl-GPE (16:0/18:1)	Lipid	Phosphatidylethanolamine (PE)	19263	LC/MS Pos Late	1526	2509	718.538	5283496	26662-94-2		HMDB05320	51516544	51007172	58041184	61951648	41459576	48513464	37760456	50029520	51116076	40662336	49103584	45656044	44885888	41961216	64369680	63114352	73161784	54285264	52763700	76980760	53697672	60715176	47089296	88699032	80899560	133678344	63070524	76410944	92936784	60885996	40617728	41258048	58743156	69827952	48251592	105013608	61888932
2235	1-palmitoyl-2-oleoyl-GPG (16:0/18:1)	Lipid	Phosphatidylglycerol (PG)	52448	LC/MS Pos Late	100000641	3206	766.559	5283509				8811837	9811554	8970859	10791854	9559137	8626538	8686755	11264953	10978144	9032320	9533543	10721652	9170124	10807182	10300802	7454401	8561104	7579770	8140685	10239692	7266481	7812251	6770891	12720800	9153741	13970752	8447168	9030894	14993163	8076028	9869529	7232997	9541896	12608541	10469724	11143578	10903268
2012	1-palmitoyl-2-palmitoleoyl-GPC (16:0/16:1)*	Lipid	Phosphatidylcholine (PC)	52470	LC/MS Pos Late	100008984	2160	732.554				HMDB07969	85727616	100687824	116762640	107207152	89254808	82890704	76686776	97157280	83731560	78422632	82539008	88847544	97295192	83059456	176483408	177038448	163010528	155258288	133775704	174253520	153311920	164089856	152985472	202498720	156930080	232266240	164829360	145443904	161933264	106050328	62997920	52995928	88277528	130484704	86222272	123782616	127256080
2013	1-palmitoyl-2-stearoyl-GPC (16:0/18:0)	Lipid	Phosphatidylcholine (PC)	52616	LC/MS Pos Late	100008921	2653	762.601		59403-51-9		HMDB07970	43493168	27192854	32971568	45687500	31130732	32713564	45879296	56197592	43354752	39793296	42434088	36000720	35355532	52019596	23673462	24607364	23840416	21193852	23337920	25396736	21518348	25583374	26422016	21010052	22974744	26161324	22468748	27760356	38889452	40363272	50326008	60656420	50931632	40197340	61847532	44538284	42093328
2134	1-palmitoyl-2-stearoyl-GPE (16:0/18:0)*	Lipid	Phosphatidylethanolamine (PE)	57388	LC/MS Pos Late	100009205	2850	720.554	5326793			HMDB08925	1.0452e+06	505318	617010	1086948	601185	645853	1017362	1.01968e+06	958525	634071	862702	888439	529003	1069252	817530	746010	704155	699528	700099	809958	413948	880049	837497	626961	668705	910643	778730	823706	1470678	1072205	1289608	1416199	1779078	1061628	2405079	1760751	1173530
2542	1-palmitoylglycerol (16:0)	Lipid	Monoacylglycerol	21127	LC/MS Neg	100000827	6550	255.233	14900	542-44-9		HMDB31074	14520627	13184374	7828992	18605322	15301086	19385572	17826670	11260414	21315500	16503541	7.18418e+06	22967718	16654394	17447884	13326850	25674900	13480200	20041440	14861555	13403899	111751624	15344038	11552785	46748224	11945394	19971364	55023720	18030118	18678774	13426714	13935499	17033178	58670244	15721351	45682348	43504144	91377360
2306	1-palmitoyl-GPC (16:0)	Lipid	Lysophospholipid	33955	LC/MS Pos Late	100001263	1525	496.34	86554	17364-16-8		HMDB10382	141322832	118692824	125267504	161092512	144541184	139022288	176943936	152149248	140961680	138452848	139991008	128959360	136284288	163355600	167113856	153273328	160715392	127464600	142680832	155442560	180158624	157714960	125127424	137116304	141692416	176345440	137258528	132412568	143632128	125347112	156419776	135019648	131592584	152294800	210561664	143882128	130523936
2360	1-palmitoyl-GPE (16:0)	Lipid	Lysophospholipid	35631	LC/MS Pos Late	100001567	1544	454.293	9547069	53862-35-4		HMDB11503	16466362	15459760	15593041	17932312	18529080	18764126	20169540	17210216	16109590	16532326	20006072	14585282	15738785	20074516	40690620	23533924	25771272	15402649	19255364	24101302	21218236	22112582	16238877	26580656	23639152	31937716	16844628	25887902	21414516	16767945	20882328	17593044	16393001	21060254	27937332	19883784	12971440
2404	1-palmitoyl-GPG (16:0)*	Lipid	Lysophospholipid	45970	LC/MS Neg	100005717	5570	483.273	3300276				486571	911998	691932	857947	536466	367161	486793	615037	591320	467963	588899	853278	574875	629996	755914	531133	395554	483898	381092	332133	548914	291540	416735	559694	361143	481209	311788	422063	2.19059e+06	802435	582008	877727	1.16163e+06	735101	1.57052e+06	937498	986849
2411	1-palmitoyl-GPI* (16:0)	Lipid	Lysophospholipid	35305	LC/MS Neg	100001655	5564	571.289				HMDB61695	2840366	2532583	3071269	3078588	1.77069e+06	2.2597e+06	1.72943e+06	2686626	2959601	1926601	4173347	3463563	2493780	4702138	2793762	2522452	3146700	2.23889e+06	2231262	2446832	1.29695e+06	1170052	2.30577e+06	3.60909e+06	3112239	4.69889e+06	2189672	4601055	3.18571e+06	1688310	1495829	1.93034e+06	2340541	1765921	1652070	2060174	2.0167e+06
2397	1-palmitoyl-GPS (16:0)*	Lipid	Lysophospholipid	46130	LC/MS Neg	100005805	5572	496.268	9547100				1.24216e+06	1.52465e+06	1.40061e+06	1.99867e+06	1247898	734357	1.46709e+06	1.58585e+06	1908711	1.29113e+06	1.89945e+06	1.69166e+06	1.23311e+06	1.33285e+06	1.87333e+06	2.34784e+06	1.51936e+06	260956	1405675	1.19692e+06		981515	684046	1.31708e+06	1.44164e+06	1293327	1.46419e+06	1.09074e+06	2.03083e+06	1.69622e+06	1.11245e+06	1.81288e+06	1.55303e+06	1.27979e+06		1804468	124553
88	1-ribosyl-imidazoleacetate*	Amino Acid	Histidine Metabolism	61868	LC/MS Pos Early	100001668	2006	259.092	5117448	29605-99-0	C05131	HMDB02331	3257298	2080996	1972567	3659898	1463433	2469877	2758129	2304863	2615512	2329194	2588396	2664878	3180513	2452628	918353	893955	1500489	1616548	991553	2020835	1660249	916041	979782	2676536	2499788	1904759	1167145	1578657	973520	1.62932e+06	545424	649175	676845	2146752	287771	1178137	1262255
2209	1-stearoyl-2-arachidonoyl-glycosyl-GPE (18:0/20:4)	Lipid	Glycosyl PE	63193	LC/MS Pos Late	100021404	2423	930.607					19046732	32917568	15643408	15927163	38273312	12026605	24799896	16128010	20511640	38565648	17444466	27442956	36055732	15383406	30042200	18258916	29826722	22871280	12938443	28151404	90618752	49659664	21726426	15594091	21634260	10644720	22129640	26480328	19275392	18878132	44055988	19244176	37622352	26814610	62564596	26288600	76628336
2063	1-stearoyl-2-arachidonoyl-GPC (18:0/20:4)	Lipid	Phosphatidylcholine (PC)	42450	LC/MS Pos Late	100001869	2300	810.601	16219824	35418-59-8		HMDB08048	796081408	589977280	560200128	746369664	686505984	644313472	890999936	916132800	621265216	777929984	743526464	743969600	798032448	902764672	561116480	581550272	570907520	536792640	583792320	543248384	441926208	638327616	571054080	377555680	425817248	441814880	471010208	527917696	672520768	676570560	866557632	942957632	882709056	737561088	790697088	632053184	670806528
2157	1-stearoyl-2-arachidonoyl-GPE (18:0/20:4)	Lipid	Phosphatidylethanolamine (PE)	52447	LC/MS Pos Late	100008977	2424	768.554	5289133			HMDB09003	578221248	505821120	545264192	608039360	574213120	584694784	637305536	697908096	559596032	584404992	622466432	585818688	573851904	613670720	480520288	531985824	516969408	475168960	507160128	476099104	376578848	552893120	514171680	434439424	442869792	490370752	446705824	496272448	537042880	544885376	566807872	549122624	587726336	626487232	451704128	553130944	481722080
2268	1-stearoyl-2-arachidonoyl-GPI (18:0/20:4)	Lipid	Phosphatidylinositol (PI)	52449	LC/MS Pos Late	100000616	3000	904.591		383907-33-3		HMDB09815	236705856	191404000	190117200	228141552	197582576	201681728	243976256	255731760	226021728	207011600	226183824	218854608	195913536	265982576	206590464	199889408	233433008	187004528	208641328	200454064	150721136	198929984	214898448	171861104	184564032	203926240	200142624	172417072	188265360	194230336	252991296	259597680	199090656	219471680	244917696	198727728	198945744
2225	1-stearoyl-2-arachidonoyl-GPS (18:0/20:4)	Lipid	Phosphatidylserine (PS)	52235	LC/MS Pos Late	100001872	2565	812.544				HMDB12383	217327392	153135648	164501840	211120992	143608928	173670912	203366464	274624640	194221488	185634720	222175008	194826000	211193440	238581728	134490768	132795944	154708208	109488704	149421568	117797352	95491000	139549600	131039728	95633064	113199544	133435088	124610112	143732864	239458192	207167744	216508912	258004272	233690848	243690752	180908976	198381648	194005216
2210	1-stearoyl-2-docosahexaenoyl-glycosyl-GPE (18:0/22:6)	Lipid	Glycosyl PE	63194	LC/MS Pos Late	100021405	2316	954.607					2380672	4085253	1645646	1697611	3436678	1740103	2928963	1747214	2199509	4285334	2049044	2362510	3524045	1855002	6419343	3732163	6073589	4487243	2635070	5275806	13303629	9415664	4571435	2418725	3417847	1489977	3672978	4.72319e+06	2.43339e+06	2684932	8491461	3842044	5911062	2733583	12423540	4003653	7862936
2069	1-stearoyl-2-docosahexaenoyl-GPC (18:0/22:6)	Lipid	Phosphatidylcholine (PC)	52611	LC/MS Pos Late	100008916	2197	834.601		59403-52-0		HMDB08057	198733872	172135920	128990528	171870576	156042832	172687232	225738576	184503472	159657888	152960128	162024928	164951936	165462704	226384464	196428512	214529680	267124528	209009808	221807440	185432480	143270704	225603584	259583584	161959456	158933168	166113632	172466512	270769600	194689648	187841504	273105824	297371840	236834224	194154928	216916896	167390640	165579200
2161	1-stearoyl-2-docosahexaenoyl-GPE (18:0/22:6)*	Lipid	Phosphatidylethanolamine (PE)	52466	LC/MS Pos Late	100008992	2317	792.554	9546798			HMDB05334	46103976	44438400	40463740	48237888	53634528	58380892	67404768	44199396	40186072	50224188	47129724	34781124	43891428	48087340	54115584	67979408	62866704	49293740	61736016	54909500	40409416	77263936	75815232	42135628	45456244	40954700	40230512	62280184	39342848	45287724	74409384	72119152	64597340	50585272	62407348	45615380	26875198
2208	1-stearoyl-2-linoleoyl-glycosyl-GPE (18:0/18:2)	Lipid	Glycosyl PE	63192	LC/MS Pos Late	100021403	2516	906.607					2226134	5.3337e+06	2062628	2076406	3883491	1475037	2298718	2175745	3526279	6014180	2369370	2667450	5.65776e+06	1805427	6628653	3.1599e+06	6475892	4704128	2322051	7062736	19118436	8914176	3.58646e+06	3697615	4481793	2475231	4005975	5789038	3.21305e+06	2134596	7445792	2316407	6251728	6002771	9266988	4475607	16122516
2055	1-stearoyl-2-linoleoyl-GPC (18:0/18:2)*	Lipid	Phosphatidylcholine (PC)	52452	LC/MS Pos Late	100008980	2380	786.601				HMDB08039	705466944	634099456	617876672	688940864	657244288	688303616	701367360	886723776	660088000	680062720	749338816	619538432	707048448	745633792	597120448	648289856	695939968	669919424	649064384	591515520	535978464	626988864	700870912	598086272	538082688	617248192	566380096	698298368	658355904	628061760	652672768	605044864	719374080	824175168	469134816	679159936	693009088
2152	1-stearoyl-2-linoleoyl-GPE (18:0/18:2)*	Lipid	Phosphatidylethanolamine (PE)	52446	LC/MS Pos Late	100008976	2522	744.554	9546749			HMDB08994	152577664	139846176	131508752	144518656	143411712	147298608	149155136	158805232	161963424	140046928	166544144	122969672	149982992	146531136	158182032	168838432	180181184	145404832	160880608	178694144	118389968	157644656	154914528	181046304	167009200	187924064	146643072	182455392	169411200	141761504	150444080	148488064	171645952	222575696	109469104	163928944	151746208
2257	1-stearoyl-2-linoleoyl-GPI (18:0/18:2)	Lipid	Phosphatidylinositol (PI)	52468	LC/MS Pos Late	100008994	3185	880.591				HMDB09809	5511604	3538909	6081724	8177369	5355024	5206281	6716533	7430939	7.76361e+06	6441297	6784098	3713193	5991585	6165285	3384510	2723194	2870891	3143860	3105033	2266225	2019833	2843040	1483096	3435253	2350565	2964149	2793573	2737797	1602737	3708832	2482400	3.82923e+06	2694973	4229044	2989178	3352708	2011689
2223	1-stearoyl-2-linoleoyl-GPS (18:0/18:2)	Lipid	Phosphatidylserine (PS)	53009	LC/MS Pos Late	100000642	2689	788.544	9547091	322647-11-0			9686137	7.96875e+06	7806787	10023457	8938888	6498794	8009339	11292311	12099931	9028937	8215008	7268563	8.1571e+06	10083828	9424907	8276087	11554835	8774925	8313131	10268668	7445487	8769420	6862875	11312557	10918546	15151125	7446428	13479209	12031154	9362301	11981285	9012896	11602293	14202612	11582967	13576575	12547032
2052	1-stearoyl-2-oleoyl-GPC (18:0/18:1)	Lipid	Phosphatidylcholine (PC)	52438	LC/MS Pos Late	100008904	2644	788.616		56421-10-4		HMDB08038	261277696	320047040	245082944	338732224	344609952	246418384	263225856	439705440	316489504	331964512	333648000	400394432	381934240	371988736	509811904	460644224	531587648	456552032	445202976	487726816	376706976	414429088	427036544	517851328	410645760	570713152	500222976	577378176	593245568	417699904	381520256	323831904	438516704	542060608	289547904	384905568	497479808
2149	1-stearoyl-2-oleoyl-GPE (18:0/18:1)	Lipid	Phosphatidylethanolamine (PE)	42448	LC/MS Pos Late	100001856	2858	746.569				HMDB08993	20588614	17321682	17717064	23411064	17139500	19345952	19855936	25096180	23459312	16336820	18579236	21931384	17574080	21864410	31959346	29682458	32494394	26911580	27281960	34012452	20063194	26988166	24855926	35668940	31045204	47222168	29722178	38116496	33228884	27817800	23600680	22733106	30743020	30912630	25499660	28138392	27474358
2222	1-stearoyl-2-oleoyl-GPS (18:0/18:1)	Lipid	Phosphatidylserine (PS)	19265	LC/MS Pos Late	100000639	3000	790.559	9547087			HMDB10163	14248654	8324664	8918819	15425422	9708507	10994642	13226359	16906312	14691209	14056983	12625399	13150148	9604053	16433552	14285433	12945516	12625481	8392122	12935977	12959476	9059537	11807490	9213057	14103511	14910180	16385057	8798137	16217672	15710412	16806344	18343220	18827184	20066000	19314764	21388856	17234392	15305148
2315	1-stearoyl-GPC (18:0)	Lipid	Lysophospholipid	33961	LC/MS Pos Late	100001271	1606	524.371	497299	19420-57-6		HMDB10384	92755896	64642900	53595588	93061856	82436832	72571808	99974816	105772984	72902040	84125224	94993560	105363416	91787520	112321880	87910344	84680704	107161624	74130104	77209912	88776168	71393872	77629216	70907192	69662640	68024664	86744992	81009744	121651656	116007800	81784104	115388336	114512312	112940928	108784888	111938104	74986040	84236056
2367	1-stearoyl-GPE (18:0)	Lipid	Lysophospholipid	42398	LC/MS Pos Late	100001461	1626	482.324	9547068	69747-55-3		HMDB11130	23528788	19511860	20590430	26436696	26157374	26061248	28661916	24398280	20862326	21157096	26577804	19796836	21034424	29082728	49314272	30615184	30660672	24574110	26785372	28809520	29172788	24878272	23849850	24442392	23939886	26862090	21599384	30209622	23663632	22415932	31367866	25918950	23377796	25178418	30338864	20368496	15553877
2406	1-stearoyl-GPG (18:0)	Lipid	Lysophospholipid	34437	LC/MS Neg	100001462	5816	511.304					210855	356693	134253	359789	212716	113195	250546	255343	312637	211321	231684	362526	276303	247012	195850	283379	151867	158321	111053	129595		127535	172140	89732.2	97888.3			216093	717720	577961	417495	713797	1.05754e+06	364365	709679	315744	497819
2414	1-stearoyl-GPI (18:0)	Lipid	Lysophospholipid	19324	LC/MS Neg	100000656	5794	599.32		796963-93-4		HMDB61696	19120812	15665486	18803464	24849914	20167634	17282504	28035548	19231182	31338522	19418770	30270808	26442878	23759248	24230026	15186828	30157874	18724728	13593526	15936830	16082717	5434916	18615054	22997006	14028770	13503265	14696341	14282455	22165022	16247300	17521356	15923163	21964740	38678036	16528182	10672554	16231959	16038567
2398	1-stearoyl-GPS (18:0)*	Lipid	Lysophospholipid	45966	LC/MS Pos Late	100004327	1634	526.314	9547101				4678774	3555565	5448967	5819515	6184382	4350925	7336313	6770398	3883966	6044120	5.88905e+06	4274464	4859848	6.09583e+06	4357915	5008134	6161050	2553861	3734258	4.04531e+06	1210651	3.99237e+06	3.14016e+06	3.21604e+06	3429496	3997125	3158159	4776658	4494953	7024601	7919964	6.18208e+06	5680635	9114827	3.14234e+06	6.1057e+06	2999928
1795	2,4-dihydroxybutyrate	Lipid	Fatty Acid, Dihydroxy	62951	LC/MS Polar	100002285	1793	119.035	192742	1518-62-3		HMDB00360	899726	884922	1298280	1171076	963604	733859	1171544	998696	1284795	1142189	1348785	1026894	1117588	710198	1584230	1395211	1153167	1376386	965685	1347472	1256909	1016064	1063176	828544	1052125	1181491	1352177	846266	1126708	543430	694830	854403	979414	810486	687471	800055	3273232
5117	2,6-dihydroxybenzoic acid	Xenobiotics	Drug - Topical Agents	63042	LC/MS Polar	100020837	729	153.019	9338	303-07-1		HMDB13676	62288	44995	46586	24394		42246					27411						29537												32505							33852
4262	2,8-quinolinediol	Xenobiotics	Food Component/Plant	42975	LC/MS Pos Early	100004206	2514	162.055	97250	15450-76-7	C06342
4263	2,8-quinolinediol sulfate	Xenobiotics	Food Component/Plant	48691	LC/MS Neg	100004321	2612	239.997
114	2-aminoadipate	Amino Acid	Lysine Metabolism	6146	LC/MS Polar	381	3500	160.061	469	542-32-5;1118-90-7	C00956	HMDB00510	9713437	7082356	10436988	3507092	2544935	3999250	3095192	2871836	5006102	2721539	4810306	2340362	3929885	5182168	1579156	5075977	20758998	12936014	3218016	11323627	13731288	2598284	6478297	6208476	6579790	23345814	2424155	31752958	38055636	9794458	7840221	26710528	4484265	13322555	5408662	104667720	14790128
1570	2-aminoheptanoate	Lipid	Fatty Acid, Amino	43761	LC/MS Pos Early	100004542	3160	146.118	227939	1115-90-8			670246	406871	638887	543305	1.57029e+06	911744	1042872	566346	392639	939413	844999	345284	893952	478592	407248	440493	529907	320318	292060	548512	290013	477258	336315	327875	489415	332594	288240	424525	356930	479490	749945	732347	591536	802067	305058	614484	382574
1575	2-aminooctanoate	Lipid	Fatty Acid, Amino	43343	LC/MS Pos Late	100004227	750	160.133	69522	644-90-6		HMDB00991	99762				62814	62760	78144	88279	43648	77061	58729	58730		77635	70008	72270		78276	62589			102356	64987	72738		88309	69066				54178
5216	2-aminophenol sulfate	Xenobiotics	Chemical	43266	LC/MS Neg	100004322	1677	188.002	181670			HMDB61116
2563	2-arachidonoylglycerol (20:4)	Lipid	Monoacylglycerol	19266	LC/MS Neg	100000584	6170	303.233	5282280	53847-30-6	C13856	HMDB04666	1.31233e+06	1.45469e+06	860256	642233	716955	785804	654032	1.31204e+06	1069286	422194	1.20516e+06	3325305	576574	1.12512e+06	417940	747121	1142925	809430	1.20722e+06	1.2146e+06	1.72693e+06	337619	733550	820505	1.04205e+06	924489	1.16774e+06	1.5564e+06	853176	358631	1.66903e+06	1.92301e+06	2.38632e+06	679528	2.29842e+06	393990	1.9784e+06
3777	2'-deoxyadenosine 5'-monophosphate	Nucleotide	Purine Metabolism, Adenine containing	46333	LC/MS Neg	100000485	1315	330.061	12599	653-63-4	C00360	HMDB00905	559687	472197	592743	470951	481695	498698	523336	793551	418460	486425	546946	461826	467851	713177	414986	368438	491098	347543	344532	336081	94375.8	377105	344757	347768	350232	310111	314683	372147	327001	351657	479030	410063	266040	405000	185719	378779	265498
3867	2'-deoxycytidine	Nucleotide	Pyrimidine Metabolism, Cytidine containing	15949	LC/MS Pos Early	100000125	2193	228.098	13711	951-77-9	C00881	HMDB00014	1670294	1639117	1324535	1322391	1763632	1548729	1.50547e+06	1728427	1384230	1429817	1109732	1457126	1.56541e+06	1761506	1264127	1356264	1657382	1285969	1.339e+06	1543450	744848	2000103	1.3349e+06	1321584	1807431	1316607	930951	1596959	1095865	919904	1932259	940482	968068	1739254	825292	1669501	1201786
3865	dCMP	Nucleotide	Pyrimidine Metabolism, Cytidine containing	533	LC/MS Pos Early	298	975	308.064	13945	1032-65-1	C00239	HMDB01202	1667386	1296853	1618934	1314166	1771973	1349410	1516586	1750514	1187893	1399243	1459368	1358426	1498880	1501420	1220759	1223370	1532665	970664	965368	1107701	501541	1400438	1066224	1082479	1212534	920545	840571	1246090	933284	895246	1590887	916006	927018	1354647	894346	1227348	718510
3809	2'-deoxyguanosine	Nucleotide	Purine Metabolism, Guanine containing	1411	LC/MS Neg	348	1700	266.089	187790	961-07-9	C00330	HMDB00085	264088	247511	195387	228636	289088	251116	231451	282800	189345	226160	216415	217516	233443	234299	238109	171869	252076	157396	178713	180169	212076	297727	174364	116052	229364	134912	124364	169333	200274	212136	296191	216001	184071	268167	468292	242241	195606
3807	2'-deoxyguanosine 5'-monophosphate (dGMP)	Nucleotide	Purine Metabolism, Guanine containing	35662	LC/MS Pos Early	100001546	950	348.07	65059	902-04-5	C00362	HMDB01044	1052178	972665	1058045	902760	1091192	778589	1108992	1164432	845387	911579	823459	887524	1012967	1165363	829606	838096	1078720	435211	732141	729206	205102	897505	634036	719588	805517	630379	558810	652024	511279	600560	1054761	640296	503007	886218	379669	736247	393463
3740	2'-deoxyinosine	Nucleotide	Purine Metabolism, (Hypo)Xanthine/Inosine containing	15076	LC/MS Neg	100000135	1688	251.079	65058	890-38-0	C05512	HMDB00071	377384	437686	384312	348965	504872	343113	349813	431467	272869	360563	294359	264067	399784	376068	406504	339273	429125	353237	300951	362209	345488	563507	371856	276386	418975	283887	275989	356114	295744	350345	466716	321077	250539	477502	472608	428527	292095
3842	2'-deoxyuridine	Nucleotide	Pyrimidine Metabolism, Uracil containing	52602	LC/MS Neg	536	1586	227.067	13712	951-78-0	C00526	HMDB00012	127066	112673	101012	131956	142311	109364	146726	144953	121127	138463	130854	112054	169464	177875	77186.7	112265	152711	73446.6	111537	119147		172910	156145	104681	147658	141843	75300.3	219615	167871	232330	246313	184387	157751	239742	274414	258405	195611
2565	2-docosahexaenoylglycerol (22:6)*	Lipid	Monoacylglycerol	48675	LC/MS Neg	100006352	6050	309.222				HMDB11557	295851	317449	134211	70441.4	163037	130775	163921	198526	135441	46692.2	208780	556836			67028	218406	348501		350206	558596	522566	104389	287912	269474	1.10269e+06	135100	357257	456249		59427.8	266667	312671	405305	105486	568317	31992	269062
2568	2-heptadecenoylglycerol (17:1)*	Lipid	Monoacylglycerol	62448	LC/MS Neg	100020770	6284	267.233								244103					173768	81495.2					232807	867464		968039	263338	208150	3.51877e+06	339059	351263	259862	151123	182474	315318	274832	137371				465385		269085	182955	1.83153e+06
336	2-hydroxy-3-methylvalerate	Amino Acid	Leucine, Isoleucine and Valine Metabolism	36746	LC/MS Neg	100001541	1800	131.071	164623	488-15-3		HMDB00317	196560	150650	161446	129785	83786.6	122658	308701	112128	199260	227739	163573	88797.8	79543.8	128057	79130.1	96244.9	78152.4	107765	131695	104868	135776	126329	134532	100331	117936	92536.5	110813	51930.8	64465.6	322221	46259.4		58904.6
1487	2-hydroxyadipate	Lipid	Fatty Acid, Dicarboxylate	31934	LC/MS Polar	100001153	3000	161.046	193530	18294-85-4	C02360	HMDB00321	4586395	2766450	2151787	5.00447e+06	1352454	2231811	2448649	1938117	3557279	1854043	2199237	1341539	2063428	2275344	1567528	2199413	6258323	3.35138e+06	1.82615e+06	3159629	3046241	1355175	1119496	3277451	3238147	5925591	1676667	10811657	9184545	7280785	2250010	6688812	3.50852e+06	5453292	4820533	17521272	2830350
501	2-hydroxybutyrate/2-hydroxyisobutyrate	Amino Acid	Glutathione Metabolism	52281	LC/MS Polar	100008928	1258	103.04					13381115	10527033	15181948	9792598	9118304	11044468	8737905	8669946	9631697	7474808	9868755	8409073	11441788	10141683	7723075	14165907	17063012	18192780	7911800	18730126	15656272	7236962	8269331	11133133	12046759	14422351	10207055	18544464	14862310	7.30193e+06	8482770	12314386	5.73531e+06	14530648	10968416	13757714	8920778
1483	2-hydroxyglutarate	Lipid	Fatty Acid, Dicarboxylate	37253	LC/MS Neg	100002070	600	147.03	43	40951-21-1	C02630	HMDB0059655	5676312	5.04551e+06	8425589	6268608	4715649	4.68176e+06	3.79064e+06	4479933	5500670	4.59823e+06	4.67643e+06	5.10951e+06	5.1721e+06	4.9613e+06	3.96745e+06	5928694	9650180	6.63231e+06	3.30882e+06	6.7978e+06	4227117	5408604	5.36482e+06	6335248	7.91445e+06	6.16699e+06	6765922	11133228	5917981	5303019	4582979	6.50997e+06	4.76121e+06	4107770	6953622	5.83634e+06	7.0407e+06
1725	2-hydroxyheptanoate*	Lipid	Fatty Acid, Monohydroxy	61827	LC/MS Polar	100019960	925	145.087	2750949				227258	181194	219726	197437	556689	210221	538504	267438	189956	442060	315589	171287	353648	193622	97589	171810	226338	99194	147871	179439	120023	259392	80886	138183	196196	83996	131888	228881	111094	78589	289066	243100	161360	238877		252454	107013
1730	2-hydroxypalmitate	Lipid	Fatty Acid, Monohydroxy	35675	LC/MS Neg	100001579	5511.2	271.228	92836	764-67-0		HMDB31057	2.35384e+06	2.55012e+06	3.26903e+06	3.18421e+06	3.14933e+06	2.26279e+06	3.6252e+06	2685703	2.49259e+06	2.83498e+06	3.27903e+06	3407202	3.35038e+06	3157607	2781415	4.32014e+06	2.62918e+06	2.41811e+06	3227617	2665300	1.59532e+06	3139195	3.29793e+06	2.83972e+06	2857744	2304021	2.91727e+06	2.72145e+06	2.76451e+06	3.16067e+06	3009360	4855273	5074188	3.38193e+06	1.96694e+06	2.80377e+06	3.72512e+06
145	2-hydroxyphenylacetate	Amino Acid	Phenylalanine Metabolism	1432	LC/MS Polar	235	858.6	151.04	11970	614-75-5	C05852	HMDB00669	204338		109218	182245		140727	198384	229260	198047		179268	203688	228066	177177	213635	274533	290657	202171		293930	170852	291289	170121	113096	338804	173904	171856	259284	286184	167346	262663	200380	205384	267547		140717	131617
1732	2-hydroxystearate	Lipid	Fatty Acid, Monohydroxy	17945	LC/MS Neg	1239	5695	299.259	69417	629-22-1	C03045		1.61893e+06	1.89292e+06	1.57749e+06	1.2248e+06	1.12753e+06	2.23598e+06	1.64474e+06	2.08737e+06	1.13784e+06	1.57926e+06	1781999	1.5362e+06	1.06971e+06	2.03392e+06	1.50081e+06	1811286	1.35534e+06	992324	1.33326e+06	1.71052e+06		934461	1.58082e+06	1.46314e+06	1.27396e+06	1.26888e+06	1.74024e+06	1.34448e+06	1.34073e+06	1.16326e+06	1.60993e+06	3.59734e+06	2.3033e+06	1.12257e+06	1.37829e+06	1.35877e+06	2702535
1211	2-ketogulonate	Carbohydrate	Fructose, Mannose and Galactose Metabolism	15306	LC/MS Polar	100000092	2794.7	193.035	50	342385-52-8	C15673	HMDB11732	8.12454e+06	6562118	7.51695e+06	6.931e+06	3.61429e+06	6611231	6709512	4586527	7.05913e+06	4958311	7.64674e+06	4260357	7.30903e+06	4.17081e+06	6920977	7368835	7.92302e+06	8013313	6733170	7.13469e+06	5771626	6528980	6214234	8898552	8489618	9411546	5366149	6521256	4530761	5835025	4218734	6217918	5797169	5320143	4510006	6616954	5270846
2562	2-linoleoylglycerol (18:2)	Lipid	Monoacylglycerol	32506	LC/MS Neg	100000987	6250	279.233	5365676	3443-82-1		HMDB11538	18703050	10179644	5348038	11403072	14889525	4.80108e+06	16922474	10462304	25166758	7.02373e+06	12039315	20982094	12578959	12164038	4.28403e+06	10742310	7.28283e+06	13826032	10629781	7581536	50017052	5240606	6094395	6457925	10819518	3.2243e+06	8027087	11552644	6.65106e+06	4222137	16187360	23995490	69374304	8972192	46522896	6639386	95026648
338	2-methylbutyrylcarnitine (C5)	Amino Acid	Leucine, Isoleucine and Valine Metabolism	45095	LC/MS Pos Early	100001509	3050	246.17	6426901	31023-25-3		HMDB00378	103512	137092	129439	172898	147040	333227	126390	263337	121580	206802	308082	164975	123216	211301	184993	338550	836475	490859	184581	380012	386080	251032	461745	152018	267109	216960	206654	761626	509308	527343	1.70229e+06	894251	315738	556477	850844	587801	832002
340	2-methylbutyrylglycine (C5)	Amino Acid	Leucine, Isoleucine and Valine Metabolism	31928	LC/MS Neg	100001155	1884	158.082	193872	52320-67-9		HMDB00339	95187	90785.2	122076	93281.5	99524.1	99867		44608.9	83502.9	103895	246559	108638	91267.7	106339	201829	183630	215767	195087	121421	222771	97099.4	122495	199435	184119	154447	88621.1	189260	144776	142050	131378	134088	75405.7	129618	130024	132046	65901.2	164043
1301	2-methylcitrate/homocitrate	Energy	TCA Cycle	52282	LC/MS Neg	100008929	575	205.035					878363	706040	735020	962690	975576	880888	1.18241e+06	820985	610552	741620	807456	666816	699673	1.02903e+06	1.70905e+06	1082615	1.16335e+06	553568	744696	915109	768426	1.25723e+06	596797	789215	1.03734e+06	678391	734993	1.01392e+06	707970	753844	805016	885454	543982	590919	1.17846e+06	598442	428562
2557	2-myristoylglycerol (14:0)	Lipid	Monoacylglycerol	34383	LC/MS Neg	100001408	6230	227.202	137938	27214-38-6		HMDB11530								284568	533965			401452	146760	196524	793743	707980		2.18264e+06		393656	6788125	349930	918036	296291		794418	487091	602866	394594			510528	1.2277e+06		804271		4923943
2561	2-oleoylglycerol (18:1)	Lipid	Monoacylglycerol	21232	LC/MS Neg	100000943	6500	281.249	5319879	3443-84-3		HMDB11537	11027268	10126943	10497258	20789188	21369148	6997668	21092768	9102872	54574836	10848500	10276064	32900148	17278790	24724096	34636024	39895652	14195331	111292248	21998664	15550503	395996448	23543900	26237848	12936444	8089064	20943934	24902946	31801108	40916376	11982903	11757929	37432684	247648640	16630514	124042288	13936588	375416832
3868	2'-O-methylcytidine	Nucleotide	Pyrimidine Metabolism, Cytidine containing	57554	LC/MS Pos Early	100010895	2411	258.108	150971	2140-72-9			230069	110265		154392	122948	159405	190436	152760	120388	153200	227941	145908	184316	193398	267554	117389	162893		119866	113756	134044	165827	143067	249617	261088	137351	140830	198618	134095	99584	127399	115028	126175	278391	152871	56811	140322
3830	2'-O-methyluridine	Nucleotide	Pyrimidine Metabolism, Uracil containing	57655	LC/MS Neg	100010896	1831	257.078	102212	2140-76-3			113817	43691.2		73499.7	64225.9	84999.4	113441	83114.5	55669.1	68301.7	96692.8	73596.5	99030.3	78812.9	120260	90193.5	159628	97737.4	68429.6	101547	78744.9	165431	90184.8	96230.4	162040	113939	73479.9	128956		65640.1	83155.4	36905.3	52530.5	87081.8	76462	50489.2
4267	2-oxindole-3-acetate	Xenobiotics	Food Component/Plant	40479	LC/MS Neg	100003109	2076	190.051	3080590	2971-31-5		HMDB35514
116	2-oxoadipate	Amino Acid	Lysine Metabolism	38347	LC/MS Polar	92	2635	159.03	71	3184-35-8	C00322	HMDB00225	800385	605597	1242324	495922	364322	795861	380585	615875	508214	365256	902358	238082	435712	535698	141067	427949	1147730	1591687	221128	1226677	1046565	195504	859998	594499	497625	2012519	188444	1486311	3353589	913437	371317	2.08167e+06	549106	1.01132e+06	644094	6085828	1661170
421	2-oxoarginine*	Amino Acid	Urea cycle; Arginine and Proline Metabolism	55072	LC/MS Pos Early	100002784	1760	174.087	558	3715-10-04	C03771	HMDB04225	2207795	2273126	1.9303e+06	1781945	601361	1289652	947627	785368	1647955	872442	1242008	1243707	1525844	1059271	792448	1586791	3.88166e+06	2436545	1.66511e+06	3029803	2704810	1172663	1836388	2841874	2553853	3415971	1431940	2230927	1639526	617958	699289	1396740	595033	900596	260655	2211269	741643
2559	2-palmitoleoylglycerol (16:1)*	Lipid	Monoacylglycerol	52432	LC/MS Neg	100008953	6016	253.217				HMDB11565	2.21401e+06	1.28065e+06	1.16012e+06	1.26129e+06	1103970	599294	1.03769e+06	1.54696e+06	2.68012e+06	583484	1.07418e+06	5060794	857485	1.42175e+06	3.22666e+06	3.29279e+06	3.36443e+06	8595082	4351732	5.21386e+06	31148008	1.76083e+06	4021231	5202377	1.57586e+06	2830940	5.80964e+06	3.53672e+06	2409445	618951	2.27042e+06	1.85506e+06	8915958	635312	7.22997e+06	690138	31162224
2309	2-palmitoleoyl-GPC* (16:1)*	Lipid	Lysophospholipid	35819	LC/MS Pos Late	100001561	1425	494.324				HMDB10383	633987	825543	743090	1081968	840730	591446	576501	803021	895664	659272	584791	1080504	914367	743701	2115554	1622485	1833552	1573142	1379889	1493400	1520151	2.09272e+06	1461479	2752797	2146194	3066632	1797642	2024396	1525211	985740	621431	389969	818440	1292423	1063765	1062392	1215493
2558	2-palmitoylglycerol (16:0)	Lipid	Monoacylglycerol	33419	LC/MS Neg	100001048	6400	255.233	123409	23470-00-0		HMDB11533			947281	5661316	3.36182e+06	2.89663e+06		2.1138e+06	4.36304e+06		1.47868e+06	3.01084e+06	1.53252e+06	4919283	2.99888e+06		22437674	16328887	32013954	3.00232e+06	51929656		2.91089e+06			5308786		4211361	3.67309e+06			6329417	23093336	2.50724e+06	13721118		38160900
2307	2-palmitoyl-GPC* (16:0)*	Lipid	Lysophospholipid	35253	LC/MS Neg	100001562	6215	570.341	15061532			HMDB61702	1.68663e+06	1.67936e+06	2.20772e+06	3096839	2.47842e+06	1.6821e+06	3.21352e+06	2.10793e+06	3.47817e+06	2.29664e+06	2.97526e+06	2.63902e+06	2.71168e+06	2.9556e+06	2.36492e+06	3.88678e+06	1.14327e+06	1.96903e+06	1.54125e+06	1.27097e+06	1.77285e+06	2.42044e+06	2.1724e+06	1.59041e+06	1608840	2204769	1.61679e+06	1.75923e+06	2.79972e+06	2995491	1.7581e+06	2944289	6253291	2.65221e+06	2.43714e+06	2.62876e+06	2.28933e+06
1084	2-phosphoglycerate	Carbohydrate	Glycolysis, Gluconeogenesis, and Pyruvate Metabolism	35629	LC/MS Polar	100000093	4550	184.986	59	70195-25-4	C00631	HMDB03391	6564729	6262308	5313345	6776520	8000923	5694748	8613557	7005038	4700404	8048810	7425710	7994068	7.42074e+06	6756951	9607677	10164543	9334585	5613540	10435818	11733287	4769016	10738554	6926292	8133370	8223496	9505745	9964631	7014643	9003034	8280086	9139734	9992940	8264387	11137935	6813489	7550548	5443072
1793	2R,3R-dihydroxybutyrate	Lipid	Fatty Acid, Dihydroxy	63109	LC/MS Polar	100002367	1543	119.035		759-06-8		HMDB00498	1357331	1343820	1515398	1431790	1527724	1479355	1981430	1606527	1950801	1425337	1727564	1230803	1241734	1531029	1.76112e+06	1693882	1266564	1683330	1324656	1.73386e+06	1.65884e+06	1865792	1952110	2237523	1.64646e+06	1213465	1481635	1056551	1746038	1253358	1762210	1.83973e+06	1802990	1573660	1807280	1135556	1777288
1792	2S,3R-dihydroxybutyrate	Lipid	Fatty Acid, Dihydroxy	62950	LC/MS Polar	100002284	1660	119.035	10964471	5057-93-2		HMDB02453	1044842	762724	1822176	903726	1966126	1706631	1907534	1862784	1733631	1332810	2550802	1389133	1267860	1.44912e+06	1458413	2079837	953696	2.02573e+06	1321835	1621976	1469666	1578083	1561660	1123892	1335397	1332439	1.74985e+06	903616	1418145	863526	1192965	1222924	1.66648e+06	720231	1480435	1202794	883714
2368	2-stearoyl-GPE (18:0)*	Lipid	Lysophospholipid	41220	LC/MS Neg	100003901	6350	480.31				HMDB11129	817171	1.08554e+06	867914	1128891	935443	788785	1.47471e+06	791291	1.21362e+06	921727	925234	1.71351e+06	593259	1.591e+06	1901623	1.90537e+06	1.50071e+06	1.02304e+06	1.2952e+06	1252999	503293	670561	1.09327e+06	957439	1.13585e+06	963633	1.05103e+06	1648297	1.58217e+06	1092618	1.06974e+06	1.62977e+06	3172058	689598	964897	873942	661788
4130	3-(3-hydroxyphenyl)propionate sulfate	Xenobiotics	Benzoate Metabolism	45415	LC/MS Neg	100005391	1294	245.012	187488	86321-32-6
167	3-(4-hydroxyphenyl)lactate (HPLA)	Amino Acid	Tyrosine Metabolism	32197	LC/MS Neg	240	1379	181.051	9378	6482-98-0	C03672	HMDB00755	2.71974e+06	3.21731e+06	4.80767e+06	2.89727e+06	1474050	2.54728e+06	1.53054e+06	1.99801e+06	2.01661e+06	1484108	2.2299e+06	2.14847e+06	2.25405e+06	1.81314e+06	1.71445e+06	3.18141e+06	3.81971e+06	2958280	1.03397e+06	2930300	2602114	1.40424e+06	1.81832e+06	1.69338e+06	3.20504e+06	2.67936e+06	3.425e+06	1.87266e+06	2.67772e+06	622054	614253	1.71993e+06	457582	1761370	367952	1.73467e+06	750532
1796	3,4-dihydroxybutyrate	Lipid	Fatty Acid, Dihydroxy	62952	LC/MS Polar	100001730	2204	119.035		51267-44-8			6311068	5811771	4689317	5526441	7556371	4914124	7505131	5269202	5556237	6961332	5343442	5742610	7834063	5330383	7371520	4498450	6841679	3125042	5204200	5751846	2334701	5144353	3619521	6147645	5444511	4211854	4340487	4284981	4292297	4604446	7185218	4495146	6559436	5515298	3575925	5462467	2776757
419	3-amino-2-piperidone	Amino Acid	Urea cycle; Arginine and Proline Metabolism	62853	LC/MS Pos Early	100020361	2065	115.087	5200225	1892-22-4		HMDB00323	220832	122765	125504	139410	104866	115717	117175	138624	157277	95530	78072	98165	142748	203651	81803	92811	233215	133244	163815	191618	96822	143949	102332	284106	182687	190005	128298	193270	136710	126205	97286	144766	113107	123695	114498	167747	106651
3884	3-aminoisobutyrate	Nucleotide	Pyrimidine Metabolism, Thymine containing	1566	LC/MS Pos Early	1114	2190	104.071	64956	10569-72-9;214139-20-5	C05145	HMDB03911	4890938	4440425	3706934	3.74895e+06	6155787	4381498	4474305	3956801	6.0627e+06	3861690	4020720	4183539	3748699	3834661	2675285	3393848	2774934	3811576	5483404	4056613	3139642	3204504	4577850	4972063	2599655	5461062	2140568	3972735	6002235	5.69106e+06	5.73156e+06	5123933	4298710	4756565	8325024	7836861	5891863
3148	3-dehydrocholate	Lipid	Secondary Bile Acid Metabolism	43835	LC/MS Neg	100001062	5050	405.265	159655	2304-89-4		HMDB00502	86933.4		42953.2	45281.5		77200.9	53718		102394	46528	60205.2	23136.7	37154.4		77899.5	46788.8	62012.4	38672	68742.9	58313.5		47905.7	58313.5	115417	99522.9	38293.9	33760.4			48415.6			29172.9	38346.9		20713.1
508	3'-dephospho-CoA-glutathione*	Amino Acid	Glutathione Metabolism	62807	LC/MS Neg	100020899	1690	495.101					993573	902250	842197	1.05437e+06	1.16051e+06	961064	881185	1.09354e+06	1.00126e+06	985702	1.24588e+06	956583	1.17442e+06	1.21946e+06	1.55984e+06	1.01021e+06	964201	861604	1.12239e+06	1.11453e+06	1.09176e+06	1.94979e+06	1.07209e+06	1.47495e+06	1.70857e+06	1.18045e+06	1.45987e+06	1.26806e+06	1.16299e+06	1342582	1.45583e+06	1153233	1121089	1.12916e+06	1.86986e+06	843216	1.42889e+06
3938	3'-dephosphocoenzyme A	Cofactors and Vitamins	Pantothenate and CoA Metabolism	18289	LC/MS Neg	100000138	2013	686.142	444485	3633-59-8	C00882	HMDB01373	2.82847e+06	1.93606e+06	1.831e+06	2.89077e+06	2386399	2.62612e+06	2.62588e+06	2689422	3474829	2.17477e+06	2.50533e+06	2.50037e+06	2.01179e+06	2.60958e+06	2111562	2.13865e+06	1.49343e+06	1.66823e+06	2288954	1.37437e+06	2.08992e+06	1848591	1.69091e+06	2164859	1.82376e+06	2.00139e+06	1.89374e+06	1329186	2389082	3682026	2040433	2.31328e+06	3.13724e+06	2.15759e+06	2.83093e+06	2.19844e+06	2.5385e+06
2854	3-hydroxy-3-methylglutarate	Lipid	Mevalonate Metabolism	531	LC/MS Polar	112	2850	161.046	1662	503-49-1	C03761	HMDB00355	4466468	6.23209e+06	3154984	3681762	4702279	2903270	8081260	4912347	1674146	2.89561e+06	3154083	2529103	3117298	2244030	5780758	3135151	7201311	2715117	6098931	3736249	2741635	3.15789e+06	2453437	2.55377e+06	2166078	2161956	4893530	4116678	2.7482e+06	3615734	6959154	5009377	11466506	3.6554e+06	9491904	2173402	2894568
1705	3-hydroxybutyrate (BHBA)	Lipid	Ketone Bodies	542	LC/MS Polar	254	1480	103.04	441	625-72-9	C01089	HMDB00357	11267460	8692992	4791978	7.89528e+06	9378286	5595606	13147355	12892321	7.76691e+06	8731669	7821001	7.52256e+06	9377386	7419695	16137204	8222349	10675581	7.91245e+06	12521491	7413012	9332069	11791280	10569534	7.56278e+06	7388008	9035899	9153838	6269209	6565704	8736307	18442032	11497272	16806234	7.4154e+06	35952204	9279721	8297420
1622	3-hydroxybutyroylglycine	Lipid	Fatty Acid Metabolism (Acyl Glycine)	62064	LC/MS Neg	100020211	889	160.061					132811	132281	114443	107910	120829	89412.3	446604	262961	84220.2	118875	131136	100248	135129	152725	333523	137994	162309	111815	124747	86617.1	86223.1	148621	94189.2	133265	146238	119213	113055	69152.1	98550.9	84516.7	205165	116152	270950	137117	442280	64056.8	110992
1742	3-hydroxydecanoate	Lipid	Fatty Acid, Monohydroxy	22053	LC/MS Neg	100000997	4634.7	187.134	26612	5561-87-5		HMDB02203	337085	352543	419403	400256	485834	563411	555212	484402	326421	461586	594771	469681	401944	516847	1.09959e+06	689715	855494	771644	694760	610703	552712	680682	904492	566732	646653	439523	554123	530507	438516	472858	676211	527706	694042	497062	916860	402297	590406
1695	3-hydroxydecanoylcarnitine	Lipid	Fatty Acid Metabolism (Acyl Carnitine, Hydroxy)	63358	LC/MS Pos Late	100021141	961	332.243				HMDB61636	72234	79749	141410	96230	56060	162094	165177	146619	66951	87853	88265	80469	39006	177367	222022	188244	315970	237501	201936	222638	185617	74258	194876	92177	93248	119554	146932	170735	187958	210380	336149	240214	195443	124230	376209	232164	303035
1507	3-hydroxydodecanedioate*	Lipid	Fatty Acid, Dicarboxylate	62915	LC/MS Neg	100001454	2252	245.139	16663321	34574-69-1		HMDB00413	74408.7	69505.8	51927.4	65516.9	63852.1	60598	61815.8	61908.1	48870.1	77101.1	85929.7	88121.8	64429.9	54579.4	139457	124271	311058	192843	101346	291352	173291	138420	152430	176009	306593	194731	148297	233613	40713.7	77459.4	62750.7	35600.3	60285.5	66028.5	74596.2	37345.5	55315.7
1739	3-hydroxyhexanoate	Lipid	Fatty Acid, Monohydroxy	53230	LC/MS Neg	100006367	1725	131.071	151492	10191-24-9			104888	119376	145943	128128	135319	86493.9	80908.5	87922.1	99430.9	104424	151048	109241	109561	99697.5	87700.1	143675	231917	146419	127868	151843	63515.5	100790	133453	69908.7	224331	55512.7	129514	154513	160603	199259	177928	110339	174939	143480	207817	251542	197283
1692	3-hydroxyhexanoylcarnitine (1)	Lipid	Fatty Acid Metabolism (Acyl Carnitine, Hydroxy)	62557	LC/MS Pos Early	100020825	2918	276.181					272099	203511	435243	243376	194060	220452	224041		166394	257061	225194	155314	101351	176468	212953	279213	591347	312886	226503	170126	136928	241105	219964	186839	379200	216449	204237	358708	409860	376208	409565	274313	320861	232656	428614	415136	336777
1693	3-hydroxyhexanoylcarnitine (2)	Lipid	Fatty Acid Metabolism (Acyl Carnitine, Hydroxy)	62556	LC/MS Pos Early	100020826	2968	276.181									63550							58258			63746	66513	146079								23261			68464	98583						126530	79539
4281	3-hydroxyindolin-2-one	Xenobiotics	Food Component/Plant	42561	LC/MS Pos Early	100003823	2035	132.044	6097	61-71-2	C11130		328855	179087	241906	219406	219629	563969	180375	138906	397208	151897	292926	132610	205786	487854	115633	164436	185147	139357	152185	127178	117509	158458	146691	387595	284035	175237	179692	209166	249604	788329	113768	114563	345285	162475	371328	169096	154520
364	3-hydroxyisobutyrate	Amino Acid	Leucine, Isoleucine and Valine Metabolism	1549	LC/MS Polar	111	1619	103.04	87	2068-83-9	C06001	HMDB00336	2143846	1311422	1350614	1710467	1830642	1355901	2446824	1718640	1830089	1536982	1412248	864857	1662373	1616685	1613010	1692618	1.83854e+06	1528859	1623624	1540325	2226802	1618520	1673428	1782307	1293514	2820936	1193234	1242304	1903987	1300824	2463623	2451596	1758866	2147205	2940826	1.94023e+06	2110789
1745	3-hydroxylaurate	Lipid	Fatty Acid, Monohydroxy	32457	LC/MS Neg	100001112	5175	215.165	94216	53941-38-1		HMDB00387	698448	551968	518099	653234	568203	644319	1261804	609927	807687	645967	597009	782394	648702	715710	2.03996e+06	1.00954e+06	1004439	908553	1429455	639455	674815	995870	942955	821889	627731	395651	830889	544906	286071	713180	1443722	587740	1374288	633224	1.69139e+06	472667	744225
1746	3-hydroxymyristate	Lipid	Fatty Acid, Monohydroxy	21158	LC/MS Neg	100000882	5335	243.197	16064	3422-31-9			1.03297e+06	902728	1.08923e+06	679296	1012217	1.01046e+06	1.42783e+06	1.03527e+06	961750	874267	1.15499e+06	973543	686630	828950	2268365	1500922	1.18571e+06	1.10967e+06	1.64698e+06	1.15266e+06	926422	1.41983e+06	1.46879e+06	1.16727e+06	974877	781837	1.10207e+06	657399	706375	594827	1.63024e+06	1085402	1703319	1.04667e+06	1.41123e+06	621661	920032
1740	3-hydroxyoctanoate	Lipid	Fatty Acid, Monohydroxy	22001	LC/MS Neg	100000773	3446	159.103	26613	88930-08-9		HMDB01954	153613	179810	198506	218838	280548	245827	346895	205596	221108	278628	242946	199072	206582	253370	318491	250311	365585	290930	266044	243231	132561	275532	242036	240169	319939	101431	267465	244596	260448	459925	287924	237969	545669	259936	351829	287528	329937
1749	3-hydroxyoleate*	Lipid	Fatty Acid, Monohydroxy	61843	LC/MS Neg	100019966	5508	297.243					5.95155e+06	6961543	11806349	7023044	10660061	7.64192e+06	9667073	8909807	8145945	7242302	9892144	10923396	8.08423e+06	10406926	13581185	15801354	9867283	9268950	10718441	9192255	2.8229e+06	10107469	9652351	8441629	9570560	7.41485e+06	9918390	6839235	4.18849e+06	7.96503e+06	9332221	4.80887e+06	21348982	7542685	3.4164e+06	7810745	9493092
1697	3-hydroxyoleoylcarnitine	Lipid	Fatty Acid Metabolism (Acyl Carnitine, Hydroxy)	61840	LC/MS Pos Late	100019801	1406	442.353					295489	216667	408839	301016	116360	256420	430659	341418	304572	181006	225744	371305	155131	418537	1171745	835168	950750	672841	1095304	635436	332343	382096	666408	318627	343224	479278	970579	414279	602873	903164	904226	781196	612008	417501	835625	806049	529267
1747	3-hydroxypalmitate	Lipid	Fatty Acid, Monohydroxy	27503	LC/MS Neg	100000983	5476	271.228	301590	928-17-6		HMDB10734	1.85431e+06	1.44497e+06	2.44956e+06	1.55308e+06	1378770	1.89765e+06	2.85919e+06	1.67213e+06	1.3906e+06	1.63142e+06	2.21184e+06	1736461	1.74745e+06	2127227	2617826	2893085	2.26688e+06	1.62459e+06	2439398	2189917	810757	2396373	3.42074e+06	1.54969e+06	1.89979e+06	1.28893e+06	1.68436e+06	1.53169e+06	1.4391e+06	1234363	2.19325e+06	1.7319e+06	2557772	1.5664e+06	1.50695e+06	1.42673e+06
1696	3-hydroxypalmitoylcarnitine	Lipid	Fatty Acid Metabolism (Acyl Carnitine, Hydroxy)	61839	LC/MS Pos Late	100019800	1380	416.337																																			121535
1744	3-hydroxysebacate	Lipid	Fatty Acid, Monohydroxy	31943	LC/MS Polar	100001145	2411	217.108	3017884	73141-46-5		HMDB00350	48529		68853	43832	74587	66395	56142	65865	34433	61503	100104	78115	67673		161409	97033	279162	190160	97408	194615	157139	106805	211934	158330	223808	175604	150257	155571			112081		104190	42992	126048		67260
1778	3-hydroxystearate	Lipid	Fatty Acid, Monohydroxy	52938	LC/MS Neg	100008933	5674	299.259	5282907	45261-96-9			915272	980173	858846	1.0461e+06	1.0183e+06		1.32099e+06	551063	1.02332e+06	1308908	1175314	1.24382e+06	729147	959470	530167	1.29488e+06	1.09145e+06	1086110	1.14814e+06	1.22772e+06		965242	1600683	1.0996e+06	965786	1.03914e+06	534884	1.21662e+06	1.61527e+06	1.06878e+06	1.01128e+06		1.85348e+06	1.02336e+06	1.07564e+06	1.32388e+06	2686832
1741	3-hydroxysuberate	Lipid	Fatty Acid, Monohydroxy	31936	LC/MS Polar	100001143	3000	189.077	22328017	73141-47-6		HMDB00325	249168	141314	174034	167112	190784	185424	167354	151535		178891	168961		187471	109656	250817	188705	335316	297978	166517	328100	211461	186090	263034	224166	322319	172793	122625	240661		72000	106615		99653	109032	178138
280	3-indoxyl sulfate	Amino Acid	Tryptophan Metabolism	27672	LC/MS Neg	100000467	2222.2	212.002	10258	2642-37-7		HMDB00682	1.10945e+06	815907	744834	744413	679915	1.15741e+06	567451	923992	1.20167e+06	607776	670378	417366	439970	1.03334e+06	495691	477451	486748	501189	664746	491924	536639	501233	475434	690847	464246	501953	519895	355742	1.71605e+06	2946533	1.61667e+06	1.51765e+06	2716722	960318	305026	1.19504e+06	2.14065e+06
311	3-methylcrotonylglycine	Amino Acid	Leucine, Isoleucine and Valine Metabolism	31940	LC/MS Pos Early	100001149	1980	158.081	169485	33008-07-0		HMDB00459	307893	323939	296778	280136	288129	220392	424092	498892	222259	372237	518455	418933	437092	429176	527972	435178	404356	305536	382885	390149	221517	479761	359632	539239	298942	302106	402607	303753	300567	167616	571190	279255	211360	270154	245242	187145
3859	3-methylcytidine	Nucleotide	Pyrimidine Metabolism, Cytidine containing	35132	LC/MS Pos Early	100001466	2176	258.108	159649	21028-20-6			2027596	1675746	1761148	2002661	2948291	2389911	2500717	2668042	1.99992e+06	2402358	2756496	2002645	2146351	2270800	2444774	2448586	1892417	1.88169e+06	2482450	2092283	1.62395e+06	2378314	1915516	2335582	2329106	2.31147e+06	1816979	2162998	1.65217e+06	1797639	2306639	2412355	2192202	2222288	1.71406e+06	2048384	1831830
315	3-methylglutaconate	Amino Acid	Leucine, Isoleucine and Valine Metabolism	57747	LC/MS Polar	100002458	2700	99.0452	1551553	5746-90-7		HMDB00522	62880	28914				32502								43009			24827	36181	25839	45840			34246		47558				30484	31487		43888	38729		18084	42393
1482	3-methylglutarate/2-methylglutarate	Lipid	Fatty Acid, Dicarboxylate	54676	LC/MS Polar	100010834	2832	145.051				HMDB00752	464965				304432					254088		350685	345131	655476	559088	566376	622203		531925	431284	744514	358017		1010487	813585	1117057	680591	666438	371198	396642	361325	521267				130322
68	3-methylhistidine	Amino Acid	Histidine Metabolism	15677	LC/MS Pos Early	100000042	2670	170.092	64969	368-16-1	C01152	HMDB00479	2665623	1652438	2.67843e+06	2744577	3930013	2625619	3366352	2653120	3027987	2930246	3297765	2.56405e+06	2.81728e+06	3370836	1679758	2592389	2.49453e+06	1.37211e+06	2202464	2093524	2191196	2633952	1.85792e+06	2374409	2.52675e+06	4085936	1557262	2710856	1942773	2.70712e+06	2851272	2234598	2.71151e+06	1772286	2.56092e+06	3.17967e+06	2.40927e+06
1085	3-phosphoglycerate	Carbohydrate	Glycolysis, Gluconeogenesis, and Pyruvate Metabolism	1414	LC/MS Neg	132	583	184.986	724	80731-10-8	C00597	HMDB00807	3.78041e+06	3.60777e+06	3.18744e+06	5033001	5.79018e+06	4.15308e+06	5468678	4492674	4.04874e+06	4.81555e+06	5360227	4.83632e+06	4.44253e+06	4.44657e+06	6.76327e+06	6799939	5.51214e+06	4.88514e+06	6433364	7.34987e+06	4.81211e+06	6899864	4754907	4.5951e+06	5463324	5.40653e+06	5813120	4553750	5705779	5.6201e+06	5545753	5.67587e+06	6346369	6.72523e+06	5771797	5279646	4.78739e+06
3845	3-ureidopropionate	Nucleotide	Pyrimidine Metabolism, Uracil containing	3155	LC/MS Pos Early	1053	875	133.061	111	462-88-4	C02642	HMDB00026	6054871	2705413	1999394	2847380	1.48004e+06	1274977	3440075	4832532	6009027	3003896	4426923	5103656	6905756	6444214	982137	3090894	5605904	1259020	840736	4841978	2735033	2453679	2786260	2949475	1914279	3884179	8914355	49862116	23502260	6404216	10853343	8901426	7492143	12456854	31401538	14451433	7.85284e+06
2893	4-cholesten-3-one	Lipid	Sterol	38125	LC/MS Pos Late	100002227	2520	385.346	91477	601-57-0	C00599	HMDB00921	704358	424591	638372	780567	1015578	832296	1258184	619838	578339	965582	795459	626033	773868	605320	2550996	1628717	1.02485e+06	2125714	1691139	1093386	3606003	1429678	1908432	611827	701065	746496	4529983	778070	974511	1.02109e+06	1.73423e+06	1945002	1335587	760512	1881391	669634	806970
485	4-guanidinobutanoate	Amino Acid	Guanidino and Acetamido Metabolism	15681	LC/MS Pos Early	100000096	2320	146.092	500	463-003;463-00-3	C01035	HMDB03464	2.44521e+06	3384430	1779812	2131398	886225	3509954	4328965	1794875	17634720	1711220	1602531	1117975	1276484	1.46144e+06	1194814	1118740	1588530	1729983	1300237	2021692	2196371	2276860	1055491	2204583	1499040	1.89506e+06	679202	1315210	11327267	20401038	3079750	1158730	6680339	1397127	817283	3593362	3.29705e+06
48	4-hydroxyglutamate	Amino Acid	Glutamate Metabolism	40499	LC/MS Pos Early	100002544	1141	164.055	439902	2485-33-8	C03079	HMDB01344	177101		194824	134501	127004	142964	125890		126063	147427	177575	139491	177266	191742	67371	229719	222791	185544	280247	481589	395874	106483	128053	473834	328480	924018	104284	668506	172266	104818	86128	283378	63368	118228	105809	334302	91845
1804	4-hydroxynonenal	Lipid	Fatty Acid, Oxidized	38309	LC/MS Neg	143	4745	155.108	1693	75899-68-2;128946-65-6		HMDB04362	128882			83965.1	160666		138037			101674											74146.9			100061						100081	168588		114942
507	4-hydroxy-nonenal-glutathione	Amino Acid	Glutathione Metabolism	48487	LC/MS Neg	100006240	3319.2	462.192		99927-70-5			1072381	584580	1.08219e+06	1192969	1917767	1.54556e+06	2439454	977494	433291	1.63031e+06	1.73072e+06	510890	1568644	994267	299691	370748	518962	209657	398687	502838	102445	539338	294574	315832	496877	254701	141608	345958	216211	616353	1065501	1.3201e+06	725206	968687	418108	813108	281307
162	4-hydroxyphenylpyruvate	Amino Acid	Tyrosine Metabolism	1669	LC/MS Neg	1141	1690	179.035	979	156-39-8	C01179	HMDB00707	90248.1	102215	103624	82942.9	141090	161199	65999.5		87726.7	164529	111199	97603.6	137900	159509	96762.8	144381	225292	110565	79234.2	145518	125659	179748	195763	110021	220963	201113	93905.6	210799	93030.4	145049	149845	207868	72933.7	176212	83956.5	126879	115032
89	4-imidazoleacetate	Amino Acid	Histidine Metabolism	32349	LC/MS Pos Early	100001207	2055	127.05	96215	645-65-8	C02835	HMDB02024	1.84676e+06	1051428	726924	970678	541610	913805	522449	742685	782926	975979	682971	761693	864807	706291	465705	482122	711845	961816	466446	1023934	1193471	589539	1071675	967989	724668	889829	783523	712767	398445	1066314	360081	494304	726782	716327	297597	695241	582373
4081	4-methylcatechol sulfate	Xenobiotics	Benzoate Metabolism	46146	LC/MS Neg	100004111	2665	203.002								23442		40523.3				14838.3				24105.9			37010.3	97310.1		44825.8	67121.9		26992.5		32061.1	41795.1		47608.5			27566.6
1610	4-methylhexanoylglycine	Lipid	Fatty Acid Metabolism (Acyl Glycine)	62736	LC/MS Neg	100020632	3550	186.114					83573	118662	158451	108530	141710	149891	70659	105878	65236	122312	224625	125699	75253	71553.5	1.01467e+06	632818	470717	489126	535221	438969	378319	535287	694276	1011469	336707	161617	779342	373977	72868	69577	98830	49392.4	162610	143210	116561	43479	94119.8
4097	4-vinylphenol sulfate	Xenobiotics	Benzoate Metabolism	36098	LC/MS Neg	100001755	3320	199.007	6426766	2628-17-3	C05627	HMDB62775				30124.8		47839.2		47748.5				13877.9		42249.1							30792.9								50788.7								35159.5
111	5-(galactosylhydroxy)-L-lysine	Amino Acid	Lysine Metabolism	43582	LC/MS Pos Early	100002462	2755	325.161		32448-36-5			795253	644822	774134	826993	858998	913326	733596	963408	847522	729034	870874	784268	729812	860541	886942	907447	860691	766614	842942	750843	899023	782046	806042	815024	990517	857055	768856	1309318	900666	988766	1150272	1165444	1133993	937378	1.82181e+06	1032645	1110770
3829	5,6-dihydrouridine	Nucleotide	Pyrimidine Metabolism, Uracil containing	61833	LC/MS Neg	100001425	1119	245.078	94312	5627-05-04			73692.7	34161.9	36905.9	44433.6	76204.9	44266	63185	56597.7	67034.6	68750.5	54055.5	63081.9	52639.7	86186	65470.6	50647.7	47912.6	50303.7	57422	50936.1	84482.9	80173.3		62743.6	60913.2	64567	48712.4	66709.4	47521.4		86695.1	85853.6	71637.6	55589	71933		70678
126	5-aminovalerate	Amino Acid	Lysine Metabolism	18319	LC/MS Pos Early	100000454	2220	118.086	138	660-88-8	C00431	HMDB03355	9960883	7927954	11739441	14162692	17410244	13490841	18331260	7351146	6.57732e+06	12887722	12427408	5755893	13826391	8018059	4868598	6852046	6787458	3797238	6713940	7774288	3665966	7719171	4504400	8738010	6.67029e+06	4538823	2694025	6025839	5.9231e+06	16140285	16811030	17403766	8506313	14308504	4.02274e+06	10063646	7.84446e+06
1334	5-dodecenoate (12:1n7)	Lipid	Medium Chain Fatty Acid	33968	LC/MS Neg	100001232	5224	197.155	5312378	2430-94-6		HMDB00529	978428	534251	809827	1.15568e+06	1.68245e+06	778326	1120700	719972	1.4346e+06	1062737	1413698	869864	1.20899e+06	483165	2487771	1.64448e+06	1.37079e+06	1.64222e+06	1.42372e+06	1.81815e+06	8821479	2.15574e+06	1173143	1.61839e+06	1.00274e+06	656975	1.80359e+06	1.18581e+06	414863	1.38623e+06	1.33397e+06	465968	1.76558e+06	1.30786e+06	2.59364e+06	978359	1.82299e+06
1877	5-HETE	Lipid	Eicosanoid	37372	LC/MS Neg	100002137	5382	319.228	5280733	73307-52-5	C04805	HMDB11134	1.10286e+06			766481	1.23373e+06	334774	2.41402e+06	251186			805933		1.40538e+06	330201		334257			315170			430950			193100			174126		192417		502336		315673		212117
261	5-hydroxyindoleacetate	Amino Acid	Tryptophan Metabolism	437	LC/MS Pos Early	71	1893	192.065	1826	54-16-0	C05635	HMDB00763	668672	757273	531434	668817	460073	390946	427613	292864	559070	625885	248292	676509	385253	554443	414592	320637	401179	314264	581423	1034408	422908	382302	203600	356848	646184	383407	502785	459480	649410	323312	759316	556112	533843	403244	580798	261814	615321
3869	5-methyl-2'-deoxycytidine	Nucleotide	Pyrimidine Metabolism, Cytidine containing	38159	LC/MS Pos Early	100002300	2303	242.113	440055	838-07-3	C03592	HMDB02224	354555	321309	281305	256321	396252	256149	373316	322895	220606	317107	259971	248038	354709	360260	232369	240484	308775	128953	249337	243799	83239	405364	228908	229204	336886	153471	171114	217274	156585	230204	421534	226019	189771	395833	146223	408046	154211
3860	5-methylcytidine	Nucleotide	Pyrimidine Metabolism, Cytidine containing	22119	LC/MS Pos Early	100000763	2227	258.108	92918	2140-61-6		HMDB00982	228188	222354	209517	176844	271878	212256	218145	222247	181931	211516	198535	175740	209554	200466	122801	144828	135667	137357	110801	200229	46915.4	167112	111213	175992	167933	89042	86212	86797.2	40451.8	70572	150533	85884	86439	143406	37762.7	73907
3983	5-methyltetrahydrofolate (5MeTHF)	Cofactors and Vitamins	Folate Metabolism	18330	LC/MS Neg	1244	1820	458.179	146	68703-91-3;68792-52-9	C00440	HMDB01396	227873	51139.8	96560.7	115963	128022	96165.9	350409	216068	288160	97794.4	169466	77783.8	99878.3	195511	78584.1	159669	57439.8	76157.7	139532	107156	66443.3	79910.6	93054	138021	77827.7	60358.5	82512.3	86621.1	102591	196332	205375	225205	185269	77035.5	246222	52448.6	70783.7
479	5-methylthioadenosine (MTA)	Amino Acid	Polyamine Metabolism	1419	LC/MS Pos Early	212	2752	298.097	439176	2457-80-9	C00170	HMDB01173	9090465	10845743	8462884	9790237	9361003	9676627	9300128	9264052	12762784	7740211	8477713	8467480	8019717	8697409	7154584	4810820	8496432	6751070	8136605	6089715	9312487	6324585	5868747	7062039	7650918	7235618	7224021	8318715	12564288	10385938	7708741	7630334	10502361	10729364	12855667	12593153	11200764
3831	5-methyluridine (ribothymidine)	Nucleotide	Pyrimidine Metabolism, Uracil containing	35136	LC/MS Neg	100001446	1778.1	257.078	445408	1463-10-1		HMDB00884	119121	149187	96992.9	141040	154726	117345	154160	142766	99147.4	138527	150448	149390	165970	147321	160491	122361	157319	109672	136567	138346	99670.7	164773	119450	127136	113032	103770	107648	124878	82478.2	111241	119182	125033	78298.3	100996	98117.5	103400	73423.2
498	5-oxoproline	Amino Acid	Glutathione Metabolism	1494	LC/MS Neg	1021	738.5	128.035	7405	98-79-3	C01879	HMDB00267	21052640	18827822	21795398	23800376	24791424	27144264	23000002	19953268	28517074	21101284	26284090	19641584	23631776	22828638	21243028	22602520	26733632	23450632	21505222	24125434	26926584	27453154	22107356	23227378	26099378	24191070	17126576	29873766	17702964	26183042	23158408	25402008	19858160	20770496	19633482	20667106	21965312
3111	6-beta-hydroxylithocholate	Lipid	Secondary Bile Acid Metabolism	36807	LC/MS Neg	100001625	4830	391.285	5283821	668-49-5	C15515	HMDB00811	5837859	4.97216e+06	4.71202e+06	4.93627e+06	1.85012e+06	5766995	3.22322e+06	3.87682e+06	8464323	7.02107e+06	9873053	3.56795e+06	5.27713e+06	2257259	5647728	5.57027e+06	4.18441e+06	3.53165e+06	5503850	3.73179e+06	3.59017e+06	3298098	4.25202e+06	3.4191e+06	3.41582e+06	2.43754e+06	3108087	1.60241e+06	1.38192e+06	1.73822e+06	1921951	3.5288e+06	3.11739e+06	2.6222e+06	1.58846e+06	2.25054e+06	2.44047e+06
1844	6-keto prostaglandin F1alpha	Lipid	Eicosanoid	20476	LC/MS Pos Late	100000571	926	353.232	5280888	58961-34-8;58962-34-8	C05961	HMDB02886			114498	111256	238082	204587	259500	170868	86032	179716	196304	107737	162782	222719		41851	104613			110126			57963		116147	157657		182221		84591	273534	241071	381918	174600	277868	95937	74215
3139	6-oxolithocholate	Lipid	Secondary Bile Acid Metabolism	46336	LC/MS Neg	100001068	5033	389.27	164960	2393-61-5			220129	154053		155663	86264	200163	172051	177045	310739	274975	328459	85398.1	209276	159294	275833	230645	145707	106264	167448	176813	143965	244944	149880	162109	230495	75676.3	76950.2	48839.7	47811	57441.9	54131.5	99800	181372	78527.8	64729	42416.3	96127.8
123	6-oxopiperidine-2-carboxylate	Amino Acid	Lysine Metabolism	43231	LC/MS Neg	100004499	965	142.051	3014237	34622-39-4		HMDB61705		153169	71334.4					90573		121374	95054.5	55989.8		104345	84877.9	77598.1	167625	218390		132299	612759	142205	139546	124051	111789	236979	82563	424772	395856	120435	133339	245186		220150	119738	745375	298450
1094	6-phosphogluconate	Carbohydrate	Pentose Phosphate Pathway	15442	LC/MS Neg	100000341	583.9	275.017	91493	921-62-0;53411-70-4	C00345	HMDB01316	3.98908e+06	2912661	1.94012e+06	2.81743e+06	2831785	3.00862e+06	4.319e+06	4.68784e+06	3.2641e+06	2.8074e+06	4.91039e+06	3.80837e+06	3293364	4359225	4.01467e+06	3.45473e+06	3.82725e+06	2.21191e+06	3.81379e+06	3.80224e+06	2.06865e+06	3.42192e+06	2.68036e+06	3.41519e+06	3.36928e+06	4.19217e+06	2.41321e+06	4.17632e+06	3.95726e+06	3.54389e+06	6722811	6.54077e+06	3.2488e+06	4272816	1.9744e+06	2.96294e+06	2.0115e+06
3982	7,8-dihydrofolate	Cofactors and Vitamins	Folate Metabolism	1708	LC/MS Neg	173	1547.2	442.148	98792	4033-27-6	C00415	HMDB01056	271301	181687	225713	370155	201170	275805	277369	193583	323844	215606	270313	204202	234491	278230	270587	259902	273491	231143	294426	213048	169757	298011	235527	168481	220904	201170	196836	211058	62517.1	161928	61774.2	91876.2	196375	196252	53960.1	185646	134762
2880	7-HOCA	Lipid	Sterol	36776	LC/MS Neg	100001609	5288.1	429.301	3081085	115538-85-7	C17337	HMDB12458			75193.3	74736.9		117349		31475.5			106343		29702	88872.1	731480	229191	545612	295009	287595	158541	110126	134785	399902	251447	182216	199397	280884	251707	47627.5	142167	201588	174892	169371	112723	137514	129327	88612.3
3154	7alpha-hydroxycholestenone	Lipid	Secondary Bile Acid Metabolism	33484	LC/MS Pos Late	100001050	2424	383.331	123743	3862-25-7	C05455	HMDB01993	233191		192331	181892	278501	173205	277505	260371	165517	313971	355883	155516	276864	253891	1050003	545126	984314	597123	573033	345928	712026	421185	588370	370797	194562	420055	625651	559011	510619	428916	687543	790400	765913	447307	1489180	459034	625309
2914	7-hydroxycholesterol (alpha or beta)	Lipid	Sterol	47890	LC/MS Pos Late	100005999	1930	367.336	107722			HMDB06119	164271	65304	171903	217562	341235	352740	519399	216899		348293	319060		224376	151962	116874	74804	174369			212160		118154	79735	82792	157835		58118	170753		90568	287585	371248	132375	210115		79358
3153	7-ketodeoxycholate	Lipid	Secondary Bile Acid Metabolism	31904	LC/MS Neg	100001063	4821	405.265	188292	911-40-0		HMDB00391	2.36171e+06	873911	1.08073e+06	1.51488e+06	644213	2933576	1.39069e+06	1.02869e+06	4.11806e+06	1.77153e+06	2.96733e+06	1.20543e+06	4928170	993975	2.69529e+06	3.07785e+06	1.68713e+06	2.45168e+06	1.89863e+06	2.0859e+06	1.55604e+06	9052609	2.19243e+06	13141549	3.86752e+06	4.72269e+06	4624061	1.88426e+06	451031	2.03596e+06	839812	978742	1.46393e+06	889473	1.12339e+06	621580	728226
3795	7-methylguanine	Nucleotide	Purine Metabolism, Guanine containing	35114	LC/MS Pos Early	100001456	2175	166.072	11361	578-76-7	C02242	HMDB00897	877503	588899	447330	630381	522098	643529	612583	822585	670801	600669	686446	583073	618396	749939	575659	614866	636065	596241	509685	584005	619492	621194	493547	577988	561557	492197	432271	653059	415035	488305	749665	631989	751799	627622	577764	555646	600538
1758	8-hydroxyoctanoate	Lipid	Fatty Acid, Monohydroxy	21239	LC/MS Neg	100000956	2300	159.103	69820	764-89-6		HMDB61914	224720	131242	299849	113719	259408	188373		151485	192734	186670		107329	246111	230613	158737	260918	175527		120769	211515	208442	182543	190960	137884	107150		157441	204830	144900	209226	177182	237316	227361	211992	284919	162296	194692
1802	9,10,11-TriHOME	Lipid	Fatty Acid, Trihydroxy	63725	LC/MS Neg	100021400	4667	329.233	16061050	339186-36-6			100422	102788	124911	86680.8	179822	189063	206751	186181	66406.6	208454	123354	87605.7	217052	119763	94195.9			63484.5	74136.2	64894.9	94517.3	67302	70296.3	49674.8		57996.3	37672.9	82162.9	98430.4	92351	245290	283626	129037	152792	77212.3	134034	153804
1803	9,10,13-TriHOME	Lipid	Fatty Acid, Trihydroxy	63727	LC/MS Neg	100021414	4560	329.233	5282965	29907-57-1	C14835		1.02267e+06	542232	865232	842340	2032797	1.01959e+06	1.98599e+06	889906	726201	1.18019e+06	1.34329e+06	596079	1.25754e+06	1.10489e+06	540853	438294	458189	280945	342259	377201	425236	456037	374863	292922	355949	225203	282786	499387	483518	624389	1.48007e+06	1.68629e+06	894234	1.01802e+06	758081	629723	668708
1790	9,10-DiHOME	Lipid	Fatty Acid, Dihydroxy	38399	LC/MS Neg	179	5180	313.238	9966640	263399-34-4	C14828	HMDB04704	2.28191e+06	732322	754245	750368	1.54366e+06	550418	1.62592e+06	938038	709679	631278	506154	548838	603227	1.03315e+06	1.12937e+06	549158	1160592	738169	541478	498299	785859	1.14803e+06	777126	618243	808210	1.00433e+06	716650	899576	1.04689e+06	580808	943606	678423	870670	450048	636497	420078	1.21299e+06
1629	acetylcarnitine (C2)	Lipid	Fatty Acid Metabolism (Acyl Carnitine, Short Chain)	32198	LC/MS Pos Early	100000802	2282	204.123	1	5080-50-2	C02571	HMDB00201	1472476	1.87191e+06	2199916	1455898	888584	1723225	1047276	1077103	1194125	1057868	1085448	642579	929771	1504703	903635	1109865	4118179	3011516	1191179	3298372	4596965	1204453	1053105	1182431	4134094	2408333	834945	6.30495e+06	1829599	1068493	1.67632e+06	2223128	840011	1.95982e+06	1197156	4.07474e+06	1025205
1304	acetylphosphate	Energy	Oxidative Phosphorylation	15488	LC/MS Polar	1211	4013.9	138.98	186	94249-01-1	C00227	HMDB01494	4739964	4035187	2323455	3.73547e+06	3816474	2212657	5174225	2880762	3617786	4.03634e+06	3193592	5339060	3704211	3258869	5800749	6295756	3061451	2900426	6610506	4065194	7269928	4391180	2.72953e+06	5797744	3350719	4187383	6764744	3595077	4996493	5025643	4633557	4741765	4351973	4374436	3.8325e+06	3376021	2560881
1281	aconitate [cis or trans]	Energy	TCA Cycle	46173	LC/MS Neg	100001359	580	173.009					1.26946e+06	1.08974e+06	827182	655168	485643	593818	619418	881228	878478	1.21247e+06	767160	858028	1.2599e+06	746882	354456	356741	826789	335035	392434	1.02973e+06	1.84062e+06	648947	332076	841655	1.07713e+06	1.49486e+06	380113	1.60351e+06	719974	471416	1109611	1.36093e+06	787158	1.28085e+06	358473	1.91787e+06	1.85007e+06
3758	adenine	Nucleotide	Purine Metabolism, Adenine containing	554	LC/MS Pos Early	880	2221	136.062	190	73-24-5	C00147	HMDB00034	19673124	19485216	16246985	18160294	16380389	16875384	15938406	12589406	20748036	15485373	12435299	18523780	12889179	16928090	20218238	17405488	19987982	20336338	21367276	22954004	18243740	11985441	16286275	20919864	17115192	13901020	17619760	16910096	19791598	12240483	10746658	9185825	16104780	13125786	24555848	13200339	15421566
3757	adenosine	Nucleotide	Purine Metabolism, Adenine containing	555	LC/MS Pos Early	798	2169	268.104	60961	58-61-7	C00212	HMDB00050	15953372	11719669	12798875	14241467	14982420	15375298	10525129	14430581	9947701	13860967	14452145	7.98323e+06	13395934	10904576	13509557	9839156	9847641	11321134	13652982	13875472	16522373	13815693	12142939	12335576	12015115	10847456	10532272	8982609	10158113	9943199	9132424	10464207	6595649	12378689	8.30816e+06	11130487	9660596
3752	2'-AMP	Nucleotide	Purine Metabolism, Adenine containing	36815	LC/MS Neg	100001694	1497.7	346.056	94136	130-49-4	C00946	HMDB11617	4.91742e+06	5.32399e+06	5.33859e+06	6161463	5.68561e+06	6847433	5.53177e+06	6.49018e+06	5090206	5.72244e+06	6.67456e+06	4221864	5.34077e+06	6.49643e+06	6.84876e+06	5680590	6.47005e+06	5.23384e+06	4967846	6.01437e+06	4403667	8885397	4557780	6138026	9419408	6.81436e+06	4516611	5.09964e+06	4745935	6.16583e+06	9482919	6468951	5.65401e+06	4.75643e+06	7.51306e+06	5.20331e+06	4.60962e+06
3755	adenosine 3',5'-diphosphate	Nucleotide	Purine Metabolism, Adenine containing	15691	LC/MS Neg	1214	575	426.022	159296	75431-54-8	C00054	HMDB00061	3.73601e+06	3.60724e+06	3.26535e+06	4452108	3.95497e+06	3.53328e+06	4.33428e+06	4.83509e+06	5.46227e+06	3.83546e+06	5.28242e+06	4.05459e+06	3892560	4590853	4.30496e+06	5632407	5109991	2.86938e+06	4817784	4888418	1908233	5729485	3.30692e+06	3.80976e+06	4.39729e+06	4.66575e+06	4508171	4427239	4.21243e+06	5379820	5129571	7050813	6429438	4.41708e+06	3.19928e+06	4.4074e+06	3.07808e+06
3749	ADP	Nucleotide	Purine Metabolism, Adenine containing	3108	LC/MS Pos Early	208	607	428.037	6022	20398-34-9	C00008	HMDB01341	2882754	2726587	2195898	3267403	2737278	2293576	3.79122e+06	2841033	3.71311e+06	3157575	3.41024e+06	2986174	3302374	2949103	2982735	4397878	3.49416e+06	2.02523e+06	3375488	3988170	1138121	4771302	2392690	2767671	3793130	2809412	2961775	3337303	2885075	3.75513e+06	4041585	3947911	4820677	3966489	2158859	3721746	2225302
3926	adenosine 5'-diphosphoribose (ADP-ribose)	Cofactors and Vitamins	Nicotinate and Nicotinamide Metabolism	558	LC/MS Pos Early	215	553	560.079	192	68414-18-6	C00301	HMDB01178	26147		95279	198509	202026	192450	102684	155070	185369	119711	94773	137663	149066	131926	118266	127674	168674	133047	152122	215566	498175		139377	83872	189750	142270	75594	184008	109988	258070	230579	174920	255661	215348	141180	213075	172741
3750	AMP	Nucleotide	Purine Metabolism, Adenine containing	32342	LC/MS Pos Early	209	1013	348.07	6083	149022-20-8	C00020	HMDB00045	12036735	7486508	9094582	14625776	11230816	14573349	15696541	12247591	20129880	10236068	13701229	16450046	10495252	12668239	11983933	13071679	9110189	8730807	12249580	9473951	12014382	10300018	8309614	12918054	10860955	10217314	8895879	9864396	10989403	10877258	8751258	11191308	15049021	8554440	11039232	7306272	11229852
1221	adenosine-5'-diphosphoglucose	Carbohydrate	Nucleotide Sugar	35652	LC/MS Pos Early	100001644	556	590.09	16500	15839-70-0;102129-65-7	C00498	HMDB06557		117118		81666	47649	59588			208392												114006								218737	129059	69433	250515	390729	236824	133121	208349	455247
1485	adipate	Lipid	Fatty Acid, Dicarboxylate	21134	LC/MS Polar	100000863	3000	145.051	196	124-04-9	C06104	HMDB00448	552147	248057	272368	254293	486753	210417	275327	223170	151498	225976	285345	3330621	436918	189232	349085	601433	689738	521742	516959	726501	848875	536330		520690	602903	741659	350624	605629	186512	320630	311973	199776	258193	242901	452813	235262
1680	adipoylcarnitine (C6-DC)	Lipid	Fatty Acid Metabolism (Acyl Carnitine, Dicarboxylate)	52988	LC/MS Pos Early	100006614	2570	290.16	71296139			HMDB61677	9800935	5781635	6369852	6967428	5151558	7837673	11131487	8163016	7721344	7782237	6538171	5.663e+06	7780965	6.61338e+06	26992654	21005332	27672972	17502772	26657784	24368346	17880836	19397600	19047108	20530200	26607044	22094028	9584854	42054880	2749787	6029377	8639767	8827406	5595571	2024580	29357010	4007005	3828612
1398	adrenate (22:4n6)	Lipid	Long Chain Polyunsaturated Fatty Acid (n3 and n6)	32980	LC/MS Neg	100001193	5678	331.264	5497181	2091-25-0	C16527	HMDB02226	107132112	39188872	57284892	104235376	61419864	52159660	118574584	58003816	122970856	68575184	84646200	115552144	71412192	82400032	20247062	55329264	26543660	24470118	35549436	17370892	59103740	37470800	34359520	17711566	18704742	12729873	33440606	36568740	41494292	64123744	75222336	93329056	196561664	35278976	131313232	50689192	67728592
28	alanine	Amino Acid	Alanine and Aspartate Metabolism	1126	LC/MS Pos Early	811	1700	90.055	5950	56-41-7	C00041	HMDB00161	642674048	527983680	604740352	594113088	648874560	699683712	507056512	464129344	603397312	550201600	581650944	570460096	546659136	574788352	464527296	604521984	677007168	678979584	470286176	731964864	708908544	551333312	544436096	547064128	608626816	718468224	529088064	632777152	660377088	627400768	549241408	658397952	529974656	724119424	443235456	641115904	624823808
578	alanylleucine	Peptide	Dipeptide	37093	LC/MS Pos Early	100001890	3055	203.139	259583	1638-60-4		HMDB28691	127209	79377		204152	122051	72039	150005	95152	291982		106274	157936	56352	179657	91204	178674	176665	134621	186118	148482	136940	104219	101884	102427	161533	169501	150137	126972	98752	191052		178253	351188	120990	157221	103846	211280
3745	allantoic acid	Nucleotide	Purine Metabolism, (Hypo)Xanthine/Inosine containing	33434	LC/MS Polar	218	2960	175.047	203	99-16-1	C00499	HMDB01209		65487	75560	94749	205346		134248	101471		138440	76285	96194	115345	87773	86230	104890	106072		87591	84816	85895	118725		84219	83139		90995			107142	176496	129463	86179	132826	67168	114992	97532
3744	allantoin	Nucleotide	Purine Metabolism, (Hypo)Xanthine/Inosine containing	1107	LC/MS Polar	1002	1672	157.037	204	97-59-6	C02350	HMDB00462	38914848	33633288	34503928	37137320	40309312	35875608	42000796	46743424	32890610	37174616	36740948	31015192	38394000	42063560	36975140	36495972	36129704	35108100	35285992	39082616	33330916	39621344	37140376	41048912	41431692	34180100	36369436	36992376	24508258	29746880	35863432	27028224	31048236	34552716	38854692	29250828	33618296
3967	alpha-CEHC glycine*	Cofactors and Vitamins	Tocopherol Metabolism	62281	LC/MS Neg	100005974	4076	334.166					65815.6	80246.8	72116.5	97708.1	47139.2	63203.4		145600	184193	139755	78853	104146	90541	150308	64597.6				47796.8		76384.5	60633.9	58484.6	112698			72116.5									36583.8
360	alpha-hydroxyisovalerate	Amino Acid	Leucine, Isoleucine and Valine Metabolism	46537	LC/MS Polar	100001300	1052	117.056	99823	600-37-3		HMDB00407	7404620	5049318	6736309	5620665	4.15662e+06	5879877	5553772	5623730	7171168	5103047	6229853	3884069	4324405	4798347	3.9571e+06	5014617	5227311	4765946	4723105	5997061	5205132	4330965	4392546	4511839	3.96907e+06	4208455	4423558	3310890	2509209	5227379	1534079	1297948	1664390	1623118	1455182	1847618	1902731
1285	alpha-ketoglutarate	Energy	TCA Cycle	528	LC/MS Polar	93	2700	145.014	51	305-72-6;328-50-7;22202-68-2	C00026	HMDB00208	7421385	5333259	11165257	6757952	5234405	10879800	7165212	8598153	5093114	7016089	12092278	5304511	5750458	6264788	7.75734e+06	8962073	7080491	15386514	7137417	17069900	8.25626e+06	7335146	16401154	9888815	9851448	13878372	8.37063e+06	7179814	6379845	8100913	5388830	9825739	6171321	6061156	7900883	5777165	8.2983e+06
3087	alpha-muricholate	Lipid	Primary Bile Acid Metabolism	34092	LC/MS Neg	100001280	4765	407.28	3083761	2393-58-0	C17647	HMDB00506	11600895	7450803	5434481	5974230	1.90853e+06	3.76492e+06	5.75669e+06	5.01678e+06	7.60897e+06	8580259	7.58336e+06	7.02594e+06	8756136	3.94534e+06	12016735	5.03578e+06	7764232	7.50064e+06	5.8729e+06	5.14101e+06	8859791	7.69685e+06	9296841	8196015	6232869	5102869	6857013	6273167	2.87325e+06	1.22832e+06	3.45661e+06	6.16056e+06	3.57326e+06	4162503	1.68149e+06	4.00169e+06	3.1682e+06
3955	alpha-tocopherol	Cofactors and Vitamins	Tocopherol Metabolism	1561	LC/MS Pos Late	1105	2522	430.378	14985	59-02-9;10191-41-0	C02477	HMDB01893	111879624	128763768	54644876	93567504	93840552	68591824	73937672	116136544	117730896	79169096	72146240	164257248	91457032	142461744	142809104	113325360	107417312	124220960	109819128	102023632	177333584	129463136	104707608	100284080	88731936	113656760	173632880	111781728	295293504	138520880	137573024	117170672	149527088	137582160	218927760	132012656	224565264
81	anserine	Amino Acid	Histidine Metabolism	15747	LC/MS Pos Early	100000044	2924	241.13	112072	10030-52-1	C01262	HMDB00194	1149148	825318	1401520	1635843	1347341	1413784	1200668	1251749	1093369	1160865	1215354	928547	1301802	1324961	734180	1.04398e+06	880391	808668	1127767	1033900	867668	978824	872755	1192011	1213740	1111575	735159	1024555	352651	317912	422906	470803	407597	353585	516196	389272	438975
246	anthranilate	Amino Acid	Tryptophan Metabolism	57746	LC/MS Pos Early	1258	2606	120.044	227	118-92-3	C00108	HMDB01123	474532	284145	224030	278320	343037	355528	272927	276294	384531	231685	298286	198787	254088	252854	205570	245447	326908	264830	242622	363783	210455	334058	266224	358097	392448	301365	203436	301864	183716	229955	205719	321190	215337	282064	137417	314712	153423
1125	arabitol/xylitol	Carbohydrate	Pentose Metabolism	48885	LC/MS Polar	100006430	1932.4	151.061	6912		C01904		670880	666468	585296	738379	642957	736427	798476	650476	565205	583778	599427	506011	650981	589410	678275	723818	833071	602606	638221	826937	433916	601360	660281	639293	906637	640841	626669	696966	629008	513056	691235	581833	555920	699741	568042	592893	456470
1131	arabonate/xylonate	Carbohydrate	Pentose Metabolism	48255	LC/MS Polar	100006115	2700	165.041					22638780	26458816	14994087	24799114	51155536	22703696	42176352	22727536	20364726	40426248	24331652	24559508	46492696	19885656	20594100	20585022	56337764	17514252	17331552	34047208	15709879	31738264	11846787	20723550	26515110	23806340	18692780	29061330	24182238	24804194	35788952	30176056	27431480	36121120	16817192	35481948	14792640
1343	arachidate (20:0)	Lipid	Long Chain Saturated Fatty Acid	1118	LC/MS Neg	893	6240	311.296	10467	506-30-9	C06425	HMDB02212	30062774	31959330	24111716	44762412	22202778	17395988	28910008	23542786	41878980	33355154	26990856	37197068	39191972	28236968	26559294	55811860	25061940	57499656	34049940	29145646	144810416	33115350	34778596	30214656	23475800	20669846	36592504	31814936	17052790	20052766	12294499	21290446	31390142	13757825	21265886	16236939	39934380
1396	arachidonate (20:4n6)	Lipid	Long Chain Polyunsaturated Fatty Acid (n3 and n6)	1110	LC/MS Neg	229	5535	303.233	444899	506-32-1	C00219	HMDB01043	587698688	331320064	433912160	559105152	487273152	306238432	707216704	549457344	625415424	434163328	616238400	782443072	525159200	665512640	469974144	717123968	375891072	356837792	453269696	262670928	409766784	446481024	510771392	275050624	285444096	250243776	389089184	334320512	342621888	415559040	565702656	671914944	955360704	362106336	654476032	282982208	329743744
1670	arachidonoylcarnitine (C20:4)	Lipid	Fatty Acid Metabolism (Acyl Carnitine, Polyunsaturated)	57518	LC/MS Pos Late	100015837	1353	448.342					391262	161137	275137	302142	202635	334071	424341	269246	388572	216447	282570	235854	188839	493591	463127	295225	458508	472388	331456	252156	363123	307525	305502	162813	256644	205149	248742	300656	313329	425734	783578	1062049	862656	283627	2239719	436751	1610809
1646	arachidoylcarnitine (C20)*	Lipid	Fatty Acid Metabolism (Acyl Carnitine, Long Chain Saturated)	57513	LC/MS Pos Late	100015833	1512	456.405				HMDB06460			51594	55594							62086	48093			176994	177631	137665	255577	66857	101250	346750	51558	186522	78768	53652		64424	101453			54212	54604	71445		359236		169912
449	argininate*	Amino Acid	Urea cycle; Arginine and Proline Metabolism	57461	LC/MS Pos Early	100002769	2150	176.103	160437	157-07-3		HMDB03148	2794781	4394800	3884705	3366036	2699015	2926281	2175545	2797776	2448653	2399072	2832736	2558378	3218469	1.58888e+06	1692467	2889160	3979249	3806578	3078858	2.54776e+06	3105515	1265548	2369023	3429920	1921599	4839258	1939893	2407337	3084763	1.43635e+06	1594920	2364103	1621140	2080487	747500	3.44987e+06	1963758
413	arginine	Amino Acid	Urea cycle; Arginine and Proline Metabolism	1638	LC/MS Pos Early	231	2825	175.119	232	1119-34-2	C00062	HMDB00517	8832601	5894718	6932455	9030030	6723585	8626756	5995518	6806688	7192824	6943654	7707535	4846944	7407639	8958374	9730344	7815271	12539257	9228449	9859119	11038037	17465172	8953519	9834688	8665995	10843457	8717453	9952659	13300289	7984871	10618000	6150522	7596532	8127754	6304875	12647017	7765107	11634004
414	argininosuccinate	Amino Acid	Urea cycle; Arginine and Proline Metabolism	15497	LC/MS Pos Early	232	2745	291.13	16950	156637-58-0	C03406	HMDB00052	131999		105475	109253		140588	133076	150808	210179	92688	184631	96835	165196	56921		108541			103276	139510	280059	157572	122691	100835	107030	258832	100389	119931	66610	257999	121374	87229	71589	131808		179940	162705
3945	ascorbate (Vitamin C)	Cofactors and Vitamins	Ascorbate and Aldarate Metabolism	32354	LC/MS Pos Early	233	770	177.039		134-03-2	C00072	HMDB00044	45920836	47389200	32658184	36499848	29697672	40904304	34340104	52225968	41393800	42568820	41004300	77478784	51223824	59767636	47072448	47770760	43848880	42167220	50865196	35056296	34262856	35861524	41825724	51368640	41354716	58214180	46036144	38168832	60341476	51050992	43464136	46529860	39479036	41208980	47868220	43584624	35229576
3946	ascorbic acid 2-sulfate	Cofactors and Vitamins	Ascorbate and Aldarate Metabolism	63590	LC/MS Polar	100009329	3042	254.982	86484				914990	991717	1093890	1043116	1317737	1422268	1693077	1.97579e+06	837460	1292994	1138692	1236553	1051608	1315914	927759	1015123	550472	1160229	717538	761565	348445	843817	822643	1037974	794434	741055	637016	388972	1.03875e+06	1291437	1659370	3072257	1929564	2078413	1160495	872553	1334967
3947	ascorbic acid 3-sulfate*	Cofactors and Vitamins	Ascorbate and Aldarate Metabolism	63687	LC/MS Polar	100020409	2025	254.982	11425365				6468563	7.20788e+06	8.24898e+06	6788819	5827972	8376406	7983671	11741864	6298967	7.20733e+06	7650482	9471348	6329522	8833139	7314950	7.11767e+06	3895898	9533793	6066365	5451007	6398072	6162510	7317228	8502940	5431430	6.86588e+06	6518972	4214553	6999226	8179045	8010643	11539425	10203109	9497595	8.19376e+06	6.85351e+06	11880164
39	asparagine	Amino Acid	Alanine and Aspartate Metabolism	512	LC/MS Pos Early	917	1225	133.061	6267	70-47-3	C00152	HMDB00168	226658704	174954928	190372000	211150544	211358976	230262320	166764464	197045264	200389408	196517152	206420976	161328320	212629808	225060112	186967456	184273088	260215296	197509568	197177600	215131984	156885984	238700224	204725168	220967456	253859760	204003600	151472240	276745984	171396880	213806016	231209200	186360656	195588624	234759536	213518576	205325936	183441168
35	aspartate	Amino Acid	Alanine and Aspartate Metabolism	443	LC/MS Pos Early	234	1165	134.045	5960	56-84-8	C00049	HMDB00191	335895008	209376880	194373408	235524240	287221728	267290304	293075744	248490368	288288544	267266848	238161632	210253168	282478880	276553984	215182112	245589632	261885872	233181808	440970976	285779232	378963264	375406304	239510832	293275232	269769024	415480000	167603728	291135744	211214784	280484576	249607072	277198304	215990304	308285056	222253760	271743552	242151440
1499	azelate (nonanedioate; C9)	Lipid	Fatty Acid, Dicarboxylate	18362	LC/MS Neg	2029	1276	187.098	2266	123-99-9	C08261	HMDB00784	624621	598304	586810	577358	1.24951e+06	703924	933441	756454	556846	829965	813078	455549	854704	715094	506191	574712	522763	452157	410448	597911	704157	565169	383658	639719	552657	273935	493257	964219	295287	519869	848797	689432	602399	781273	369510	513357	413806
2777	behenoyl dihydrosphingomyelin (d18:0/22:0)*	Lipid	Dihydrosphingomyelins	57331	LC/MS Pos Late	100009026	3150	789.684				HMDB12091	12379892	8163248	6467966	11083499	8366928	8620429	12052565	11594778	9879126	10543788	10753002	9997477	10700705	14771319	8142281	11243938	15862167	5535779	8760553	9860397	4203780	10033485	10152803	6072439	7249869	7314907	7047508	14108373	8058482	8625201	11635446	8560529	12275529	13497698	6012727	9023009	5692690
2783	behenoyl sphingomyelin (d18:1/22:0)*	Lipid	Sphingomyelins	48492	LC/MS Pos Late	100006294	3083	787.669				HMDB12103	219722768	142656272	174004560	221454352	153905664	194756288	225420368	211903968	194427632	189865328	203975904	169007488	190011344	214729072	172738928	204678480	210427968	174995520	188531792	178279904	159246256	203525728	202756048	140018400	161157136	181442656	153984192	157119104	92158680	98507760	101935904	84539240	125886032	143223584	95832560	92955344	93900104
1647	behenoylcarnitine (C22)*	Lipid	Fatty Acid Metabolism (Acyl Carnitine, Long Chain Saturated)	57514	LC/MS Pos Late	100015832	1561	484.436					521148	502373	827273	392034	239633	529465	89432	176675	659065	460236	423827	333472	222481	105290	161104	244041	437569	539064	103445	588382	775349	149822	433492	298349	398363	377575	163085	286389			37538				62023
4056	benzoate	Xenobiotics	Benzoate Metabolism	15778	LC/MS Neg	100000008	1750	121.029	243	65-85-0	C00180	HMDB01870	1.4565e+06	1410362	1.62161e+06	1.66539e+06	1.41683e+06	1.21901e+06	1.41878e+06	1.77498e+06	1.61901e+06	1.45401e+06	999513	1.45496e+06	1500151	2.16393e+06	1.08611e+06	1.61457e+06	1.65623e+06	8651295	1.63604e+06	1.67761e+06	1.21229e+06	1.75704e+06	833675	1.51241e+06	1.48697e+06	1.16736e+06	1.17897e+06	1.58212e+06	1.78369e+06	1.81951e+06	1.61544e+06	2.2179e+06	1.59447e+06	1461298	1067314	1.58334e+06	1.38666e+06
5292	benzoylcarnitine*	Xenobiotics	Chemical	43265	LC/MS Pos Early	100004555	3041	266.139		105450-08-6																	67565	69705	121242	100440	132586	117624	104699	162580		85249	118369	189073		183177
3846	beta-alanine	Nucleotide	Pyrimidine Metabolism, Uracil containing	55	LC/MS Pos Early	244	1905	90.055	239	56-41-7;107-95-9	C00099	HMDB00056	17888028	15746556	18657596	16977656	22562496	17751764	16523404	17737772	18415394	14993604	22545778	15410262	14853064	21449184	14567263	21535892	21571144	19464668	18398254	17608624	16415178	15217551	19236886	17381364	14650855	19551572	13650089	14939627	14012640	17625524	24534080	19240214	14745158	15821495	18575868	16710933	16796830
4316	beta-guanidinopropanoate	Xenobiotics	Food Component/Plant	35101	LC/MS Pos Early	100001411	2145	132.077	67701	353-09-3	C03065	HMDB13222	2581686	1207312	1222071	1249002	1555886	1309182	1.70608e+06	1417778	1310583	1619123	1291186	1418966	1263419	1647358	1120542	1201616	1666471	1189885	1326216	1349584	1232671	1000606	874363	3175661	2245356	3270368	1096276	1758916	1237760	1394307	2009989	1633528	1364982	861016	2075267	1261095	1300995
312	beta-hydroxyisovalerate	Amino Acid	Leucine, Isoleucine and Valine Metabolism	12129	LC/MS Polar	1442	1149.8	117.056	69362	625-08-1		HMDB00754	500368	659396	429539	578060	877200	609022	750475	735599	410035	689177	680980	546109	799631	612980	754316	713267	1073063	614744	691499	966787	587005	930909	667520	684744	944098	480231	642461	999667	719780	846813	1703679	749512	705129	1049029	545702	857246	679506
313	beta-hydroxyisovaleroylcarnitine	Amino Acid	Leucine, Isoleucine and Valine Metabolism	35433	LC/MS Pos Early	100001594	2584	262.165		99159-87-2			2105049	1140933	2164635	1542550	1944288	2315047	2070410	2455373	2047816	2106495	2415815	1766953	2154087	2592246	1943170	1965136	2456186	2.06866e+06	2460028	1675881	1940793	2520576	2.0862e+06	2107798	2490562	2680257	1505846	2501420	2550422	2988497	3.71037e+06	3188440	2317483	2307658	4151934	4213387	3556939
6	betaine	Amino Acid	Glycine, Serine and Threonine Metabolism	3141	LC/MS Pos Early	799	1064	118.086	247	107-43-7	C00719	HMDB00043	525205632	260952864	402853440	379729984	685254464	391387392	794510336	768616000	602772864	623433024	877999872	531901888	511579936	968846336	665904448	493085312	524106464	276275008	885179200	495609600	463583520	526301920	411694432	580444288	572987584	357586880	422215200	392204160	289655840	904075264	1091934976	594472000	816665856	708659328	1018636352	434590720	804053824
7	betaine aldehyde	Amino Acid	Glycine, Serine and Threonine Metabolism	15499	LC/MS Pos Early	1219	1915	120.102	249	7758-31-8	C00576	HMDB01252	25017344	21813724	24436956	22815608	29393756	29307688	33828772	34448496	24601520	30629220	39944520	29378820	35126556	39556256	39697032	33961180	43107308	25335988	35804760	38970464	10944680	53484796	35410856	38579068	41825152	27194992	22496100	35273628	22501968	27801530	61318940	31599738	35266024	41338252	20348614	27377368	22592560
3086	beta-muricholate	Lipid	Primary Bile Acid Metabolism	31885	LC/MS Neg	100001066	4794	407.28	5283853	2393-59-1	C17726	HMDB00415	94419976	48564424	73331768	73998568	20624088	114628840	34582156	41957740	115404224	55643420	105991576	44545984	65964552	29756604	112811144	75742392	109886072	93512720	106583848	107225104	85796792	103380304	119668560	170596320	116556856	97131000	105829416	95860376	20364778	51470288	32187780	57796300	39756220	52333388	46145060	34714192	37695740
2894	beta-sitosterol	Lipid	Sterol	27414	LC/MS Pos Late	100001033	3054	397.383	222284	83-46-5	C01753	HMDB00852	454584		164894			298066	201625	323188	272148	105903	291505	293833	245460	607840															206879	200224				175757	340685		302817
4000	bilirubin	Cofactors and Vitamins	Hemoglobin and Porphyrin Metabolism	43807	LC/MS Pos Late	1090	1840	585.271	5280352	635-65-4	C00486	HMDB00054	334946	292052	412245	483428	406501	281625	350578	885740	624884	380281	342864	739484	458425	972541	799264	422346	285917	397272	544401	423394	587609	502614	220183	556082	741435	419725	489571	284327	568574	369895	642383	707558	751555	618749	1488168	537318	871342
4003	biliverdin	Cofactors and Vitamins	Hemoglobin and Porphyrin Metabolism	2137	LC/MS Pos Late	250	1016	583.255	5353439	55482-27-4;55482-27-4	C00500	HMDB01008	773406	536222	791515	1106003	437466	622266	804687	1441484	682734	631907	1101194	984716	472136	1160355	791575	1.00176e+06	747388	698543	711756	1021774	564031	572364	526337	695990	778464	1157814	986028	695485	1412259	1061807	679838	1562775	1026056	879690	879058	727819	793859
3984	biopterin	Cofactors and Vitamins	Tetrahydrobiopterin Metabolism	12358	LC/MS Pos Early	1548	1751	238.094	445040	22150-76-1	C06313	HMDB00468	884508	869891	677912	854110	1060651	794881	910624	650390	728976	859458	781449	787482	996953	529734	617985	956524	774975	578869	926701	887246	631239	980006	485132	1231323	996145	721400	587302	664881	530623	709282	908958	580682	747371	902763	472917	880018	476825
1620	butenoylglycine	Lipid	Fatty Acid Metabolism (Acyl Glycine)	61785	LC/MS Neg	100016110	1380	142.051	6303498	71428-89-2			262331	278779	182438	231832	240073		314581	323142	127298	187028	183876	226100	309773	231557	123872	127632	134176	118764	188897	112455		117504	131763	201635	145677	265216	256700		78470.4	212565	190876		82840.5	158488	280112	112623	70113.5
1589	butyrylglycine (C4)	Lipid	Fatty Acid Metabolism (also BCAA Metabolism)	31850	LC/MS Neg	100001151	1470	144.067	88412	20208-73-5		HMDB00808	1.47151e+06	2.01698e+06	4207568	1.9247e+06	2.50868e+06	963001	724625	1.17932e+06	1263343	1.92375e+06	3.2602e+06	2376268	1.54473e+06	1.13219e+06	2.11386e+06	2263182	5.05971e+06	3.32721e+06	410953	3789853	451956	1.06525e+06	1.98486e+06	1.78232e+06	5.46306e+06	991293	3.80017e+06	2.91467e+06	3.40945e+06	2.07786e+06	1.62498e+06	624388	2000116	2776955	1.9811e+06	1.53554e+06	2.63751e+06
2897	campesterol	Lipid	Sterol	33997	LC/MS Pos Late	100001269	2873	383.367	173183	474-62-4	C01789	HMDB02869	1943410	1388896	1128808	1516861	1182017	1442162	1798512	2271216	1616286	1596802	1.77656e+06	2259863	1702434	2543170															1918540	1211900	1203681	1069186	1703365	1625534	2366410	1771908	1765149
1328	caprate (10:0)	Lipid	Medium Chain Fatty Acid	1642	LC/MS Neg	888	5090.7	171.139	2969	334-48-5	C01571	HMDB00511	1.68896e+06	1719850	2135627	1.62832e+06	2.11368e+06	1.88679e+06	1.75418e+06	1.57321e+06	2.03199e+06	2.23824e+06	1743021	1.57205e+06	2.08042e+06	1.72706e+06	2.88991e+06	3.56622e+06	4785592	4.98881e+06	2928629	4386170	11180151	3.27336e+06	3.59191e+06	4059357	3718060	3.79852e+06	3.45892e+06	4389285	2751718	2.06739e+06	1.94436e+06	2.34935e+06	3655568	2.46703e+06	2.29107e+06	1.95373e+06	3.67495e+06
1324	caproate (6:0)	Lipid	Medium Chain Fatty Acid	32489	LC/MS Neg	926	2713.7	115.076	8892	142-62-1	C01585	HMDB00535	2.06691e+06	2.04885e+06	2.35216e+06	3.12779e+06	6095738	2.9514e+06	6.44549e+06	1.05668e+06	1.48701e+06	5.31906e+06	2508766	1507209	4.95115e+06	2.17777e+06	837015	1.59687e+06	2.94809e+06	1.02023e+06	1.24727e+06	2233753	1.09911e+06	2.42676e+06	1.41099e+06	919788	2.23971e+06		1.01968e+06	1.82726e+06		1.28289e+06	3.32261e+06	3.09332e+06	1.60376e+06	2.68653e+06		2133499
1326	caprylate (8:0)	Lipid	Medium Chain Fatty Acid	32492	LC/MS Neg	932	4362	143.108	379	124-07-2	C06423	HMDB00482		537373		690790	746288		787181		965606	630540	727090	906072	591086	429773	462903	1.15814e+06	1.47383e+06		595822	1.45331e+06	568149	1.06995e+06	689283	887268	1.39857e+06		567538	1.38963e+06		859038	768030	1.08061e+06		541704	606567	1.12384e+06
1699	carnitine	Lipid	Carnitine Metabolism	15500	LC/MS Pos Early	100000007	1978	162.113	10917	461-05-2	C00318	HMDB00062	368401376	233240048	366606432	260453632	259049520	366989504	364116512	301487040	387726496	274606432	300055200	260799280	226165568	306360992	280673280	341259264	388399520	321366048	358151840	266936752	253656128	291762912	284265632	239448080	280061056	261195824	202546608	305302368	273157856	420887008	413360544	488155296	298138240	271276032	404269600	455380224	347959264
78	carnosine	Amino Acid	Histidine Metabolism	1768	LC/MS Pos Early	249	2942	227.114	439224	305-84-0	C00386	HMDB00033	574752	448070	643653	633804	635077	594077	381484	562414	346465	554691	634215	279676	564451	727684	494332		592440	469547	510544	628580	500074	588435	438229	873245	1004119	1.00241e+06	420749	594665	402945	477758	693929	509774	367545	494736	296709	685839	475038
4074	catechol sulfate	Xenobiotics	Benzoate Metabolism	35320	LC/MS Neg	100001605	1906	188.986	3083879	4918-96-1		HMDB59724
2729	ceramide (d16:1/24:1, d18:1/22:1)*	Lipid	Ceramides	57437	LC/MS Pos Late	100015727	3850	620.598					21511806	14205449	16137649	23151616	18552288	18285848	21684500	25521038	19115968	23280522	20798158	24155336	21627768	21535994	27146840	14661015	16454605	15953556	15715527	22946444	13263111	16969664	13996717	27735960	23586226	28801774	29396008	12568117	7.28232e+06	6269827	6205571	5.64253e+06	5662665	5926930	6709184	4232382	6532691
2725	ceramide (d18:1/14:0, d16:1/16:0)*	Lipid	Ceramides	57432	LC/MS Pos Late	100015735	2477	510.488					1185140	1026448	985528	1346751	1576780	1097847	1180987	2058402	1053935	1497875	1277152	1085691	1412927	1310840	1481010	1.6104e+06	1910336	1236138	1110177	1436546	790572	2052886	1743076	1852051	1750017	1757048	1167449	1755100	1202240	1253350	1306891	1028609	1527264	1520244	1.86153e+06	1386029	1094566
2726	ceramide (d18:1/17:0, d17:1/18:0)*	Lipid	Ceramides	57434	LC/MS Pos Late	100015737	3055	552.535					1017152	703692	631412	888038	1005621	863131	1169458	1410763	831274	1017930	960041	881664	802213	1371262	2115566	1641573	2641930	1224769	1493008	2010131	543721	2127781	1439301	3057260	2587988	3140234	1570151	2878871	1472253	1418374	2143733	2627813	1543140	1027862	1472078	1223566	857300
2730	ceramide (d18:2/24:1, d18:1/24:2)*	Lipid	Ceramides	57443	LC/MS Pos Late	100015744	3858	646.613					25748822	16365551	21058912	26205230	24264380	27402184	25151810	30912230	25043752	23727876	27001698	21797880	22097392	28122608	22962340	15046199	21106536	12792661	15252012	17588318	12871617	16534475	11853884	25824194	21052160	26106298	15116583	20701500	21010878	20852398	25250586	20481274	21128116	20773588	24997552	16742038	19145564
235	C-glycosyltryptophan	Amino Acid	Tryptophan Metabolism	48782	LC/MS Pos Early	100006379	2700	367.15	10981970	180509-18-6			807361	518578	721765	839317	655929	867734	721747	823348	721389	628648	860625	634823	776502	954636	792268	747074	818726	614233	838726	663335	592142	776878	705189	905016	904580	789732	613252	865468	529063	641328	877273	633180	715379	732547	1059037	629692	658423
3079	chenodeoxycholate	Lipid	Primary Bile Acid Metabolism	1563	LC/MS Neg	1123	5264	391.285	10133	474-24-9;474-25-9	C02528	HMDB00518	5667347	3648230	3.03035e+06	2.90935e+06	2.57802e+06	2.94937e+06	2.54691e+06	2.8338e+06	3.21126e+06	4.28521e+06	6147689	3.80018e+06	5802434	3.09242e+06	10277939	3939297	9668322	6637327	5208815	4889497	9071209	5.39948e+06	5922868	11613209	8.07646e+06	9156827	5050540	10834987	1.65228e+06	517194	1.86667e+06	3.23507e+06	1.92125e+06	1415230	1.32667e+06	2.3085e+06	1.22054e+06
3076	cholate	Lipid	Primary Bile Acid Metabolism	22842	LC/MS Neg	136	5165	407.28	221493	81-25-4	C00695	HMDB00619	35330844	9312265	10959410	17593808	3.52345e+06	51502748	10559477	7427265	52577000	14111254	29599140	9534325	9754983	5.6293e+06	20470056	9252062	12608024	11267832	12327275	10357383	9631786	13318961	18601316	28084458	22540722	16722920	12879911	6.53906e+06	4403156	26510398	10233813	8959971	18283172	19251232	8824724	10960417	12589958
3093	cholate sulfate	Lipid	Primary Bile Acid Metabolism	52973	LC/MS Neg	100006637	4557	243.115					259456	49370	59730.6	128752		133436	86325	41557.1	312269	66416	140630	58868		20903.5	137433	64980			72561			89338	115932	97107	112064		65306
2869	cholesterol	Lipid	Sterol	63	LC/MS Pos Late	266	2707	369.352	11025495	57-88-5	C00187	HMDB00067	108543088	67540360	73326208	92910920	81413704	93598024	110502192	113315912	106036880	79911856	101904600	94000352	75847520	127780936	147901376	118463728	134921040	115909728	124823256	117703640	135797408	117724000	114159288	138777600	117292432	161379440	140028816	123088088	94737448	98058760	109994000	103512432	103080352	93813160	115327016	71146376	97588208
1966	choline	Lipid	Phospholipid Metabolism	15506	LC/MS Pos Early	1256	1961	104.107	305	67-48-1	C00114	HMDB00097	371564544	283308416	288572352	360138784	346040320	359540640	314965472	412931136	352847712	400841696	414132160	360085056	387004992	389433728	378766848	396215104	418626656	379857536	366426048	375639072	533439232	472135168	414253376	381076800	519069664	468623872	426064576	469565664	420700864	375033472	411708864	374367744	416462976	459965376	423923072	461595264	409309536
1967	phosphocholine	Lipid	Phospholipid Metabolism	34396	LC/MS Pos Early	267	700	184.073	1014	72556-74-2	C00588	HMDB01565	569477440	509349696	295952384	356497536	349793120	371960192	348420928	520590176	335658144	496348800	439209984	577755648	608595648	422739616	475160736	606102848	639102016	666778368	666507840	577345216	619000192	508320768	666347904	936911872	671460480	697103808	538069120	853931840	319260064	198481312	309606208	329164864	220226432	345176448	169605712	254676176	311224448
4340	cinnamoylglycine	Xenobiotics	Food Component/Plant	38637	LC/MS Neg	100002253	3127	204.067	709625	16534-24-0		HMDB11621	86287.7	46571.1					36553.1	22388.2	57565.7				42651.9	14508.7
1329	cis-4-decenoate (10:1n6)*	Lipid	Medium Chain Fatty Acid	62873	LC/MS Neg	100002796	4890	169.123	5312351	505-90-8																						81274.9								90562
1279	citrate	Energy	TCA Cycle	1564	LC/MS Neg	1124	582	191.02	311	77-92-9	C00158	HMDB00094	12586147	11830066	9021915	6.68482e+06	4.74458e+06	8403801	5860653	11686134	9477484	13025079	11020019	8684729	13260510	8264274	3.70377e+06	3.18772e+06	8149860	3.09638e+06	3.07061e+06	10478575	11630364	5547165	2.9034e+06	6849851	10476477	17092746	2.70634e+06	13119554	9584616	5.06988e+06	11877615	16774277	8789227	13139517	4.14839e+06	20467954	10929334
422	citrulline	Amino Acid	Urea cycle; Arginine and Proline Metabolism	2132	LC/MS Pos Early	391	1520	176.103	9750	372-75-8	C00327	HMDB00904	29837340	26630702	36237708	32480000	28769220	30430060	26280590	22408396	23866764	21388040	31933340	21836588	24479602	32883418	33059968	31712852	35309308	28419480	34896060	36066872	36565480	28496132	26868896	33209784	37766748	24504508	28584980	30285682	44111000	36601188	42782400	38759056	31835804	44703464	30811970	42394476	25858584
509	CoA-glutathione*	Amino Acid	Glutathione Metabolism	62804	LC/MS Neg	269	1326	535.084	11953788	6477-52-7	C00920		2.07398e+06	2.00099e+06	1.35519e+06	1.67439e+06	2.60493e+06	1.76667e+06	1.82837e+06	2.70657e+06	2.14007e+06	2.32878e+06	2.67912e+06	2725766	2.84951e+06	2.34811e+06	3.73452e+06	2.02919e+06	2.2036e+06	1.3879e+06	2.10099e+06	2.295e+06	1.15591e+06	3753040	2082257	2.66118e+06	2.77852e+06	3067797	3.45384e+06	3.20196e+06	2.7043e+06	2.48777e+06	2288773	2.27853e+06	2.05667e+06	2311163	2.43445e+06	1921035	1.66261e+06
3940	CoA	Cofactors and Vitamins	Pantothenate and CoA Metabolism	46322	LC/MS Neg	270	1448	382.55	317	85-61-0;18439-24-2	C00010	HMDB01423	2841856	2.00639e+06	1.45881e+06	2.75637e+06	2.47547e+06	2.69205e+06	2.71968e+06	2.41367e+06	4777632	2.22037e+06	2.55289e+06	3.47459e+06	2.57769e+06	2.33535e+06	2.64704e+06	2.28232e+06	1.55134e+06	1430656	2.39902e+06	1.7966e+06	2.03443e+06	2.2735e+06	1.86437e+06	2626055	1.94243e+06	2.4173e+06	2622881	1930058	2.47405e+06	3.33316e+06	1.26906e+06	1.9256e+06	3243303	1941895	2.43432e+06	2.03773e+06	1.72302e+06
2970	corticosterone	Lipid	Corticosteroids	5983	LC/MS Neg	272	5040	345.207	5753	50-22-6	C02140	HMDB01547	40001.2	110399	30472.2		17526.7	40635.1	47790.7	140123	44265.1	69990.8	64523.9	152829		43839.6		138001	90014	138724	131567	332519	116483	72866.9	64165.4	51763.9	53653.5	37967.7	70681	52190.5	71719	125067	115703	118594	135642	100256	114384	63276.5	75089.1
455	creatine	Amino Acid	Creatine Metabolism	27718	LC/MS Pos Early	1221	1947	132.077	586	57-00-1	C00300	HMDB00064	299788416	298254208	351143232	367667392	338953344	351770240	292464288	285126176	356283616	327141024	383195008	279579936	300256832	418387776	292526624	325206880	341336832	321026560	347674432	333854592	334101568	316570560	297322656	443493280	479706976	470631904	332439712	266984192	300353568	312308864	415036544	363612672	331253184	294925696	486245728	311268736	372488736
456	creatinine	Amino Acid	Creatine Metabolism	513	LC/MS Pos Early	275	2055	114.066	588	60-27-5	C00791	HMDB00562	14660393	9893759	8440565	10316591	11234065	11218408	11272292	13329145	10183622	15047122	11263309	8435278	10572422	10631104	7565812	8691067	10803148	8.3491e+06	9207299	10750931	10824253	10245899	9262111	10654742	11951426	9586686	8164916	9095377	9813149	10655523	13234502	10671547	11310290	10239845	11588739	13403152	10169025
388	cystathionine	Amino Acid	Methionine, Cysteine, SAM and Taurine Metabolism	15705	LC/MS Pos Early	310	2270	223.075	439258	535-34-2	C02291	HMDB00099	20818556	21623672	22878526	22505260	12310225	28195428	12688389	11124861	26712342	11593724	23315756	17286336	17953690	22575266	14589679	24988298	44688040	32389108	18966684	38545572	43433388	16048178	26232000	19185408	25527484	40917200	26353572	33159322	54252024	27484768	15043284	39229784	16874788	29680808	15709880	57039680	24896984
390	cysteine	Amino Acid	Methionine, Cysteine, SAM and Taurine Metabolism	1868	LC/MS Pos Early	800	1475	122.027	5862	52-90-4;56-89-3	C00097	HMDB00574	23191552	17059386	15703487	20431092	15535163	19587672	13763770	12878676	31068120	13433622	12802327	16683466	17025110	22968116	14847964	17002288	18183264	17235420	12696490	20042416	43218112	15728999	13454484	21108044	20174634	15373149	12208402	18187510	11581842	15723901	11149893	12933247	15992554	15955259	24665166	15953563	20724956
402	cysteine sulfinic acid	Amino Acid	Methionine, Cysteine, SAM and Taurine Metabolism	37443	LC/MS Pos Early	100002113	597	154.017	109	207121-48-0	C00606	HMDB00996	62185		50570					95851	72820		36945		70854	64114			123023		55650	38261	176170		71229	66992		150581		114235	172588		74175	90356	69749	69738		140227	137004
492	cysteine-glutathione disulfide	Amino Acid	Glutathione Metabolism	35159	LC/MS Pos Early	100001437	2465	427.095	4247235	13081-14-6		HMDB00656	8129708	9568438	6738213	7423298	10818445	5512509	3657882	4568360	7682084	8590865	4722287	5283671	8989035	9398183	8647552	7.68682e+06	14543021	9660390	4.63759e+06	12570076	19475980	14269737	7464185	8193425	14287795	6344725	10838029	17992748	4149714	5421210	11488770	6453879	5935185	8573451	8058954	7680933	8841362
495	cysteinylglycine	Amino Acid	Glutathione Metabolism	35637	LC/MS Pos Early	278	2132	179.048	439498	19246-18-5	C01419	HMDB00078	9212563	6.48462e+06	7.9319e+06	10075692	8373930	10707844	9419611	6.89247e+06	11609122	7751649	8788482	8.2746e+06	9156612	6.56176e+06	4691362	6.79344e+06	7361578	5121951	8095849	7743864	6713400	5753995	5376847	7561317	7146322	6484159	3489309	5244963	4709527	7131577	3241455	5078189	6654412	6899900	7323869	9786490	5039665
3857	cytidine	Nucleotide	Pyrimidine Metabolism, Cytidine containing	514	LC/MS Pos Early	827	2124	244.093	6175	65-46-3	C00475	HMDB00089	49435168	54178288	48160932	48644272	59160896	49457524	49245576	52600720	45719656	54922440	55210952	47582264	58304004	44554312	40845812	43249908	48743636	47067032	39349416	52849252	37761512	50704024	40400096	44273360	49567668	44080516	38683240	47259248	27842724	27263548	28993524	20862090	21807588	30263824	18661180	38421876	24352108
3855	cytidine 2' or 3'-monophosphate (2' or 3'-CMP)	Nucleotide	Pyrimidine Metabolism, Cytidine containing	61705	LC/MS Pos Early	100019915	847	324.059													2273059												6489319							3522237			1635104						3195421
1968	CDP-choline	Lipid	Phospholipid Metabolism	34418	LC/MS Polar	1220	4200	533.106	13804	33818-15-4	C00307	HMDB01413	236794	217836	200898	253340	244467	282002	204274	213087	252441	232268	251538	167931	204233	200312	240826	260976	215103	202583	336329	266449	227530	261341	224037	309655	290389	267679	302405	289820	197827	224337	184120	259488	272295	184672	122224	236788	252124
3853	CMP	Nucleotide	Pyrimidine Metabolism, Cytidine containing	2372	LC/MS Pos Early	282	835	324.059	6131	63-37-6	C00055	HMDB00095	13004856	10901199	11937202	12982491	12098373	13576952	13475573	14999194	11442976	11513910	15153676	11572716	13271275	11627441	11567331	10732525	12171141	9088359	10046731	8668992	4743416	9292711	8788723	12104932	10940217	10278509	8575624	8895335	12331601	11405149	10335556	11490168	11116404	10013411	9153777	11173075	8650675
1973	CDP-ethanolamine	Lipid	Phospholipid Metabolism	34410	LC/MS Polar	100001407	4210	445.053	123727	72842-05-8	C00570	HMDB01564	174119	195088	133447	241757	179532	194252	131091	187246	180693	223051	225519	160315	185645	120617	274553	198564	172817	115435	254832	234265	250237	251877	195687	436220	269514	462477	232489	221059	356461	229578	235818	325350	242319	257984	274717	304613	266411
3858	cytosine	Nucleotide	Pyrimidine Metabolism, Cytidine containing	573	LC/MS Pos Early	881	2060	112.05	597	71-30-7	C00380	HMDB00630	128091	177817	113389	58186	98517	143971		78886	194958	62895	70103	68843	99426		71129	51086			90325		54783	95666	48418	103740	77032	47563	100846	150981	143068	183433	177134	84489	249962	135637	118559	223806	126871
4357	daidzein	Xenobiotics	Food Component/Plant	32453	LC/MS Neg	100001219	3566	253.051	5281708	486-66-8	C10208	HMDB03312
4587	daidzein sulfate (1)	Xenobiotics	Food Component/Plant	48727	LC/MS Neg	100006362	2843	333.007	12114465
4582	daidzein sulfate (2)	Xenobiotics	Food Component/Plant	48728	LC/MS Neg	100006363	3330	333.008	12114465
3948	dehydroascorbate	Cofactors and Vitamins	Ascorbate and Aldarate Metabolism	1659	LC/MS Polar	301	1130	173.009	835	490-83-5	C05422	HMDB01264	824425	1122595		856695	1776016		1027969	846221	592244	1756595	558215	1403074	1355988	761020	745710	923278	1264657	649540	933720	1203815	524279	1310405		927422	1392437	513654	612484	1332100	485528	606538	1832447	741619	877137	1235752		1280833	441480
1698	deoxycarnitine	Lipid	Carnitine Metabolism	36747	LC/MS Pos Early	100001662	2052	146.118	134	6249-56-5	C01181	HMDB01161	17521444	10958557	11576920	11342061	13484092	12791296	16362392	16736578	11878903	11143039	16989110	11610020	11608497	15155708	11203697	15975368	11875144	11654130	14073472	11787146	11310560	11713820	9918509	13889481	12258535	12124331	8633596	16996416	11371473	13149078	15350337	14012914	14376569	14129997	24912928	14567720	10127245
3101	deoxycholate	Lipid	Secondary Bile Acid Metabolism	1114	LC/MS Neg	302	5294	391.285	222528	83-44-3	C04483	HMDB00626	1.6419e+06	1011694	597429	948946	1523237	5.36185e+06	1.31765e+06	906055	2.68361e+06	2.2194e+06	2.581e+06	704602	821910	652030	1.18424e+06	1.11761e+06	1.39168e+06	983659	1.16008e+06	870123	1.18283e+06	1.643e+06	1.433e+06	2.72805e+06	2.05233e+06	1.78432e+06	855929	315616	438035	1.28283e+06	1.08642e+06	680463	1.29895e+06	1.78779e+06	218832	607762	1.02124e+06
2576	diacylglycerol (12:0/18:1, 14:0/16:1, 16:0/14:1) [2]*	Lipid	Diacylglycerol	55001	LC/MS Pos Late	100010959	2716	556.494					232999	215787	173390	271383	234464			149369	294372	122005		398224	113084	153420	1.92924e+06	1243257	971896	2093171	1018653	1171114	3632414	1499464	1533130	1296571	689532	1442018	2365408	960765	748944	183936	199923	93489	416957	318025	765200	277905	1154978
2577	diacylglycerol (14:0/18:1, 16:0/16:1) [1]*	Lipid	Diacylglycerol	54953	LC/MS Pos Late	100010934	3057	584.525					415632	230408	133292	493784	234271		200069	261961	430381		105623	626120	203670	321034	1223731	897801	246378	869440	635031	449623	2572555	606752	792009	750060	153431	762401	1222359	403391	1247989	396872	193147	183419	331169	320211	1026989	149600	1496997
2578	diacylglycerol (14:0/18:1, 16:0/16:1) [2]*	Lipid	Diacylglycerol	54954	LC/MS Pos Late	100010935	3183	584.525					3488877	4392539	2959421	4286109	4169358	1862171	2339764	2933253	3910278	2525132	1875316	4898871	3023365	2853473	11396283	8189969	5540200	11801824	6415517	6824291	16422185	8438149	9826221	6644056	4468443	8098547	10888113	7242459	10001396	3186634	2658353	1917087	4633837	4314872	6974201	4958017	11614135
2579	diacylglycerol (16:1/18:2 [2], 16:0/18:3 [1])*	Lipid	Diacylglycerol	54966	LC/MS Pos Late	100010940	2733	608.525					40124212	23794104	23170388	42370456	51347212	18975052	57525240	45127256	51419112	35736244	31743098	52567216	39894324	43299756	39050540	30546172	15762277	37024996	25317020	16198221	83669408	34199092	30271408	13356148	10879951	12188854	39717332	16179236	28310052	23709156	37326360	29679198	53834336	33261432	107722032	21448978	74765440
5357	dibutyl sulfosuccinate	Xenobiotics	Chemical	63841	LC/MS Neg	100021538	3557	309.101	423891	5144-51-4			673662	265560	243994	163006	568534	236783	174335	251427	254779	190419	343633	244571	316406	383572	538711	291808	216953	189742	216821	165176	243048	272677	264394	298170	899559	176932	224235	740633	362182	933210	348892	358243	567270	375104	746481	792836	360648
1393	dihomolinoleate (20:2n6)	Lipid	Long Chain Polyunsaturated Fatty Acid (n3 and n6)	17805	LC/MS Neg	1231	5730	307.264	6439848	2091-39-6	C16525	HMDB05060	81402272	65222184	54857036	82377712	80140336	42734892	85862880	73096592	175313888	62974548	72222808	144950176	71854184	72542352	62537348	92604448	43525056	73745104	60535532	45398592	242620032	50156832	57277696	57989816	42097992	29325294	115684792	58474668	61320440	67493272	62330728	84923848	271870080	48499240	152280736	43275988	180044160
1395	dihomolinolenate (20:3n3 or 3n6)	Lipid	Long Chain Polyunsaturated Fatty Acid (n3 and n6)	35718	LC/MS Neg	100001739	5596	305.249	5280581	17046-59-2	C03242	HMDB02925	104191336	59003240	87187376	113519776	97813400	66899016	133946592	120447624	167483056	83285048	133137144	145806816	102406768	133598224	67275856	129855168	66421436	69237896	78089744	60676288	115400336	90889192	94244208	66288188	61573680	54285604	80610112	82913824	60030280	64545072	72646704	147380592	228938000	66811420	202254512	48227160	130675696
1669	dihomo-linoleoylcarnitine (C20:2)*	Lipid	Fatty Acid Metabolism (Acyl Carnitine, Polyunsaturated)	57520	LC/MS Pos Late	100015839	1436	452.373																																			77409
3985	dihydrobiopterin	Cofactors and Vitamins	Tetrahydrobiopterin Metabolism	35129	LC/MS Pos Early	100001506	1930	240.109	1879	6779-87-9	C00268	HMDB00038	3.48409e+06	2912008	2387654	3422526	2913595	3358895	3105098	2.84024e+06	3977896	3083659	2.96425e+06	3478197	3077754	2733842	2.73636e+06	2685170	2413596	2242627	2971792	2.55979e+06	2.64845e+06	2551076	2139987	3029538	2594920	3.4301e+06	2029216	2275568	2623536	2554708	2387356	3.05844e+06	2705157	2509470	2.47239e+06	2822718	2222986
1080	dihydroxyacetone phosphate (DHAP)	Carbohydrate	Glycolysis, Gluconeogenesis, and Pyruvate Metabolism	15522	LC/MS Pos Early	309	539	171.005	668	102783-56-2	C00111	HMDB01473	10105442	5631527	17082884	13034042	4603501	12829549	8.27304e+06	8255799	18364180	5233047	8533334	7036345	5615444	11961633	7815808	11395264	5139970	4859251	16866360	4596343	7.73987e+06	3817358	8452855	12815138	4878752	7071931	10388112	6163348	5262184	8538242	1851864	4623721	4637376	2022256	4919873	3926762	7184842
428	dimethylarginine (ADMA + SDMA)	Amino Acid	Urea cycle; Arginine and Proline Metabolism	36808	LC/MS Pos Early	100001810	2850	203.15	123831	102783-24-4	C03626	HMDB01539	56824884	36089788	39964052	36908128	46673332	56006132	37232784	54639896	42793456	43131800	54847208	44939428	52501300	60031848	38307936	35212704	60846944	31354144	39092896	44618352	26202588	45326088	38931024	66190288	66190192	52485820	28800550	80829632	39170176	44384228	51020472	46008104	35019780	46431012	43266968	44362136	37585876
5	dimethylglycine	Amino Acid	Glycine, Serine and Threonine Metabolism	5086	LC/MS Pos Early	806	1104	104.071	673	1118-68-9	C01026	HMDB00092	11618194	10388334	12552279	15582139	11946064	13113230	8932837	10200330	12242604	10244493	16450854	11632340	11591090	14247755	13454459	27006222	19726916	18816936	13274738	24391092	32115488	9563252	12347238	17608860	18535716	24140672	14558451	21764148	19410366	10591818	13672132	31734858	10365366	31356316	19735218	20641764	15793573
1400	docosadienoate (22:2n6)	Lipid	Long Chain Polyunsaturated Fatty Acid (n3 and n6)	32415	LC/MS Neg	100001182	6034	335.296	5282807	7370-49-2	C16533	HMDB61714	5776895	4411329	4384806	3.59691e+06	3042536	3.19397e+06	2.81972e+06	3.13266e+06	7.19537e+06	2.67724e+06	4525810	8793579	3.33048e+06	3.65164e+06	2.66448e+06	3.03201e+06	2.70885e+06	3322348	3.02154e+06	3.02256e+06	12124570	1.29586e+06	2.36129e+06	4.20742e+06	2.94475e+06	1.62188e+06	7.10954e+06	4.17928e+06	2.31171e+06	1.48422e+06	1.76973e+06	1825394	4599547	1.23223e+06	4369454	1.00996e+06	6.63593e+06
1386	docosahexaenoate (DHA; 22:6n3)	Lipid	Long Chain Polyunsaturated Fatty Acid (n3 and n6)	44675	LC/MS Neg	100000665	5525	327.233	445580	6217-54-5	C06429	HMDB02183	106048112	72564432	106125584	105226416	85974488	72342848	145268352	104053248	116732856	70769200	121795472	136257472	78798112	137256832	231831648	375966464	189895616	176672928	225367616	127481952	235417376	229512464	322023232	126109544	128386728	98397856	186789968	167829952	85702984	100980128	121802784	139066288	220711616	79896336	177207888	57183456	78526664
1678	docosahexaenoylcarnitine (C22:6)*	Lipid	Fatty Acid Metabolism (Acyl Carnitine, Polyunsaturated)	57523	LC/MS Pos Late	100015845	1349	472.342
1385	docosapentaenoate (DPA; 22:5n3)	Lipid	Long Chain Polyunsaturated Fatty Acid (n3 and n6)	32504	LC/MS Neg	100001181	5571	329.249	6441454	2234-74-4	C16513	HMDB06528	6.89329e+06	4073315	4.52697e+06	7.94559e+06	5178207	3.07269e+06	8873332	4279654	6618615	4.16354e+06	5.57142e+06	7.94445e+06	5555324	4.74543e+06	16882374	51560268	22073848	26015324	28515302	15630408	50485320	31900002	39307160	12090244	11464785	7.60969e+06	18707732	18703976	2701905	2.67864e+06	5.55835e+06	5.60729e+06	15013189	3.35344e+06	8026645	2118239	3.7445e+06
1399	docosapentaenoate (n6 DPA; 22:5n6)	Lipid	Long Chain Polyunsaturated Fatty Acid (n3 and n6)	37478	LC/MS Neg	100001580	5624.5	329.249	6441454	25182-74-5	C16513	HMDB01976	140165344	65477680	97703984	120874440	110703240	84509312	141679984	128548928	169098320	91472848	157487664	173734000	107250360	152576848	22109076	44306956	25967760	23204168	26933814	18083568	35518292	27026312	29697412	20156430	20528076	15841102	28292258	33354242	59010332	116594592	91387960	135184480	178489552	69666688	202691728	69589720	71683976
1387	docosatrienoate (22:3n3)	Lipid	Long Chain Polyunsaturated Fatty Acid (n3 and n6)	32417	LC/MS Neg	100001195	5823	333.28	5312556	59708-86-0	C16534	HMDB02823	3.76012e+06	1.47331e+06	1.66928e+06	2.64711e+06	1.93403e+06	1.48071e+06	3.84224e+06	2.91581e+06	5628100	2007237	3.36063e+06	4609113	2.84041e+06	2.7237e+06	609372	1.59577e+06	750514	1.07256e+06	786252	552917	3.6089e+06	800489	1.1802e+06	707094	431446	369657	1.37967e+06	763694	818218	1386565	1.25283e+06	2.20574e+06	5306974	980172	3697553	622939	2.60429e+06
1397	docosatrienoate (22:3n6)*	Lipid	Long Chain Polyunsaturated Fatty Acid (n3 and n6)	57467	LC/MS Neg	100015762	5850	333.28					7744983	5.4965e+06	5059512	10070522	7.17995e+06	4.14247e+06	7.73365e+06	6729326	15472140	6.5237e+06	4775612	20582048	9079233	6.26711e+06	6.20046e+06	12452725	5.97699e+06	7970462	6.99634e+06	4.90039e+06	20953766	6547318	5558011	5.58995e+06	5089362	2.74449e+06	11515513	7.7856e+06	6504470	6.32566e+06	4459968	6.48646e+06	21296766	4.14305e+06	19436070	4.4577e+06	13590847
1509	dodecadienoate (12:2)*	Lipid	Fatty Acid, Dicarboxylate	62276	LC/MS Neg	100020478	5146	195.139					297436	353457	389623	297343	562214	771332	545239	473690	265931	597381	723002	293168	570283	434762	293774	264323	415961	198590	342608	386606	226511	586776	306249	514165	468045	221675	297387	334989	199273	235865	425500	584655	253910	355104	286544	373045	328017
1506	dodecanedioate (C12)	Lipid	Fatty Acid, Dicarboxylate	32388	LC/MS Neg	100001102	2990	229.144	12736	693-23-2	C02678	HMDB00623	67634.5	127669	95596.5	70617.7	96147.1	108075		80134.2	68521.7	108979	98763	51670.3	108331	116713	136608	159916	290059	310842	113688	205054	344200	129624	147843	236336	130915	170589	136467	256451	115010	151462	85983.8	94392.5	67198.1	179817	99745.8	66109.8	116962
1508	dodecenedioate (C12:1-DC)*	Lipid	Fatty Acid, Dicarboxylate	61864	LC/MS Neg	100019972	2700	227.129													47990.2		59104			43102							66703		30537	40926.6	31131.8		27262.2	41929			50517.6	37061	72229.2
2846	eicosanoylsphingosine (d20:1)*	Lipid	Sphingosines	57597	LC/MS Pos Late	100015870	1443	328.321										37622			41884			34531		62795			43956			46836							49619	54550	57232			82435			64993	43915	63252
1383	eicosapentaenoate (EPA; 20:5n3)	Lipid	Long Chain Polyunsaturated Fatty Acid (n3 and n6)	18467	LC/MS Neg	2050	5450	301.217	446284	10-2005-9;10417-94-4	C06428	HMDB01999	5.59144e+06	2.98265e+06	3.49229e+06	5584051	5213826	2.18626e+06	6754763	3.58902e+06	6.1129e+06	3.29541e+06	4.76813e+06	6.61178e+06	5.31826e+06	4.20127e+06	22543624	48074324	22510942	22723458	30692912	19149406	31514046	35007232	41788408	20772820	17003236	16474336	27588580	17339036	3.06187e+06	2.98621e+06	4.33052e+06	3.75877e+06	9300297	4013664	5.68734e+06	2.36001e+06	3.58494e+06
1366	eicosenoate (20:1n9 or 1n11)	Lipid	Long Chain Monounsaturated Fatty Acid	33587	LC/MS Neg	100001335	5950	309.28	5282768		C16526	HMDB02231	113435064	107183752	109091944	144878144	124377160	68750272	120280728	114343624	273876480	107166072	108625480	283225792	130821864	120045288	231766464	261150656	128260192	282492288	191522496	152700448	901585600	139667904	181998256	165465696	105643120	87908688	397450688	165576448	138788416	106149784	77465672	124912416	440194016	60455768	260980272	62985728	437676800
1663	eicosenoylcarnitine (C20:1)*	Lipid	Fatty Acid Metabolism (Acyl Carnitine, Monounsaturated)	57519	LC/MS Pos Late	100015838	1484	454.389																			205926	83080			57907		84164										67102				223567
4372	equol	Xenobiotics	Food Component/Plant	36774	LC/MS Neg	100001725	4565	241.087	91469	531-95-3;94105-90-5	C14131	HMDB02209
4373	equol glucuronide	Xenobiotics	Food Component/Plant	41948	LC/MS Neg	100003895	3215	417.119
4374	equol sulfate	Xenobiotics	Food Component/Plant	40478	LC/MS Neg	100003429	3630	321.044
4375	ergothioneine	Xenobiotics	Food Component/Plant	37459	LC/MS Pos Early	100002154	850	230.096	3032311	58511-63-0	C05570	HMDB03045	17174816	16059414	10001218	12056282	21110904	7527285	17195810	23062602	21502340	27127194	20526814	31161022	19467998	15706613	27386518	28098662	26400318	22684072	24488708	16853054	17135992	36890808	19078620	13345041	19061632	13849653	18491130	13167108	6.53717e+06	10925659	9745094	8226671	8.12819e+06	6302844	9909310	10417676	5.05531e+06
1370	erucate (22:1n9)	Lipid	Long Chain Monounsaturated Fatty Acid	1552	LC/MS Neg	1087	6355.6	337.311	5281116	112-86-7	C08316	HMDB02068	12386922	11850878	20337004	20200122	10036756	10471914	9024114	11169287	22173096	15203771	14353527	20615904	15181722	11423810	14228464	19466936	9654904	21308078	11480895	13212135	74576936	10947608	14545497	17625506	14816116	11494826	26153946	11927383	4.44251e+06	5551596	2.85437e+06	4.62959e+06	10412324	3.11416e+06	6373791	2.88803e+06	13041255
1664	erucoylcarnitine (C22:1)*	Lipid	Fatty Acid Metabolism (Acyl Carnitine, Monounsaturated)	57525	LC/MS Pos Late	100015841	1535	482.42					131504	93294	188543	126901	82151	151823	43746	97107	321839	124841	183445	126114	77559	79276	197308	141376	183890	290284	53728	195931	629040	58282	170156	123286	83274		261459	133537					70298		196357		85751
4377	erythritol	Xenobiotics	Food Component/Plant	20699	LC/MS Polar	100000846	1491	167.056	222285	149-32-6	C00503	HMDB02994	157525	116226		155549	190399	177538	195221	185122	152192	134522		130146	84937	127608	82229	85743	84673		77151	64289		116706		66397	50854		41967	62665	75026	211309	138268	87794	100667	80632		113689
1271	erythronate*	Carbohydrate	Aminosugar Metabolism	42420	LC/MS Polar	100001320	2186	135.03	2781043	88759-55-1		HMDB00613	24099506	30783160	14068746	28767530	72944352	20622932	40151752	24731366	30932686	53742744	25139932	32849352	71419696	20948312	22529850	23361608	103991296	14875596	20870232	55216984	17234552	58285088	12285565	18575564	38976048	28445512	23060522	40905228	31604520	32653024	47466136	35379684	34780980	47665744	20404432	52920252	14785352
346	ethylmalonate	Amino Acid	Leucine, Isoleucine and Valine Metabolism	15765	LC/MS Polar	2054	2785	131.035	11756	601-75-2		HMDB00622	2193445	1918744	4251423	2229152	1960085	1241522	1214345	1053465	1370380	1669943	2110032	1480999	1152093	1466773	1669421	2459100	5171412	3764935	1188903	4411868	1680640	1.96856e+06	2259540	1201334	6439039	1671227	2995647	2423622	6114455	2267193	1732354	1965467	1814579	2807725	1326040	1864217	2397137
3931	FAD	Cofactors and Vitamins	Riboflavin Metabolism	2134	LC/MS Neg	327	2425	784.15	643975	146-14-5;84366-81-4	C00016	HMDB01248	1.15797e+06	1.22786e+06	1.11533e+06	1.73111e+06	1.67691e+06	1.33418e+06	1.49567e+06	1.4123e+06	2.04164e+06	1.09068e+06	1.37098e+06	1.27438e+06	1079786	1.48126e+06	1.82758e+06	1.77707e+06	1.5854e+06	1.51485e+06	1.43356e+06	1.65057e+06	918211	1.75694e+06	1.50187e+06	1.29448e+06	1547633	1.41693e+06	1.61942e+06	1.81826e+06	1.26527e+06	1.68088e+06	1.40753e+06	1.391e+06	1679378	1359884	1.30894e+06	1.32786e+06	1.19307e+06
3932	FMN	Cofactors and Vitamins	Riboflavin Metabolism	15797	LC/MS Neg	100000251	2390	455.097	710	130-40-5	C00061	HMDB01520	78402.5	108878	72591.5	133968	156016	85540.3	132787	127649	165683	73729.8	123072	123451	86944.2	116914	123352	112601	126785	109001	104415	127550	58193	116489	92613.1	118502	118643	117153	97601.6	154889	100731	128678	98961.9	116858	135421	109211	90750.9	109741	94216.7
3981	folate	Cofactors and Vitamins	Folate Metabolism	1826	LC/MS Neg	328	1467	440.132	6037	59-30-3	C00504	HMDB00121	62780.6	43949.9	36756.8	40992.7	51951		58982.6		39860.6	67686.8			71228.5			30951	86822.7		61563.8	93029.4		93867.2			108958			87278.5						75333.8		81819.8
76	formiminoglutamate	Amino Acid	Histidine Metabolism	43493	LC/MS Pos Early	100002500	1880	175.071	439233	816-90-0	C00439	HMDB00854	2368081	1993499	1921232	823902	1.80169e+06	1175832	843484	805763	1483293	1288757	1162794	682850	1604566	1333298	859913	1004210	4342332	1369269	1518456	2930481	1680984	1583115	1186939	2127623	2294514	1879652	1117491	3341904	1581058	3163914	2644663	2266483	856004	2871713	758844	2545326	923311
1189	fructose	Carbohydrate	Fructose, Mannose and Galactose Metabolism	48195	LC/MS Polar	878	2065	225.062	5984	57-48-7	C00095	HMDB00660	16422252	15270929	9603226	13724116	14136296	11503386	15791560	14462363	10958438	14636317	12435856	14369878	18425314	11829527	11403472	9133135	12528684	7188208	11870657	12455941	4314045	12179286	9455812	12950546	13487824	9944555	9716496	8372349	8730755	10419724	12098334	9128704	7056378	10474735	4478359	13749306	4337998
1078	Isobar: hexose diphosphates	Carbohydrate	Glycolysis, Gluconeogenesis, and Pyruvate Metabolism	46896	LC/MS Neg	100002180	551	338.989			C00354		557747	467926		1.00885e+06	503483		571092	369425	2.36126e+06	494054	440228	710406	544241	371589	680795	1.12823e+06	429835	108737	1.44422e+06	360787	357215	434506	226580	678808	388378	434352	1.0876e+06	516536	551133	828011	316594	423448	545996	272608	419749	487153	146000
1075	fructose 6-phosphate	Carbohydrate	Glycolysis, Gluconeogenesis, and Pyruvate Metabolism	12021	LC/MS Polar	1232	4261	259.022	69507	103213-47-4	C05345	HMDB00124	2861126	2102719	2569459	2774552	1785610	3364660	2849052	2818171	2197497	2497139	3112071	2427659	2185272	2605107	2267999	2005796	2121008	1152459	2695714	2095304	1378972	1430284	1884830	2587336	2148473	2906833	2346927	1.62506e+06	2285731	2728802	1266207	1499325	1.14949e+06	1139204	955372	1.51356e+06	1349409
112	fructosyllysine	Amino Acid	Lysine Metabolism	46227	LC/MS Pos Early	100005373	2784	309.166	123708	21291-40-7			6670414	7418009	6111614	7.66192e+06	12179944	6121662	6853840	10672233	6190617	8298367	13223502	7132717	9347705	8727155	9596460	7536218	13974500	6850446	7038632	9028495	8703180	10516667	6374502	7467581	11722195	8261490	8290795	7667315	12142953	11211538	10725319	11962345	9454344	13304705	12953987	11559553	12313944
1289	fumarate	Energy	TCA Cycle	1643	LC/MS Polar	330	3084	115.004	444972	100-17-8	C00122	HMDB00134	46827104	36984732	28654060	33082994	50421344	36934448	40495456	38182444	32405324	44318476	37163800	31679576	47259964	34841824	39612272	45795724	54562176	44627176	55218624	70019240	64743196	73212336	43929792	51421688	60499564	66181416	38458948	56477936	36945796	36453112	41122104	45880392	27646644	53758796	28859168	45278632	35151040
1215	galactonate	Carbohydrate	Fructose, Mannose and Galactose Metabolism	27719	LC/MS Polar	100001026	3085	195.051	128869	299-28-5	C00880	HMDB00565	8146134	12726981	6824793	9427583	5413584	7698828	9406829	9672900	7450263	9159596	9115109	9086965	10836324	7001941	11619962	8323981	11885021	8549584	9910358	9774615	7602771	17477632	7607788	17281710	21398820	12358286	8422756	11920232	6364652	6695262	10108929	8171219	6675251	6715757	7774382	7118999	6246142
1206	galactose 1-phosphate	Carbohydrate	Fructose, Mannose and Galactose Metabolism	15706	LC/MS Polar	100000300	4552	259.022	123912	19046-60-7	C00446	HMDB00645	3554479	3252020	3380228	3869110	3.18664e+06	3759060	3965574	4802063	1939326	3835626	3170981	3833338	3898697	3.33858e+06	3330551	2981936	2107920	2004888	3329536	2169806	604511	2830503	2623796	3339464	2555688	3132856	3427602	3107071	3803152	3639128	2880600	2848916	706560	3111181	255237	2133616	268873
1207	galactose 6-phosphate	Carbohydrate	Fructose, Mannose and Galactose Metabolism	57615	LC/MS Polar	100001498	4725	259.022	3034794	6665-00-5			89803	80945	170686	155331	35487.6	90376.5	126639	129203	100623	106676	167405	80775	57790	161421	222439	139426	114807	127128	174013	89499	148468	107912	150920	103028	70575.6	155424	207179	79733	188394	195310	117449	204882	142070	118231	213966	111503	134846
50	gamma-carboxyglutamate	Amino Acid	Glutamate Metabolism	38754	LC/MS Pos Early	100002679	903	192.05	40772	56271-99-9		HMDB41900	5113373	3689796	4289630	4571083	5294143	5099246	5.45063e+06	4543517	5523462	4352768	5217109	4436985	4718605	5770885	5358742	5.36489e+06	5191673	4294215	5601666	4908072	4203383	5.87711e+06	4792435	6.15133e+06	5870543	5434436	3872874	5569370	4718810	5374119	5654371	5730731	5725446	5467545	5046903	4611836	5556706
548	gamma-glutamylcysteine	Peptide	Gamma-glutamyl Amino Acid	1778	LC/MS Pos Early	1036	2118	251.07	842	636-58-8	C00669	HMDB01049	1.70154e+06	649592	1468473	1317437	674457	1.97335e+06	1063942	762858	2734173	836148	1.73489e+06	1195805	1081134	1411061	1392809	1.93876e+06	1746581	1.85036e+06	2167576	2204754	3141912	1048552	2124024	1112729	1074443	1239297	809813	1009433	378668	717946	99483	410483	638447	190139	782079	256774	635528
556	gamma-glutamyl-epsilon-lysine	Peptide	Gamma-glutamyl Amino Acid	33934	LC/MS Pos Early	100001262	2725	276.155	7015685	17105-15-6		HMDB03869	462161	251231	374658	461695	288398	556966	311617	416010	470299	347175	502468	356931	380596	309508	547729	556842	528118	245051	499105	431485	593059	431650	376235	542292	589303	556367	437411	599165	494607	635875	588608	625605	540465	470432	2081150	676865	632284
549	gamma-glutamylglutamate	Peptide	Gamma-glutamyl Amino Acid	36738	LC/MS Pos Early	331	1775	277.103	92865	1116-22-9	C05282	HMDB11737	11338272	9643942	9304316	11986692	12575490	9511844	11900643	10062944	12474383	10657169	10066294	11485574	12178347	11446723	11249930	13978200	12243016	10393404	11860616	11296092	12106883	12656748	6694715	10644695	10678074	9339743	9319143	10951599	7471686	8528709	6.64894e+06	7762926	9620532	8986172	5.67668e+06	8282535	6316885
550	gamma-glutamylglutamine	Peptide	Gamma-glutamyl Amino Acid	2730	LC/MS Pos Early	1140	1430	276.119	150914	10148-81-9	C05283	HMDB11738	566422	374931	358176	1128263	1040335	532406	591233	537094	5164905	511784	554528	614485	474106	1808069	760502	380464	789780	2461226	867625	513037	10132417	618150	386936	574814	579152	481043	399871	2416575	284641	590114	504467	749022	582504	324260	703387	299369	3261472
551	gamma-glutamylglycine	Peptide	Gamma-glutamyl Amino Acid	33949	LC/MS Pos Early	100001294	1535	205.082	165527	1948-29-4		HMDB11667	3.39834e+06	2.93459e+06	6617463	8274294	4014773	7030669	4037590	5684938	7.03584e+06	8649152	5463381	4909042	4883612	5493982	7.64547e+06	2649503	3684578	3.52336e+06	7.42348e+06	5.89401e+06	7056658	14221487	3747258	4855299	9928199	6637950	4818792	4433761	1145298	3.65758e+06	1905166	1603288	2869753	1097694	3029568	1702545	4069546
553	gamma-glutamylisoleucine*	Peptide	Gamma-glutamyl Amino Acid	34456	LC/MS Pos Early	100001485	2940	261.144	14253342			HMDB11170	498738	295813	454386	478097	334131	583580	453911	446682	511150	394255	488995	357453	350910	440922	400754	376939	410964	316092	461385	506604	561290	582332	360450	459858	494373	525535	337935	443617	253745	402776	238791	261179	221559	212436	270726	318414	206903
554	gamma-glutamylleucine	Peptide	Gamma-glutamyl Amino Acid	18369	LC/MS Pos Early	1268	2991	261.144	151023	2566-39-4		HMDB11171	2567220	1508572	2638871	2605543	1.78991e+06	2997999	2235996	2099607	2455607	1824833	2490134	1702059	2.00075e+06	2.06196e+06	1925934	1.96274e+06	2.03359e+06	1700024	2226775	2101448	2550379	2092661	1.90716e+06	2286250	2343613	2324626	1.78048e+06	2093559	1209228	1.82047e+06	1134878	1298760	1187259	1158015	1563842	1342447	1335846
558	gamma-glutamylphenylalanine	Peptide	Gamma-glutamyl Amino Acid	33422	LC/MS Neg	100000491	1825	293.114	111299	7432-24-8		HMDB00594	93314.3	49937.5	58458.9	76136.3	45552.2	56361.5	67737.1	47679.6	96196.1	54649.6	55781	32041.9	52783.2	57866.1	35012.1	52236.5	61655.6	51087	60836	76336.6	86052.4	52709	54069.6	74514.4	70427.6	58359.9	36128.6	68812.4		42486.8	29497.6		25676.2	31288.2		28204.8	47962.1
559	gamma-glutamylthreonine	Peptide	Gamma-glutamyl Amino Acid	33364	LC/MS Pos Early	100001314	1750	249.108	76078708	5652-48-2		HMDB29159	3180890	1999413	3856803	3811246	932919	5698761	1697295	1187389	5104700	2225965	2354260	1906748	2112493	1729896	2485774	1416938	4387593	2514352	3331490	4.10436e+06	3087999	3576456	4006345	2166623	4546204	3897387	1452407	2904814	1336736	3670931	705474	1804520	1581528	891136	421179	2278538	1646646
561	gamma-glutamyltyrosine	Peptide	Gamma-glutamyl Amino Acid	2734	LC/MS Pos Early	1102	2518	311.124	94340	7432-23-7		HMDB11741	275577	136821	282304	217522		192478	181820	90626	450221	111129	185098	93170	127014	182995	130055	210883	229537	228635	239380	310267	432346	196705	206055	210395	258514	224472	158757	165257	68368	133188	72331	159397	92236		193426	63040	122190
562	gamma-glutamylvaline	Peptide	Gamma-glutamyl Amino Acid	43829	LC/MS Pos Early	100001126	2700	247.129	7015683	2746-34-1		HMDB11172	4121682	2487664	4806789	5099756	2754935	4954404	2909432	3470548	3520115	2873851	3610910	2234253	2745217	3071316	2841758	2467496	3.28477e+06	2368424	3673705	3274034	3851348	4240786	3062410	3.2417e+06	3833084	4428434	2710675	3627791	1996644	3155047	1.6715e+06	1.94038e+06	2516554	1480270	1319872	2146847	1840626
3977	gamma-tocopherol/beta-tocopherol	Cofactors and Vitamins	Tocopherol Metabolism	52473	LC/MS Pos Late	100008998	2384	416.364					3089052	2767235	925907	1825539	657389	1494990	966457	1.65722e+06	3496168	823633	1.93612e+06	2378667	2200866	2008285	503842	424339	576616	711468	483694	359851	467515	150213	600757	668685	250244	425655	738721	735921	5578656	2027710	919083	1362457	2479781	3919826	1.74043e+06	1976265	3153102
4217	genistein	Xenobiotics	Food Component/Plant	32448	LC/MS Neg	100001221	3754	269.046	5280961	446-72-0	C06563	HMDB03217
4360	genistein sulfate*	Xenobiotics	Food Component/Plant	62061	LC/MS Neg	100020207	3616	349.002
4293	gluconate	Xenobiotics	Food Component/Plant	587	LC/MS Polar	338	2922	195.051	10690	527-07-1	C00257	HMDB00625	7492603	5518219	2568258	5248129	6094742	3.87676e+06	6372982	5720066	4751457	6329988	4928023	7318196	7804349	5101743	6231910	5192033	9117617	4586063	5644482	8304507	4537871	8571827	4557386	6.86793e+06	8012991	5437251	6146895	7139905	6189761	4868401	8728665	5.88224e+06	5262683	7187024	3383679	5.26504e+06	3512549
1243	glucosamine-6-phosphate	Carbohydrate	Aminosugar Metabolism	580	LC/MS Polar	290	4521.5	258.038	439217	3616-42-0	C00352	HMDB01254	405164	394338	429344	239755	344950	435122	410090	340810	156327	360646	383922	466577	256420	277270	454594	395405	354085	244058	540510	356820	993626	345458	304647	690326	456510	359956	355200	602809	428829	438210	560234	285846	252135	567407	292425	384468	304469
1071	glucose	Carbohydrate	Glycolysis, Gluconeogenesis, and Pyruvate Metabolism	48152	LC/MS Polar	572	2342	225.062	5793	50-99-7	C00031	HMDB00122	1534244864	1290507648	1338471808	1409281792	1324129408	1395109888	1530126976	1576269056	1216289664	1294010368	1493665152	1345333120	1385773312	1456968064	1308900992	1234773504	1153809920	1126326144	1209755648	1207431936	835707072	1183037312	1231751936	1297548672	1278565632	1168004736	1138820608	974310720	1057247232	1141512448	1150719232	1162347008	980712576	1156132864	726511552	1112552704	869844288
1072	glucose 6-phosphate	Carbohydrate	Glycolysis, Gluconeogenesis, and Pyruvate Metabolism	31260	LC/MS Polar	291	4537	259.022	5958	103192-55-8	C00668	HMDB01401	381663	276277	861690	272221	231760	819672	449348	797624	197525	239409	761586	315882	207498	564386	571445	408281	239195	403166	353848	266841	846643	215300	673042	498877	255965	611439	322687	288602	674994	399304	295483	418883	183063	297539	454455	185538	503061
1247	glucuronate	Carbohydrate	Aminosugar Metabolism	15443	LC/MS Polar	100000257	3233.3	193.035	444791	207300-70-7	C00191	HMDB00127	6073394	5270583	6419745	6505970	4845172	4156180	6415107	4153774	5554916	4267451	7.26159e+06	4034780	5684465	4061161	16124878	13227062	10576846	6154619	6637901	6391556	4289047	8218911	8531396	10989732	8.26099e+06	6295545	7583155	6121990	5034976	6818903	7475742	5994686	5519520	9313557	5208671	5973788	3.59009e+06
42	glutamate	Amino Acid	Glutamate Metabolism	57	LC/MS Pos Early	561	1500	148.06	611	56-86-0	C00025	HMDB00148	1009584000	851575040	1196363904	873886720	1129642240	1075571840	868682880	746224768	995585472	905182336	1049580864	847205632	930939776	905340160	903100288	1173192960	1496615168	1587751808	1183147264	1758976128	1361833472	1380510976	1347260544	1319319168	1624330240	1648833536	881296896	1731816576	723559936	1211419520	991635456	1179125248	852976320	775278016	1167004544	830273024	959112704
51	glutamate, gamma-methyl ester	Amino Acid	Glutamate Metabolism	33487	LC/MS Pos Early	100001103	2170	162.076	68662	1499-55-4;1499-55-4		HMDB61715	1933458	1651081	1804271	2.00129e+06	1507901	1856085	1779788	1820882	2656497	1293830	2145740	1657846	1803407	1.89528e+06	1670970	2508609	2.00147e+06	1250784	2599669	1349568	1111298	1390014	1829939	1.90019e+06	1092763	1513772	2034380	1708033	1532447	1915979	1233860	1555745	1436782	1241168	2458711	1827932	1546789
43	glutamine	Amino Acid	Glutamate Metabolism	53	LC/MS Pos Early	563	1291	147.076	5961	56-85-9	C00064	HMDB00641	1689446656	1537160064	1172607488	1506054016	1928073472	1885265664	1671168768	1522207104	1590274432	1793595136	1625723520	1925713280	1787534720	1474007424	1843798272	1371662336	1459491840	1484685440	2007376768	1363375616	1297242752	2127304192	1776356352	1554350976	1616646400	1372692096	1528979840	1472674688	1066821824	1866176640	1526476416	1134914048	1634301696	1375587712	1691360512	1005490368	1584592896
1479	glutarate (C5-DC)	Lipid	Fatty Acid, Dicarboxylate	396	LC/MS Polar	339	2900	131.035	743	110-94-1	C00489	HMDB00661	4422893	3410494	5129917	3275767	3122270	3458889	2731287	2707420	3064418	2744058	4832688	2627203	3427289	2.95151e+06	2436245	5009174	8412570	5706356	1371144	5505693	4551406	2019982	4241036	3966657	5064053	5608085	3025491	7765842	12745463	4236127	5706987	7456795	4135328	8406332	3742102	21203816	7.12181e+06
118	glutaroylcarnitine (C5)	Amino Acid	Lysine Metabolism	44664	LC/MS Pos Early	100001593	2393	276.144	71464488	102636-82-8		HMDB13130	12655330	9746502	9252377	7292019	6187325	9530907	9613177	16346277	16717976	14483040	16228886	13227334	12084728	26294140	18621802	22236152	31959848	39007104	33565192	18999686	18145462	32075460	29934474	49851844	46971676	43990120	23243316	65099008	12150070	13052315	12690011	12718564	10688658	12916776	36607684	16306416	9723285
489	glutathione, oxidized (GSSG)	Amino Acid	Glutathione Metabolism	27727	LC/MS Pos Early	448	2667	613.159	65359	103239-24-3	C00127	HMDB03337	153375264	141201760	183337552	164531344	167607216	185044128	140702688	149554272	131854848	143498208	177471216	137593632	174604160	162127936	140656512	167729712	185123440	142006528	154360944	170615104	108860320	185260752	160650512	157656144	186709136	172997056	157681456	200762288	99016880	128489912	178017232	130801320	122646016	108485504	161866704	124432240	127889784
488	glutathione, reduced (GSH)	Amino Acid	Glutathione Metabolism	2127	LC/MS Pos Early	496	2000	308.091	124886	70-18-8	C00051	HMDB00125	1034371584	635116288	1100332928	1099547520	713817920	1360578176	988132224	896348928	1305793024	718442624	1016733312	952269184	796774592	946371968	597534080	749610880	624533440	806517888	933091200	621471552	727530944	505700288	827303936	908304768	673790080	916069632	482544256	518098176	638903360	822024192	343115072	652581056	793718592	459202400	1055762496	636970048	771467264
1091	glycerate	Carbohydrate	Glycolysis, Gluconeogenesis, and Pyruvate Metabolism	1572	LC/MS Polar	1052	2070.4	105.019	752	600-19-1	C00258	HMDB00139	19516384	22543928	13569942	19487944	25485722	13328494	18356588	17235176	16777832	24803536	14773352	25956168	24678170	18404970	22555916	22674672	32086386	17166532	24167430	28222320	18673610	30783832	14433907	26382558	30939174	19343330	23432140	31453594	18257128	19826908	28558402	20230728	21110708	24920556	14876538	24912112	14065564
2532	glycerol	Lipid	Glycerolipid Metabolism	15122	LC/MS Neg	1254	758	91.0401	753	56-81-5	C00116	HMDB00131	9929380	8291423	4774879	11043220	12076749	6944081	9596348	6.7669e+06	14310071	8499480	7.5913e+06	12356791	11141630	7.69233e+06	21091204	14454122	10783478	22268866	10758450	11283119	116561616	16240242	11316755	11319555	8926216	7257418	17879154	14739116	11316638	10873990	11348670	11665121	25941486	9637651	41366892	7114547	49609276
2533	glycerol 3-phosphate	Lipid	Glycerolipid Metabolism	43847	LC/MS Pos Early	100000258	580	173.021	754	29849-82-9	C00093	HMDB00126	32320722	19321008	12126374	22664812	29587028	12754254	36816792	26525440	28007096	22183032	25941788	33408488	34006604	27035278	66236300	65693040	25077520	52948048	34279776	21566210	102952440	56775980	49129108	41882060	22676372	29260700	74739168	40365760	22219696	12945888	14523434	31165544	17130584	17806484	93957056	16464715	26249146
1974	glycerophosphoethanolamine	Lipid	Phospholipid Metabolism	37455	LC/MS Pos Early	100001620	659	216.063	123874	33049-08-0	C01233	HMDB00114	68742512	18974288	38624428	29957522	23534366	35096444	32049474	25153958	76683704	19398064	32323460	28797532	28111076	49589044	31931388	27589652	33557128	22110522	32297002	21586202	33840104	39899868	47806532	28320280	61287860	40750680	61125476	27613536	53350388	72812776	30497636	21510602	37304500	30021798	77392784	48553296	55699600
2538	glycerophosphoglycerol	Lipid	Glycerolipid Metabolism	48857	LC/MS Pos Early	100001619	520	247.058	439964		C03274		71133536	80135960	67585312	74875992	75922440	55813608	70126520	65611256	81538048	48207720	55961632	88782592	71721088	79990480	56419960	40266092	38405416	37797280	45342368	48037420	48140384	54362668	43640000	54341484	76350456	48440500	69692328	25615270	191319152	164409616	79453880	70056320	110086488	120298320	171268544	105947952	174058944
1976	glycerophosphoinositol*	Lipid	Phospholipid Metabolism	52307	LC/MS Pos Early	100001621	516	335.074	167572	16824-65-0			2929173	3047918	2373818	2537752	3166236	3211957	3014388	2710412	2427398	3512060	3082299	2742404	3680568	3052719	3474450	3855311	4792375	3204202	3579525	5281471	2391148	4596737	3044923	5296735	6151627	5508953	3186668	6101261	1.84436e+06	1.8576e+06	3.40613e+06	2300096	2.04462e+06	3527594	1590491	2731552	1215727
1970	glycerophosphorylcholine (GPC)	Lipid	Phospholipid Metabolism	15990	LC/MS Pos Early	100000269	672	258.11	71920	28319-77-9	C00670	HMDB00086	643832256	204015296	331696992	351359904	316695712	327887904	383465728	297176608	770955136	247448256	339713600	370211680	341982976	611872064	278384864	282902528	281139264	218537504	312713184	212603040	386902144	409716384	399241312	202546448	471666368	294383360	536563776	231910688	482866944	762042048	287455168	234918272	477473664	348710112	936822528	482739328	618285376
1975	glycerophosphoserine*	Lipid	Phospholipid Metabolism	57404	LC/MS Pos Early	100015666	577	260.053	3081457				1495022	1564895	1473647	1404141	1634462	1560830	1335188	1590307	1274447	1723188	1688275	1451662	1914430	1552543	1820378	2065910	2058049	1576052	1602084	2410370	1599618	2053084	1867171	2642697	2815079	3145390	1816722	2554008	2277215	1708532	1814989	1605288	1349994	2217072	1066419	2254287	1664396
1	glycine	Amino Acid	Glycine, Serine and Threonine Metabolism	58	LC/MS Pos Early	340	1375	76.0393	750	56-40-6	C00037	HMDB00123	83756560	75818296	85216184	84557960	96331808	80805472	86683336	94759040	86959760	81992904	89589504	81562016	93162256	92168632	81820936	79622160	88208064	77113096	82115400	81410656	68727280	82527912	67664568	114043080	97924336	86565360	71831552	85663296	69616328	71002400	83232808	70092680	77199456	80320808	95678640	76959248	78914504
4403	glycitein	Xenobiotics	Food Component/Plant	34024	LC/MS Pos Late	100001222	700	285.076	5317750	40957-83-3	C14536	HMDB05781
3092	glyco-beta-muricholate	Lipid	Primary Bile Acid Metabolism	62066	LC/MS Neg	100020214	4762	464.302					72016.3		78094.9	57301.9		70904.2			101814			49636.1							59476.6				113697	86884.1	24374.5		89335.3		73443.1	40060		58660.9		122388	216111	75769	112826
3077	glycocholate	Lipid	Primary Bile Acid Metabolism	18476	LC/MS Neg	342	5163	464.302	10140	475-31-0;863-57-0	C01921	HMDB00138	156236	73200.9	72591	93084.8		131823	42695		151755	64818.2		210841	67293.8		146726	68383.8	57795.6	44914.1	99465.3	78204	111235	235831	114081	462026	123010	260490	347948		102982			147370	47520.2	165685	194841	73152.5
3151	glycocholenate sulfate*	Lipid	Secondary Bile Acid Metabolism	57741	LC/MS Neg	100001989	4750	510.253						15587							37988	36657			27457			28897	32234			40563		28034	15627.8				19897					25913.7	27367		43271.4
2757	glycosyl ceramide (d16:1/24:1, d18:1/22:1)*	Lipid	Hexosylceramides (HCER)	57457	LC/MS Pos Late	100015730	3373	782.65					2.40385e+06	1.45452e+06	1934968	2654785	1662974	1171327	2.59203e+06	3072149	2.39005e+06	2380523	2.31429e+06	3.55253e+06	1984000	3129723	2830826	1154906	841938	1475487	1426656	1625429	1231187	1106388	1148954	1539314	1502444	1528847	3752309	604533	1069232	770103	497717	800379	500271	520034	987912	535093	905523
2755	glycosyl ceramide (d18:1/20:0, d16:1/22:0)*	Lipid	Hexosylceramides (HCER)	57595	LC/MS Pos Late	100015882	3414	756.635					4286315	3691031	3032036	4481055	2777889	2206745	5294817	5600659	3586888	3408954	3.56847e+06	5528374	3.21249e+06	6025867	3770137	3323507	3279285	3440610	3.99551e+06	2697993	2042221	2994428	3318882	1976180	2106671	1921649	3110446	1970318	3956948	4492203	3924868	5290812	4272561	3137835	4357462	3084263	3719010
2758	glycosyl ceramide (d18:1/23:1, d17:1/24:1)*	Lipid	Hexosylceramides (HCER)	57448	LC/MS Pos Late	100015751	3667	796.666					315370	267356	337567	528517	365718	231809	500648	624873	520759	363592	437533	655150	388784	657732	590339	328697	351773	410371	536589	355819	340083	275025	216734	592829	517386	506839	667729	353834	366231	316166	498329	482226	416059	395229	531429	362062	429420
2759	glycosyl ceramide (d18:2/24:1, d18:1/24:2)*	Lipid	Hexosylceramides (HCER)	57453	LC/MS Pos Late	100015745	3380	808.666					768574	478122	742558	911696	510144	597064	843313	1198321	842819	608175	1019111	837505	516015	1350999	477150	192143	277676	114947	435848	297604	197592	245715	244659	268175	339704	333541	325771	368070	1051536	1036052	1717891	1500072	1221057	776117	2269474	755032	1.00222e+06
2745	glycosyl-N-behenoyl-sphingadienine (d18:2/22:0)*	Lipid	Hexosylceramides (HCER)	57421	LC/MS Pos Late	100015625	3420	782.65					399787	452787	466891	681686	175919	285519	467474	929745	523061	340236	472147	549949	616379	641215	1083309	1260686	1315733	1525431	1456066	1131671	947109	892248	1032016	1161670	1268652	989518	1413574	906055	154493	272376	258128	150323	256073	203414	133355	208008	205900
2734	glycosyl-N-palmitoyl-sphingosine (d18:1/16:0)	Lipid	Hexosylceramides (HCER)	53013	LC/MS Pos Late	100009272	2623	700.572					7344988	6109051	7649929	11231328	5752458	5313195	7527235	11970355	8007467	5932131	8632850	8688087	6748075	13766161	7430852	6329321	7061555	5310758	10678592	8621760	4442291	5566340	6656919	7294648	6224092	8529836	5855067	11877314	17290476	11432482	24944968	20868474	19693256	12632968	24490712	12487555	16861082
2735	glycosyl-N-stearoyl-sphingosine (d18:1/18:0)	Lipid	Hexosylceramides (HCER)	52234	LC/MS Pos Late	100001882	3053	728.604					827379	841022	527666	886743	567940	383311	1149322	1205107	651080	594146	551306	1328861	502075	1162351	738821	594764	657740	513683	806265	584407	253291	440292	608574	318817	371548	377691	434294	557309	4673493	4.47013e+06	4171074	11095297	4921630	1826759	4149067	3412243	3239905
727	glycylisoleucine	Peptide	Dipeptide	36659	LC/MS Pos Early	100001790	3002	189.123	88079	19461-38-2		HMDB28844	79088			103857		68492	84391		83972		132180	91610		134380	117918	90021	84008	83756			133908		78886	69387	81358	102688		78943	120782	156618		100776	93675		226294		184612
728	glycylleucine	Peptide	Dipeptide	34398	LC/MS Pos Early	100001258	3059	189.123	92843	869-19-2	C02155	HMDB00759	1131862	355888	452551	1211172	553709	1092018	884877	812016	1289816	482352	1104945	894693	572195	1120762	1128910	1076690	1016407	863937	1325616	670150	1115537	697555	859083	984393	616150	1300150	902440	935395	1146405	1703626	590500	1338130	1616156	782308	2039032	635753	1716826
738	glycylvaline	Peptide	Dipeptide	18357	LC/MS Pos Early	100000487	2734	175.108	97417	1963-21-9		HMDB28854	885935	401554	520949	709132	653941	886402	706065	869585	811580	433722	907436	706171	612525	902315	740802	773697	837224	553633	968283	588418	696598	679553	652370	696079	559897	777849	651882	910801	816165	1170824	647472	901178	1.03807e+06	597172	997957	721927	1038501
454	guanidinoacetate	Amino Acid	Creatine Metabolism	43802	LC/MS Pos Early	344	1937	118.061	763	352-97-6	C00581	HMDB00128	9878170	5687951	7208880	7142340	6.03422e+06	5324184	5831029	8410414	7.57333e+06	6052925	8811967	5153032	7184438	9741605	10672831	8184075	12653526	7162937	9953360	9224607	9223907	12796967	10016756	11019765	12452046	11283811	10603971	17070660	6.22466e+06	7668272	11891972	14723635	11134197	8738314	13976264	8940214	10033838
486	guanidinosuccinate	Amino Acid	Guanidino and Acetamido Metabolism	32446	LC/MS Neg	100001212	640.2	174.052	97856	6133-30-8	C03139	HMDB03157	988752	1.39185e+06	1.195e+06	1.67034e+06	1.74134e+06	600309	1327662	1.07199e+06	1.48916e+06	1.38596e+06	1.00398e+06	1396005	1.67382e+06	878601	1.38162e+06	1.51945e+06	861662	1.4033e+06	1.27466e+06	1.25416e+06	1.71545e+06	1606115	1.03361e+06	1.18078e+06	905244	1.05089e+06	1.6079e+06	244961	760038	662528	538654	340352	558778	968634	149866	842304	705356
3793	guanine	Nucleotide	Purine Metabolism, Guanine containing	32352	LC/MS Pos Early	172	2032	152.057	764	73-40-5	C00242	HMDB00132	1143241	1191935	811648	1087554	1362301	1257133	879427	1131123	1135897	1201778	990747	885713	1435462	924463	910489	616889	1139900	611398	790538	926448	616550	1269207	655345	745807	861071	548603	544666	913957	738848	774952	1275551	648243	605439	1736599	1251223	1825971	668213
3792	guanosine	Nucleotide	Purine Metabolism, Guanine containing	1573	LC/MS Pos Early	1099	1728	284.099	6802	118-00-3	C00387	HMDB00133	7134667	5619787	5654891	10931644	7967470	10701188	12990751	8270251	12091214	8228625	8920291	9565229	7004454	6.08281e+06	7762485	6162650	3.74653e+06	4443791	8070527	4466777	4522686	5144146	4412853	6661989	3809866	4370872	4956570	2551855	5281021	5370173	3298927	3.9383e+06	6138949	5219883	5045602	4807770	3146130
3787	5'- GMP	Nucleotide	Purine Metabolism, Guanine containing	2849	LC/MS Pos Early	347	800	364.065	6804	5550-12-09	C00144	HMDB01397	523944	321903	349917	555737	365964	704451	632221	558429	528505	503784	677959	653391	442088	501812	335275	339663	320531	286486	446564	289715	323294	212720	220436	696169	352411	402918	221078	556164	474483	374652	312466	385615	297245	309100	493519	227935	251612
3953	gulonate*	Cofactors and Vitamins	Ascorbate and Aldarate Metabolism	46957	LC/MS Polar	100001586	2750	195.051	152304	20246-53-1	C00257	HMDB03290	160942608	91888312	107461384	126357248	85952304	102472832	169322176	81604360	134790448	90531464	124502464	93933272	133736808	93758392	167191984	201380192	197418336	123302424	182522464	163316608	122038568	139885120	111002232	194423120	163178144	154897920	143341616	128610632	65979728	95562008	105672240	123686080	119642472	111344912	77643936	91427776	68979952
3999	heme	Cofactors and Vitamins	Hemoglobin and Porphyrin Metabolism	41754	LC/MS Pos Late	100001386	1124	616.176	26945	14875-96-8	C00032	HMDB03178	1346895	3822349	17061378	1895183	2232980	1939381	1724673	2475191	977917	6233091	1971512	1205155	2899892	1.91522e+06	1.73437e+06	2363977	4192648	1.83843e+06	1519557	8162292	4007121	3654915	3750584	5351944	8400275	2120336	4142158	8469231	1376729	2329402	4923164	2257932	1909789	7826870	982896	7787981	1559090
1384	heneicosapentaenoate (21:5n3)	Lipid	Long Chain Polyunsaturated Fatty Acid (n3 and n6)	57658	LC/MS Neg	100015797	5514	315.233	11998573	24257-10-1			66901.2				61141.9		73390.8	69174.9			127294			99974.5	572735	828633	332303	724337	459037	188530	1.79621e+06	571794	1.35375e+06	155320	180450	164330	487829	263037				132624			147195
2845	heptadecasphingosine (d17:1)	Lipid	Sphingosines	57427	LC/MS Pos Late	100015724	1377	286.274	5283557	6918-48-5			622831			867026	981361	546135	858312	1165924	843821	682079	723972	718851	662645	724968	1.90474e+06	1442349	1272862	1192371	1282488	1214404	618928	1554452	1327121	1479311	1385244	1489326	1322979	958642	982179	721947	775137		711590	1058095	1116408	806644	864195
1375	heptadecatrienoate (17:3)*	Lipid	Long Chain Polyunsaturated Fatty Acid (n3 and n6)	62383	LC/MS Neg	100020715	5390	263.202	16061034		C16344					55977.8	79249.7		54891.7		49953.8		47034.7	61831.9	81916.9		214708	198620	150973	208648	183304	63760.4	875924	264048	214552	85319.6			321435						79381.2		142203
1612	heptanoyl glycine	Lipid	Fatty Acid Metabolism (Acyl Glycine)	42629	LC/MS Neg	100004195	3720	186.114	10932172	23783-23-5					120134			27528.8					102190	46819.7			89043	98712.1	149206	111901		143047			100230	56192.9	99086.5		74075.2	101241	50485				39281.8	45873.8	23631.6		64360.4
1494	heptenedioate (C7:1-DC)*	Lipid	Fatty Acid, Dicarboxylate	61866	LC/MS Polar	100019981	2816	157.051					289115						200302								963130	730459	618504	370770	749573	352112	325618	1069088	678830	443868	463012		385275	377747			274731		264545	142127
1389	hexadecadienoate (16:2n6)	Lipid	Long Chain Polyunsaturated Fatty Acid (n3 and n6)	57652	LC/MS Neg	100009394	5398	251.202		28290-73-5		HMDB00477	7529897	3.12059e+06	3.69926e+06	6.32814e+06	7376978	2.91647e+06	11881185	5.60744e+06	8849263	5325034	7519863	7453783	8.33323e+06	7410676	36063144	33498262	13631702	31732332	20178220	13552285	118860248	28545228	33167636	13934370	9492555	10089403	41322076	11277437	3041970	3.42834e+06	8651584	12088080	15639199	3.31584e+06	26278346	2.5435e+06	12205086
1515	hexadecanedioate (C16)	Lipid	Fatty Acid, Dicarboxylate	35678	LC/MS Neg	100001614	4615	285.207	10459	505-54-4	C19615	HMDB00672	367462	323438	302478	390818	446753	356949	386207	252763	510456	451939	405642	479733	285193	237282	649418	755755	1.22514e+06	1.06459e+06	575667	932447	1.67516e+06	507422	713202	605749	622719	448648	640086	794784	354207	783729	1.0577e+06	491092	1410759	909153	1.10165e+06	403937	1.45062e+06
2844	hexadecasphingosine (d16:1)*	Lipid	Sphingosines	57428	LC/MS Pos Late	100015723	1289	272.258					307780	239773	260039	316558	327295	173353	282559	435763	302651	275360	331755	357919	311613	302467	500565	416792	412261	384664	416878	353188	245004	372197	386251	428878	362738	460468	429864	287289	403659	276522	302729	253338	316387	394060	337276	290485	365716
1516	hexadecenedioate (C16:1-DC)*	Lipid	Fatty Acid, Dicarboxylate	61862	LC/MS Neg	100019975	4380	283.192					163778	196258	178300	117376	231949	183393	136313	99356.8	162143	189076	142455	300428	105748	68882.1	476948	332564	440137	497143	259828	354925	1.1392e+06	312686	359056	279909	241031	172811	504379	338626	275458	390679	327371	181057	501850	439350	740461	243503	895304
1633	hexanoylcarnitine (C6)	Lipid	Fatty Acid Metabolism (Acyl Carnitine, Medium Chain)	32328	LC/MS Pos Late	100000781	800	260.186	6426853	6920-35-0		HMDB00705																										42700			27765
1609	hexanoylglycine (C6)	Lipid	Fatty Acid Metabolism (Acyl Glycine)	35436	LC/MS Neg	100001527	2900	172.098	99463	24003-67-6		HMDB00701	349347	526500	1.94692e+06	815934	985041	518673	508202	809936	379998	765859	1.26113e+06	956269	658316	294558	941487	927545	2.1428e+06	1459346	278346	1.68855e+06	227955	330272	927214	907215	2547236	165260	1.59531e+06	1.17206e+06	717565	467376	420505	133998	746674	629082	746567	355063	686438
4042	hippurate	Xenobiotics	Benzoate Metabolism	15753	LC/MS Neg	100000014	2106.9	178.051	464	495-69-2	C01586	HMDB00714	868503	630276	446564	274870	260580	395310	236517	307145	426149	550454	186160	149553	260553	589170	428963	717928	547606	578201	347283	566715	833164	408443	700631	451893	358079	353575	742894	438064	282842	476605	414194	255508	322028	157175	89771.7	348796	214757
66	histidine	Amino Acid	Histidine Metabolism	59	LC/MS Neg	355	755.9	154.062	6274	5934-29-2	C00135	HMDB00177	22034790	21582852	18363386	21294976	20771834	22516940	18631468	21690418	17904172	21361710	21844632	20212664	20770660	20166456	17874120	17169148	24632886	14815624	20976900	22459216	10222282	17416610	18212684	22730314	21782980	24253766	20122704	23232022	20219658	26026788	18810880	18535090	15549023	22358542	12886866	19494674	13460461
4411	histidine betaine (hercynine)*	Xenobiotics	Food Component/Plant	62278	LC/MS Pos Early	100004059	2094	198.124	3083620	534-30-5			116669	123125						219070	150267	151277		197134		118861	253605		236693	89287	270381	133598	180684	379675			88299	174178	246756	101847							77235		65404
743	histidylalanine	Peptide	Dipeptide	42027	LC/MS Pos Early	100003542	3014	227.114	351667	16874-75-2		HMDB28878	185870		107604	237879	90454		139254	143314	267848	166072	133305	123356	87718	195690	116658	174123	179128	175804	177958	208092	95554		92782	83533	128339	126777	164749	147508	172739	318560	122591	296802	337300		176540	130088	521929
423	homoarginine	Amino Acid	Urea cycle; Arginine and Proline Metabolism	22137	LC/MS Pos Early	100000961	2882	189.135	9085	156-86-5	C01924	HMDB00670	1.0569e+06	1052480	743997	1.10232e+06	944205	790942	473411	625928	933097	378767	927599	565860	858002	1.05803e+06	482734	387612	1081360	1.04606e+06	757537	1115264	795521	489571	681676	1.00434e+06	1254480	1826333	603820	917003	2204066	1.04571e+06	776546	1741384	954668	1.32013e+06	1.22573e+06	2597434	1522320
424	homocitrulline	Amino Acid	Urea cycle; Arginine and Proline Metabolism	22138	LC/MS Pos Early	100000963	1908	190.119	65072	1190-49-4	C02427	HMDB00679	2203890	4765503	3116985	3606561	3204366	3012476	2682694	3.45233e+06	1.81696e+06	3189977	3968890	1.72296e+06	3.40717e+06	1499845	1343095	2337400	2445372	2142000	1318820	1564709	1476003	1089515	1939160	1695623	1055787	1713239	756014	2806824	4228958	3051654	1648709	3671243	1909330	3.92878e+06	428150	8663245	2330414
385	homocysteine	Amino Acid	Methionine, Cysteine, SAM and Taurine Metabolism	15128	LC/MS Pos Early	311	2155	136.043	778	454-29-5	C00155	HMDB00742	710808	1036430	711877	783218	416324	769025	232446		669722	405624	309929	516148	479505	500069	774920	1.48409e+06	1420689	1.60673e+06	725752	1556110	2339122	578554	838266	1004480	845784	1.40834e+06	931253	1186317	839004	460845	504086	685604	393717	614387	345565	1027168	470041
4414	homostachydrine*	Xenobiotics	Food Component/Plant	33009	LC/MS Pos Early	100001550	1750	158.118	441447	1195-94-4	C08283	HMDB33433
109	hydroxy-N6,N6,N6-trimethyllysine*	Amino Acid	Lysine Metabolism	62959	LC/MS Pos Early	100021123	2759	205.155									51245			54440						45508																	54495	79408	48468	87868	34936
2781	hydroxypalmitoyl sphingomyelin (d18:1/16:0(OH))	Lipid	Sphingomyelins	62851	LC/MS Pos Late	100021000	2056	719.57					124497	186933	283202	254451	349092	263042	424377	279254	258151	199747	298773		147124	159290		236155	336172	173655		312735	273764	272971	276914	468805	368597	343144	134719	484643	428299	572259	452391	435110	368825	381366	1152773	413076	477558
3141	hyocholate	Lipid	Secondary Bile Acid Metabolism	34093	LC/MS Neg	100001279	5046	407.28	92805	547-75-1	C17649	HMDB00760	205429	57325.6	84605.2	109629	41383.1	132137	111752	38120.2	196479	70363.5	91001.6	45193.1	120102	83343	130598	83347.2	53547.7	54782.5	68307.7	65902.9	95492.2	105641	80663.9	70085.7	108358	40482.1	65969.8	22884.2		118886	50703.3	44421.3	95255.2	31556.3		35750.1	71320.4
3144	hyodeoxycholate	Lipid	Secondary Bile Acid Metabolism	27531	LC/MS Neg	100000777	5097	391.285	5283820	83-49-8	C15517	HMDB00733	3.72405e+06	4291215	2.48083e+06	3.83763e+06	2.32743e+06	3.97393e+06	2.17699e+06	3.5142e+06	7.22471e+06	6.11483e+06	4789363	3.05538e+06	6.52214e+06	1.81912e+06	3547877	3.59674e+06	2.49661e+06	2297028	2.71879e+06	3.04889e+06	2311006	3.03942e+06	3185174	1.63616e+06	2186511	1.46609e+06	2.23584e+06	1.16903e+06	1.68632e+06	1867422	1.88692e+06	3.60431e+06	4.10539e+06	2.56951e+06	1.55245e+06	1.54923e+06	2.28654e+06
404	hypotaurine	Amino Acid	Methionine, Cysteine, SAM and Taurine Metabolism	590	LC/MS Pos Early	358	724	110.027	107812	300-84-5	C00519	HMDB00965	60900560	55819688	101459808	47467552	36885036	64590816	51059544	22576296	67171488	19226538	56435084	21653820	17955652	32295062	20513988	51655624	82292856	104989096	57782552	46710764	50999376	15526772	62486524	32602890	40143556	63966280	30786138	63688752	45488768	45719076	20124876	37303852	22187164	27521520	23428480	79915216	35603320
3733	hypoxanthine	Nucleotide	Purine Metabolism, (Hypo)Xanthine/Inosine containing	3127	LC/MS Polar	171	1515.8	135.031	790	68-94-0	C00262	HMDB00157	147632224	131547216	125337496	146153328	159813872	150926432	161309696	158010672	144481616	140140144	151550736	145407408	147402176	143666704	141211648	131637688	143844288	130807976	146106784	146708928	96808736	149462992	131903848	142415920	151258416	127360856	110467480	117752640	155589904	159195152	158478752	158607456	163115120	172555632	140706976	168089504	155688240
77	imidazole lactate	Amino Acid	Histidine Metabolism	15716	LC/MS Pos Early	100000263	2040	157.061	440129	14403-45-3	C05568	HMDB02320	8628720	8.13453e+06	9368416	8923627	10600927	11205231	8391499	8415474	10070276	10921668	10134805	9144310	8174035	8174761	4198190	4820166	4788518	5074066	4492252	6255183	6.69424e+06	4460961	4608948	11844508	10549710	9062787	5349959	6.47296e+06	2456742	1634772	1214975	1524903	1249362	2636928	978339	2284455	2044371
75	imidazole propionate	Amino Acid	Histidine Metabolism	40730	LC/MS Pos Early	100003434	2263	141.066	70630	1074-59-5		HMDB02271	4080401	3363059	4160460	5240711	1161491	2027609	1139537	1835466	2416071	908557	1926896	895281	1085399	1747330	2646534	4079941	2526443	3572461	3914802	2276573	2991562	2955917	1524129	6252641	1897382	2000782	1431302	1881520	4664413	2794359	2309490	2472435	2229034	5492170	330878	4119863	5263013
274	indole-3-carboxylate	Amino Acid	Tryptophan Metabolism	38116	LC/MS Neg	100002185	1710	160.04	69867	771-50-6	C19837	HMDB03320	51643.4	41526.4	38870.8	58182.5	74637.1	49498.7	73328.6	63911.1	35902.3	65872.6	47770.3	43047.7	73954.4	63554.7	27337.7	28726.1	29409.8		37359.1	38707.8	28488.6	34714		52805.5	63039.1	18124.5	36078.5	41635.6		36166.2	38405.6	19010.5	37128.8	56588.5		32117.4
265	indolelactate	Amino Acid	Tryptophan Metabolism	18349	LC/MS Neg	100000463	2286	204.067	92904	832-97-3	C02043	HMDB00671	238359	190840	463384	188984		87366.3		108586	196184	114298	158950	102613	156993	91931.5	148631	377771	413666	428667	60327.3	390525	324598	111449	218861	92507.3	201369	171785	316362	278479	206304					224235		101434	97414.5
3732	inosine	Nucleotide	Purine Metabolism, (Hypo)Xanthine/Inosine containing	1123	LC/MS Neg	361	1602.1	267.074	6021	58-63-9	C00294	HMDB00195	139042816	123059256	131906448	149873376	134215040	132264480	179785456	140139456	164967648	132166024	134116568	148531968	128290336	112422232	154078336	149048656	93622168	136007600	145302112	105582904	158041280	124514512	125828768	128694896	87251400	97856136	154149536	78625032	96599328	102147080	57415200	91331176	99278072	81978672	86100984	88606464	97980208
1946	inositol 1-phosphate (I1P)	Lipid	Inositol Metabolism	43849	LC/MS Polar	370	4785	259.022	440194	573-35-3;106032-59-1	C01177	HMDB00213	629580	447508	110887	191039	419926	155668	405162	211228	188765	393392	224743	683105	571677	250676	1059579	627773	581945	207349	884218	504777	1613900	1726690	482400	592333	577139	244527	1353624	610131	305393	336253	1082207	213312	342961	326283	963984	226507	255177
362	isobutyrylcarnitine (C4)	Amino Acid	Leucine, Isoleucine and Valine Metabolism	33441	LC/MS Pos Early	100001055	2810	232.154	168379	25518-49-4		HMDB00736	1216704	581502	1534639	971674	1565749	2363632	1855734	1235901	880635	1718645	2137767	726500	1041154	1076807	713085	1231381	2152389	1153444	787917	1102845	1058978	1252328	1432897	1035622	1928127	995209	529809	2400036	392685	997234	2244923	1466363	1172352	810726	1297182	1237050	1256235
1605	isocaproylglycine	Lipid	Fatty Acid Metabolism (Acyl Glycine)	61789	LC/MS Neg	100019816	2820	172.098					132633	175962	390741	290847	407082	367791	105119	175233	163780	334492	580179	456524	216609	151269	528932	613438	595620	514469	117095	611716	300537	199184	477990	624368	756348	145977	659089	542827	223188	239286	227589	83618.9	414158	384909	220503	98157.8	250632
1283	isocitrate	Energy	TCA Cycle	12110	LC/MS Polar	1206	4400	191.02	1198	20226-99-7	C00311	HMDB00193	3376624	2343090	5484794	2537086	1416391	5989852	3908022	6943642	2018698	4.94467e+06	6535871	2563837	4219254	4905626	2326527	999244	2595453	3661560	1725163	4246100	1820050	2341135	6208152	2476969	2813444	4601519	2512853	3149516	4802169	4466807	3372181	3536137	1529826	3077723	3766739	3388526	4086425
328	isoleucine	Amino Acid	Leucine, Isoleucine and Valine Metabolism	1125	LC/MS Pos Early	376	2800	132.102	6306	73-32-5	C00407	HMDB00172	603186496	478173760	467088960	503380576	512581376	548309056	454910112	497874176	505221088	434359296	501240192	450833920	525458432	523369952	488605248	509817216	580126464	482306272	473789120	521918016	505496256	542521024	476211456	516468128	574317504	533487712	441654848	614752192	454387648	506960800	495365344	466996384	476812032	575539968	502535968	489963520	436260224
762	isoleucylglycine	Peptide	Dipeptide	40008	LC/MS Neg	100003169	1992	187.109	342532	868-28-0		HMDB28907	574469	354984	390833	895511	527540	610772	564596	531714	647328	526666	612392	428374	508869	629762	536101	545463	658026	454505	628590	587629	600073	545319	450222	445882	519476	558652	437330	610315	390954	772101	336311	655340	696728	452761	534948	399582	576441
304	isovalerylglycine	Amino Acid	Leucine, Isoleucine and Valine Metabolism	35107	LC/MS Neg	100001452	1950	158.082	546304	16284-60-9		HMDB00678	549300	427612	482452	409632	285409	362212	367346	361132	338083	319191	599536	293927	326641	548816	287424	479177	520057	478038	278101	449201	405744	255937	380498	518187	580240	313632	675737	374966	458574	257355	265655	215926	223906	483042	147035	177412	290807
1295	itaconate	Energy	TCA Cycle	18373	LC/MS Polar	100000455	2969	129.019	811	97-65-4	C00490	HMDB02092	829305	829711	1251265	1074576	814611	1076584	890074	2173302	959951	979007	1010243	775957	951179	1107450	1900134	1505887	1158839	1514236	1745490	1071966	2222660	1809126	1435024	1471127	1462270	1227732	2675148	1328085	1142713	1254991	6529908	1.62041e+06	1885012	1561920	2069226	2919412	2.03552e+06
243	kynurenate	Amino Acid	Tryptophan Metabolism	1417	LC/MS Neg	98	2224	188.035	3845	492-27-3	C01717	HMDB00715	298872	222176	216169	171133	173918	200130	149535	230054	228723	173527	184620	134624	261672	219894	278915	301275	377780	333714	164635	496805	219894	322612	254879	299531	479289	177888	280057	290622	168125	114467	173429	289095	126910	208457	79743.6	170682	210030
239	kynurenine	Amino Acid	Tryptophan Metabolism	15140	LC/MS Pos Early	100000265	2739	209.092	161166	2922-83-0	C00328	HMDB00684	1586868	1420166	1263343	1510667	1601002	1290950	1170409	1270353	1658451	1223428	1338380	1000617	1270242	1088265	1.53458e+06	2093644	2256721	2237346	1777174	2707589	1942327	1811322	1548742	1.67485e+06	2440451	1.56479e+06	1515154	1.79013e+06	1330428	999591	1088897	1940718	1062709	1631822	796778	1718601	1512689
1088	lactate	Carbohydrate	Glycolysis, Gluconeogenesis, and Pyruvate Metabolism	527	LC/MS Polar	482	1468.8	89.0244	612	79-33-4	C00186	HMDB00190	287981824	282914336	420217920	327782080	286902144	349456128	251881216	246639232	279868672	256407216	279133888	263772416	263536528	324164480	238109744	308581760	372640288	356564224	174922656	417585408	334642560	223803632	247138288	245394608	377801376	325977344	320432448	321681792	337887072	243431968	234575984	328267264	245006960	290160704	231090960	308526752	307951936
2766	lactosyl-N-arachidoyl-sphingosine (d18:1/20:0)*	Lipid	Lactosylceramides (LCER)	57425	LC/MS Pos Late	100015715	3256	918.688					443909	268639		170094	173641	62655	173600	198196	193726	126171		429791	76610	290228	102717	144898	222165	109415	133370	235838		152676	140089	176646	171554	220560	194830	225443		144636	196378		167669	166424	321778	107837	188652
2767	lactosyl-N-behenoyl-sphingosine (d18:1/22:0)*	Lipid	Lactosylceramides (LCER)	57422	LC/MS Pos Late	100015623	3842	946.719					2717298	1.97656e+06	419398	1240900	1092945	986963	1082541	1155909	1193144	1159401	1083573	2378105	1084082	1871608	878776	600061	1208459	893897	685669	925602	1045415	960881	804812	1087546	846403	1299031	965052	1059764	518618	726721	797304	422299	574398	758459	998488	463048	794060
2768	lactosyl-N-nervonoyl-sphingosine (d18:1/24:1)*	Lipid	Lactosylceramides (LCER)	57370	LC/MS Pos Late	100015620	3778	972.735					1042636	896414	308533	655358	654313	538877	566588	776422	612954	504024	683564	1216411	496689	1171457	630097	409047	617903	439324	377506	449796	538336	333398	321514	648741	598636	810725	472636	747233	792449	847233	937803	570748	780734	845122	1532890	577476	1047200
2764	lactosyl-N-palmitoyl-sphingosine (d18:1/16:0)	Lipid	Lactosylceramides (LCER)	53010	LC/MS Pos Late	100009030	2527	862.625		4201-62-1			495403	310883	497140	392458	533184	566917	412878	504939	575064	425994	588350	501949	418812	670432	796365	635312	645055	430602	534816	615750	448341	597366	621788	757346	696186	797304	505198	1091830	666402	568276	799195	548996	662112	709121	1740355	372171	660023
1333	laurate (12:0)	Lipid	Medium Chain Fatty Acid	1645	LC/MS Neg	181	5300	199.17	3893	143-07-7	C02679	HMDB00638	8721804	8356764	7281269	7171785	10159116	6545423	6.95098e+06	6.20831e+06	9781347	7747541	7121221	8938966	10371692	7.93114e+06	20278070	21675660	20674332	28172302	18865906	20477646	97664848	23945162	21012706	20005238	17253344	15092919	22703086	20617876	10363519	9958124	10503389	8.00308e+06	12435104	10333805	14151949	9282729	21590200
1640	laurylcarnitine (C12)	Lipid	Fatty Acid Metabolism (Acyl Carnitine, Medium Chain)	34534	LC/MS Pos Late	100001392	1235	344.279	10427569	25518-54-1		HMDB02250
288	leucine	Amino Acid	Leucine, Isoleucine and Valine Metabolism	60	LC/MS Pos Early	397	2864	132.102	6106	61-90-5	C00123	HMDB00687	1184000000	978506752	1028384448	1186297088	1246565248	1072354496	1021057024	1062730432	1103183232	1073596736	1078441472	974879616	1103501440	1129210112	999444288	1083942784	1305695232	1056916800	1067292608	1168963712	989118784	1142015744	988045056	1078044416	1223137920	1078978688	969061632	1224688512	913662720	1110893696	994943168	1002609408	1049451904	1141691136	970004736	1079314688	1037904960
781	leucylglycine	Peptide	Dipeptide	40045	LC/MS Pos Early	100003185	2778	189.123	79070	686-50-0		HMDB28929	101376	118690		144020	135560		142988	122664	248768		182177	146958	151554	158107	158689	152846	157524		222844	124378	201031	100929	152399		85252	123227	77041	81816	137635	115647	117195	143034	272685	91015	195425		201463
2785	lignoceroyl sphingomyelin (d18:1/24:0)	Lipid	Sphingomyelins	57330	LC/MS Pos Late	100006298	3437	815.7		60037-60-7			109102408	69797640	73274040	97963904	83516360	90724552	94618512	116358712	118884520	85611072	123557112	85560120	84090072	134445232	84260472	76725744	103799400	62948812	74637680	79532736	64635008	69929136	56547392	75086192	82161824	105121176	64400256	106845432	94284704	96238904	103216880	89919928	117138688	137033376	100106560	100563696	98372080
1648	lignoceroylcarnitine (C24)*	Lipid	Fatty Acid Metabolism (Acyl Carnitine, Long Chain Saturated)	57515	LC/MS Pos Late	100015834	1603	512.467					231822	140751	252322	133275	91482	249566	115227	117104	238773	129042	254486	126169	142604	154169	137070	170603	237083	149547	167372	204335	199586	128251	178787	226437	222594	240558	138523	274231		86054	82391	118094	101694	91803	248029	49084	113182
1390	linoleate (18:2n6)	Lipid	Long Chain Polyunsaturated Fatty Acid (n3 and n6)	1105	LC/MS Neg	180	5535	279.233	5280450	60-33-3	C01595	HMDB00673	1915675904	1105557888	1077266688	1648631936	1662727680	888996736	2331182848	1486937088	2886627584	1417491328	1976211072	2329036800	1649482496	1793171200	1401345792	1978216960	1011543040	1449689088	1278562432	803021696	3261011968	1387461888	1657485696	713491520	635154560	565579776	1488891520	982045696	1240349824	1296916480	2047879040	2607406336	5304868352	1232476672	3096949760	1077761280	3268269568
1392	linolenate (18:3n3 or 3n6)	Lipid	Long Chain Polyunsaturated Fatty Acid (n3 and n6)	34035	LC/MS Neg	100001337	5450	277.217	5280934		C06426	HMDB03073	80002560	39663788	28460718	73100056	71467200	20870214	100379016	37848896	103740560	54089032	59004160	91730600	90726808	51827252	71375496	153738432	68911728	72546104	98081880	59798700	210561840	120304544	100344576	54193536	42765260	27426026	108612536	61348540	36083672	45732236	93295896	105048152	247402368	60145792	169301888	45032780	107391936
1668	linolenoylcarnitine (C18:3)*	Lipid	Fatty Acid Metabolism (Acyl Carnitine, Polyunsaturated)	57511	LC/MS Pos Late	100015831	1310	422.327																																			68689	98981
1919	linoleoyl ethanolamide	Lipid	Endocannabinoid	52608	LC/MS Neg	100006726	6150	322.275	5283446	68171-52-8		HMDB12252	322194	148077		164915	163258		185101	137000	147191	145015	185101	362515	204102	176555	65444.3	162236	106468		171070	106329		81205.1		143282	155858	60503	140401	141095	129556	178760	348551	221806	296311	207953	89900.3	113378	55021.5
2630	linoleoyl-arachidonoyl-glycerol (18:2/20:4) [1]*	Lipid	Diacylglycerol	54955	LC/MS Pos Late	100010922	2590	658.54				HMDB07257	10103487	2.03198e+06	2232583	5608090	4.03574e+06	3.76124e+06	9939035	7549041	8054058	3.57109e+06	8947676	3.75058e+06	3553067	9356074	942146	3378952	1898673	4286611	1708168	455600	16589716	1314696	3.58856e+06	1325320	979894	1225682	470068	1828588	1473909	2328425	4567618	11289041	6829576	812721	20286082	1245463	5342422
2631	linoleoyl-arachidonoyl-glycerol (18:2/20:4) [2]*	Lipid	Diacylglycerol	54956	LC/MS Pos Late	100010923	2650	658.54				HMDB07257	38080824	17356120	13932079	27660786	29180692	20537346	53804704	34571772	43704264	33168138	41580572	19771386	31177952	44509192	6438661	5.87409e+06	5819230	10640507	5633758	3821894	33677284	7504996	7737500	3024261	3.67703e+06	3770741	4813838	6.24231e+06	8770371	11649311	34212540	51667104	49519840	15560587	103590976	11024378	33769396
1667	linoleoylcarnitine (C18:2)*	Lipid	Fatty Acid Metabolism (Acyl Carnitine, Polyunsaturated)	46223	LC/MS Pos Late	100003151	1430	424.342	6450015	36816-10-1		HMDB06469	120239					163884	175082	147434	176955	83805	179411	84048		112290	143595	128816	161127	141531	100976	80128	114989		92226	75058	70012	61693	64345	92521	70208	130742	237780	358355	219371	113754	274058	130912	192439
1714	linoleoylcholine*	Lipid	Fatty Acid Metabolism (Acyl Choline)	57463	LC/MS Pos Late	100015760	1388	366.337															148703				234741	126844	198526	79969		72274	103987	87741	148486	104847	82247		168505	137828			127746		81063	59019
2635	linoleoyl-docosahexaenoyl-glycerol (18:2/22:6) [2]*	Lipid	Diacylglycerol	54950	LC/MS Pos Late	100010929	2500	682.54				HMDB07266	10610181		2291137	3836549	7039546	7361083	13861162	4866691	6265119	3630185	8647420		3269403		2264225	7367332	4632364	7662596	6627619	1943741	40018924	10399890	9883722	1093982	1603791		1364931	3073906	434183	1460502		4194993	4718973	2.07075e+06	10523837	1152062	2235907
2622	linoleoyl-linolenoyl-glycerol (18:2/18:3) [1]*	Lipid	Diacylglycerol	54963	LC/MS Pos Late	100010926	2426	632.525				HMDB07249	445053	85898	173240	240882	259710	200456	547034	344112	474120		480348	136511		381280	210790	432877		426227	367308		1250035	303617					147528			117131	261923	373949	339839	155918	116337		376644
2623	linoleoyl-linolenoyl-glycerol (18:2/18:3) [2]*	Lipid	Diacylglycerol	54964	LC/MS Pos Late	100010927	2478	632.525				HMDB07250	2232765	693804	475139	1067190	1273706	858519	2471057	968065	2909180	1052360	1.6259e+06		1067341	1550214		734756		1582516	1142780	597982					475595					516845	1480125	1936809	1450885		4137064	526003	1930942
2620	linoleoyl-linoleoyl-glycerol (18:2/18:2) [1]*	Lipid	Diacylglycerol	54968	LC/MS Pos Late	100010941	2720	634.54				HMDB07248	15993439	4158549	4017428	8551498	4787552	6831528	21059912	11929633	10894446	2.76612e+06	16260927	8635748	4196784	17940224	3652800	3711424	1397303	2800482	1551041		15855211	2311064	2256375			1299770		1993560	4327318	3.30276e+06	8015887	20485156	15509352	5079932	19140748	3916802	9365642
2621	linoleoyl-linoleoyl-glycerol (18:2/18:2) [2]*	Lipid	Diacylglycerol	54969	LC/MS Pos Late	100010942	2790	634.54				HMDB07248	52492204	16802756	20779336	34190464	28771368	26537480	70125888	39222668	54162772	24264572	49783272	21724472	24140618	41750296	7210049	8.35442e+06	6542439	11560208	8964212	3.75186e+06	25617610	7713703	10407526	8.0186e+06	5362401	2885841	10491186	7477240	10829079	15326504	35200360	53715628	47034152	13013757	71579016	13967788	39297988
4006	L-urobilin	Cofactors and Vitamins	Hemoglobin and Porphyrin Metabolism	40173	LC/MS Pos Late	100002568	901	595.349	5280818	34217-90-8	C05793	HMDB04159	187076	161685	328925	668304	251310	384071	485447	801472	542171	651550	515950	360957	417976	526855	615746	398171	532735	536424	481310	839817	1175053	532053	453219	237871	632120	292464	593926	171624	251499	238581	627054	1.77212e+06	1396708	155847	368405	189521	435485
97	lysine	Amino Acid	Lysine Metabolism	1301	LC/MS Pos Early	407	2850	147.113	5962	56-87-1	C00047	HMDB00182	693059072	566246976	548617344	592127808	628605120	611653376	505749696	594730880	569702656	559371584	590955456	519499552	614012864	598556096	540087424	560646720	694820416	599206528	560161792	632139200	591348864	583126144	541111168	601468608	646090560	632298112	503922688	743758208	568239104	605377920	601609152	563169728	576052416	747246976	572787584	675727232	598446080
1291	malate	Energy	TCA Cycle	1303	LC/MS Neg	409	615.6	133.014	525	6915-15-7	C00149	HMDB00156	523936928	376037472	352678720	432933088	478878112	452372576	545570240	462394944	494920096	458458208	480010048	447515936	466748224	469539776	508209536	658790848	523402848	573767872	662625984	653973696	822276544	634371136	516017632	552049408	513261056	788659904	461812864	518350560	497183328	484366400	421021664	600183936	416327616	513142368	436277664	439401696	496956704
1491	maleate	Lipid	Fatty Acid, Dicarboxylate	20676	LC/MS Polar	100000707	2640	115.004	444266	110-16-7	C01384	HMDB00176	766397	864139	900020	720764	1482957	1.00634e+06	1177253	967424	756096	1074941	1.00066e+06	656643	1200525	815844	719725	1037612	1125110	959364	964167	1211504	853317	1121472	675370	905700	753557	1384751	657529	630541	1092086	956544	840924	921363	1368859	1236501	838786	1143679	802155
1308	malonylcarnitine	Lipid	Fatty Acid Synthesis	37059	LC/MS Pos Early	100001526	2086	248.113	22833583	853728-01-5		HMDB02095	1476377	897794	1193854	1374603	1437671	1731572	1686766	1096906	1.68374e+06	1035093	1270166	1236710	801362	1581441	1453501	1420756	1585012	1139356	1608760	1355585	1188305	1561827	1202237	1.624e+06	2009935	1356729	1345617	1586700	816941	1325277	1085033	926045	905111	783673	1428370	990919	729938
1136	maltohexaose	Carbohydrate	Glycogen Metabolism	35170	LC/MS Polar	100001448	5860	989.32	439606	34620-77-4	C01936	HMDB12253	274410	359747	348750	161194	103064	256817	281273	188041	83130	235425	252811	242771	247408	197047	193946	194491	224914	130381	226996	145314	433280	65568	245217	297454	215593	265363	236495	79756	242516	251900	183286	130196	107625	234257		260139	215714
1138	maltopentaose	Carbohydrate	Glycogen Metabolism	35163	LC/MS Polar	100001447	5365	827.267	13489094	34620-76-3	C06218	HMDB12254	3.82329e+06	4207083	4.03392e+06	3203486	2.04541e+06	3.57504e+06	3186260	2876874	1551419	3274925	3074805	3.39399e+06	3.293e+06	2445445	3256617	3103341	3410148	1316769	3703261	2794782		1982589	3830088	3885198	3264996	3266588	3349113	1550683	3177188	3197428	2937192	2334044	733831	3133108	1071659	3509652
1144	maltose	Carbohydrate	Glycogen Metabolism	15586	LC/MS Polar	913	3329.4	387.114	10991489	6363-53-7	C00208	HMDB00163	81047968	79263752	69551440	88699608	111688504	67207000	73982688	60402764	136598176	79315880	59716676	78366792	77516232	72587968	81080920	92888896	89588408	152759680	87895360	107131488	416846464	110131840	80084624	73132960	95460584	48410852	74527896	99989992	49591036	72174488	81731600	76219240	148436448	84934480	88246104	81550568	239754352
1139	maltotetraose	Carbohydrate	Glycogen Metabolism	15910	LC/MS Polar	100000275	5000	711.22	446495	34612-38-9	C02052	HMDB01296	38405136	41606480	50523412	56451896	43146292	43844584	39296364	34394148	63110672	40653140	34246672	44756200	37305068	46927108	43299704	50316092	36157540	61966104	45637336	45288640	8331513	36562144	55025400	46485800	40648548	37264140	38642596	47872016	32425948	37588844	33767872	49454316	44807528	39702700	44716904	50539756	36160976
1141	maltotriose	Carbohydrate	Glycogen Metabolism	44688	LC/MS Polar	100000276	4286.4	549.167	439586	1109-28-0	C01835	HMDB01262	93347240	91777224	105231056	127864360	110064832	100845672	93739736	79185712	146399920	91758088	85310696	98139608	84153584	105176352	109442848	115867552	92325080	150864624	108521392	113351152	131069984	101424456	116322000	102527672	109117464	84126384	95129312	110867768	73617752	88052640	86415992	110681528	123574576	93105040	107558416	103126328	127215824
1194	mannitol/sorbitol	Carbohydrate	Fructose, Mannose and Galactose Metabolism	46142	LC/MS Polar	100001740	2320	181.072	5780		C00794	HMDB00247	7.81873e+06	6672560	2937927	5053471	6.83769e+06	3638551	5689647	3958325	6328718	5533059	5018102	5739120	7.55495e+06	3174220	5134630	5986528	7226548	4764644	5754428	9158678	4118908	7791241	5025521	5289992	7.8969e+06	5088287	4442345	4113993	4914007	4364490	4.0731e+06	5762900	3711186	4066604	1325349	3163269	1294826
4437	mannonate*	Xenobiotics	Food Component/Plant	62864	LC/MS Polar	100003695	2736	195.051	3246006	642-99-9			2356340	1860315	1468892	2457482	3812905	1730352	3975017	3377383	1403383	3190303	2066103	3278494	2.36805e+06	3015576	5497721	3214039	2817715	2001657	3791287	2808197	3929092	4704676	1693903	2301048	3166187	3152086	3327882	2652927	2933554	1525086	3255935	2560999	1987839	2152372	1903406	1742793	1724887
1195	mannose	Carbohydrate	Fructose, Mannose and Galactose Metabolism	48153	LC/MS Polar	803	2200	225.062	18950	3458-28-4	C00159	HMDB00169	42249408	32061026	41015856	36649284	33824496	38984820	41546304	38755708	30458894	32822696	37885040	31837668	33929168	35179796	29588964	27501220	25480366	20585956	32883696	28750024	14521027	22337570	27188210	42186888	32849144	27231370	24505588	25161296	26146722	30556148	25979756	24583484	19716150	24661304	18845560	22775176	14561609
1196	mannose 6-phosphate	Carbohydrate	Fructose, Mannose and Galactose Metabolism	1469	LC/MS Polar	294	4510	259.022	439198	70442-25-0;104872-94-8	C00275	HMDB01078	207019	181186	95533		120254		269245		101123	188451	74771	157013	146614	108789	129299	166333	206008	54256	204267	115822	202776		66712	216161	57233	155582	107412	142477	176112	240179	123256	130551	37070	177949	55140	188771	51166
1340	margarate (17:0)	Lipid	Long Chain Saturated Fatty Acid	1121	LC/MS Neg	891	5731	269.249	10465	506-12-7		HMDB02259	35146448	28891764	25982194	31656648	25616888	20644256	32351564	25392712	50922984	23504126	31867548	42888012	28373154	33795048	56216112	113135368	63133928	87057072	81933984	57022972	169370944	68015736	84141592	58118244	46673592	39007528	84629008	69646216	39000748	37374316	33900740	45741056	117502256	28055780	43820552	32841046	83077744
1644	margaroylcarnitine (C17)*	Lipid	Fatty Acid Metabolism (Acyl Carnitine, Long Chain Saturated)	57512	LC/MS Pos Late	100004054	1424	414.358		106182-29-0		HMDB06210							38135								148658	62514	73044	61600	94029		67227		89769	46190											103295		58745
1402	mead acid (20:3n9)	Lipid	Long Chain Polyunsaturated Fatty Acid (n3 and n6)	35174	LC/MS Neg	100001472	5650	305.249	5312531	20590-32-3		HMDB10378	35739992	26482574	26848174	41373476	34934328	20047296	40808728	37661960	61434200	28773832	29514440	91251136	42665964	35620740	80457984	120126680	49666352	82909656	62939312	44280668	154744304	62796960	78089712	42028860	36764152	33069182	131145896	51199124	46254004	37877928	33755588	46727636	97667808	29730426	49915480	21561684	38920080
370	methionine	Amino Acid	Methionine, Cysteine, SAM and Taurine Metabolism	1302	LC/MS Pos Early	415	2526	150.058	6137	63-68-3	C00073	HMDB00696	400668576	309184608	330719808	363079904	358737824	388255584	316228512	341892352	378414400	302000224	372398400	291553664	342720352	398096256	366165056	375032544	458287712	318660064	376330976	374634336	324525856	423424672	374370176	382747456	423179904	391025952	312779648	452693984	323192256	386290368	399105184	365432896	361446944	349768896	358073664	384618176	313870304
375	methionine sulfoxide	Amino Acid	Methionine, Cysteine, SAM and Taurine Metabolism	18374	LC/MS Pos Early	100000039	1272	166.053	158980	3226-65-1	C02989	HMDB02005	6.1133e+06	4867515	3.61699e+06	3.60278e+06	5579048	3.94066e+06	3.46411e+06	3610272	2961364	3759900	3.79502e+06	2413714	4519045	3.51728e+06	4390811	3782080	6052630	3495959	4.15833e+06	4366324	3379945	5299950	5044560	4774564	5744617	4816074	4463709	7.64543e+06	5097277	4244399	8984160	5023358	3829726	5270588	3.57403e+06	7958898	3267386
4551	methyl glucopyranoside (alpha + beta)	Xenobiotics	Food Component/Plant	46144	LC/MS Neg	100005864	1070	193.072					125199	150715	115251	188526	163393	130142	116661	79426	240399	121896	132619	138338	149258	155972	147337	146985	180455	217517	178657	148680	457860	151934	129940	148408	134642	123136	171196	207506	123204	160227	143850	159920	233076	117304	284076	129708	345834
1594	methylmalonate (MMA)	Lipid	Fatty Acid Metabolism (also BCAA Metabolism)	1496	LC/MS Polar	418	3078.4	117.019	487	516-05-2	C02170	HMDB00202	6492390	5112644	3463836	4560714	5430716	1166158	4779985	1107402	5994571	4467347	1852664	4783063	5094340	2.38934e+06	4530628	8122453	7060586	3033411	4702319	10383088	9257236	8828182	3927095	5188945	10076741	8913632	5289320	6708422	5858455	3900858	3328831	5.86638e+06	2273522	5184995	537766	4754183	1883426
3885	methylphosphate	Nucleotide	Purine and Pyrimidine Metabolism	37070	LC/MS Pos Early	100001805	544	113	13130	7023-27-0		HMDB61711	2278234	2218024	2304374	2272306	2778503	2391259	2462659	3052982	3999238	2677771	2621884	2585566	2862459	2598037	2196018	2199849	2786809	1550148	2536000	2034487	1766136	2217721	1880845	2269864	2.47447e+06	1784536	2277455	2141692	1902441	2709630	2500696	1767639	2222728	2042660	2621596	2.53326e+06	2253722
347	methylsuccinate	Amino Acid	Leucine, Isoleucine and Valine Metabolism	15745	LC/MS Polar	2051	2800	131.035	10349	498-21-5		HMDB01844	608105	501568	615045	518833	515931	506063	572067	1104912	546575	879205	961381	851757	689368	724730	2036926	1059319	2170988	1141897	1.04834e+06	1129089	957644	1698938	1390004	3705938	3349218	1972346	2.09569e+06	3382914	593712	545091	1845917	847014	813840	782342	695113	611866	805909
348	methylsuccinoylcarnitine	Amino Acid	Leucine, Isoleucine and Valine Metabolism	53031	LC/MS Pos Early	100009275	2589	276.144					188883	225261	148222	219429	193522	592894	403694	719105	1175598	939373	1129826	955367	276911	927189	1177695	955119	523315	2168193	1311552	276971	767078	2.98564e+06	2375018	5102307	4529412	5091924	1.64878e+06	2052920	144322	270559	280738	309692	253147	129296	377602	503609	321392
1937	myo-inositol	Lipid	Inositol Metabolism	1124	LC/MS Polar	363	3506.3	225.062	892	87-89-8	C00137	HMDB00211	2965901	1935806	2611898	3307946	3298370	3481641	3797961	3340303	3868984	2869698	3200016	2224068	2209032	4008554	3843248	3723958	3382156	2900667	3147677	3163373	5518893	2842324	2922020	3523381	2875511	3771235	2792056	5100035	3109133	3113988	4394786	5288971	3108224	3145551	4757134	2764112	3440274
1337	myristate (14:0)	Lipid	Long Chain Saturated Fatty Acid	1365	LC/MS Neg	519	5440	227.202	11005	544-63-8	C06424	HMDB00806	110189032	103518744	98829776	125945568	121013648	64806988	92561384	94393768	187705120	85958888	110953104	195392624	107423360	114399648	369078208	404524352	217261344	463134720	256521504	236087504	1294035840	325837664	428441536	252526832	170890816	208244432	458039648	235821600	204409536	107695936	117535456	148774944	403705728	116308664	287698816	113424288	663488192
1350	myristoleate (14:1n5)	Lipid	Long Chain Monounsaturated Fatty Acid	32418	LC/MS Neg	100001198	5346.9	225.186	5281119	544-64-9	C08322	HMDB02000	9159196	7823079	6.19232e+06	10711748	16636775	5223441	11272292	7131317	16124607	9147786	8440801	18382244	10774438	5.92605e+06	54751376	61041836	34702796	60289048	42544288	42029840	264164144	62626640	42689592	50993668	28130398	26989308	81024120	37674428	11770196	12896596	13133585	7.80517e+06	28113092	14367183	31541030	9526857	63769872
1660	myristoleoylcarnitine (C14:1)*	Lipid	Fatty Acid Metabolism (Acyl Carnitine, Monounsaturated)	48182	LC/MS Pos Late	100006051	1316	370.295	90659872	889848-55-9																																							38027
1641	myristoylcarnitine (C14)	Lipid	Fatty Acid Metabolism (Acyl Carnitine, Long Chain Saturated)	33952	LC/MS Pos Late	100001270	1350	372.311	6426854	18822-89-4		HMDB05066
2701	N-(2-hydroxypalmitoyl)-sphingosine (d18:1/16:0(2OH))	Lipid	Ceramides	57697	LC/MS Pos Late	100015642	2692	554.514		34839-02-6			191469	164002	381964	268132	185585	178013	171780	267439	174633	126173	192079		156912	262178	358085	241686	494247	295219	274738	390211	157181	238019	275765	819638	550222	867125	345350	589128	237654	152402	225550	249400	223847	160898	499454	124242	115562
128	N,N,N-trimethyl-5-aminovalerate	Amino Acid	Lysine Metabolism	57687	LC/MS Pos Early	100015962	2186	160.133					19646044	18009564	26171584	25101164	24408104	27147516	25545236	17720580	20080006	14087698	22389506	9971269	11692867	23247016	19951720	18031006	24308380	12735932	15291541	21649304	16026575	14806934	12295694	17667236	21159504	21697844	7249775	31972266	40864280	40242068	70406072	77022568	47089628	38801608	64281024	38320108	38629180
446	N,N,N-trimethyl-alanylproline betaine (TMAP)	Amino Acid	Urea cycle; Arginine and Proline Metabolism	62947	LC/MS Pos Early	100020217	2470	229.155					566906	427843	749902	773902	855978	652681	644714	734545	621009	664678	844837	521419	733959	655085	567541	664709	652606	484784	677387	797003	813509	689945	452368	615701	959256	841628	421128	744770	572959	479383	965536	607987	616114	551637	735152	671755	592779
32	N,N-dimethylalanine	Amino Acid	Alanine and Aspartate Metabolism	63151	LC/MS Pos Early	100020371	1370	118.086	5488191	2812-31-9					1831684			2085944	2628280		1318289							1844325		2993210	1528645		1214701
3924	N1-Methyl-2-pyridone-5-carboxamide	Cofactors and Vitamins	Nicotinate and Nicotinamide Metabolism	40469	LC/MS Neg	100001468	1668	151.051	69698	701-44-0	C05842	HMDB04193	1.74572e+06	1.30884e+06	1.04764e+06	1.1217e+06	1.41175e+06	2.16038e+06	1.66706e+06	1.90403e+06	867960	1.70664e+06	1561563	1.69058e+06	1.76869e+06	2.40007e+06	1.37241e+06	1131492	2133430	1.15258e+06	1.30835e+06	1583150	1153693	1.73303e+06	1176571	1.88957e+06	1.99664e+06	1358541	1.40434e+06	1.51303e+06	692178	617031	978011	686725	845581	1.18624e+06	899484	615496	602965
3925	N1-Methyl-4-pyridone-3-carboxamide	Cofactors and Vitamins	Nicotinate and Nicotinamide Metabolism	57584	LC/MS Pos Early	100001469	1260	153.066	440810	769-49-3	C05843	HMDB04194	8354170	5855579	4475901	4530447	6148169	9433953	6515379	7678517	4585826	6613768	6.88222e+06	7995088	7394137	10914580	5964389	4601772	11171377	6052087	6.33117e+06	7354575	6.49967e+06	7613335	4926104	9114731	10455881	6416940	6815425	7.84302e+06	2724872	2242388	4084231	2721372	3215114	3663129	4154701	1840069	2.73306e+06
3763	1-methyladenosine	Nucleotide	Purine Metabolism, Adenine containing	15650	LC/MS Pos Early	1242	2120	282.12	27476	15763-06-1	C02494	HMDB03331	535965	474104	270754	438775	636996	465898	513408	662209	529131	634166	490214	522235	582546	614696	622274	612982	660103	604925	606501	622637	528693	664444	474354	520276	593672	551803	429220	524760	501235	433793	735202	587930	507992	897416	817601	462757	428362
3739	N1-methylinosine	Nucleotide	Purine Metabolism, (Hypo)Xanthine/Inosine containing	48351	LC/MS Pos Early	100001409	1430	283.104	65095	20245-33-4		HMDB02721	202476	94799		105585	88751	125176	164701	129085	140159	107207	167190	113586		158727	193322	79149	137360	84543	110143	67920	145894	104175		169262	189495	71340	114041	152277	92027		96082	72407	85156	171324	80971	77106	65882
437	N2,N5-diacetylornithine	Amino Acid	Urea cycle; Arginine and Proline Metabolism	43591	LC/MS Neg	100004575	1367	215.104	10398396	39825-23-5					54723.8					57469.9			53506.1			80300.5		17536.1	13394.8		11152.3		31871.2				23223	62532.4
98	N2-acetyllysine	Amino Acid	Lysine Metabolism	36751	LC/MS Polar	100001721	3372.6	187.109	92907	1946-82-3	C12989	HMDB00446	234516	235541	176004	182037	226943	215236	233011	248236	155116	179232	183833	198520	183425	143796	113314	112864	175360	121972	140916	120798	89292	92764	118242	162066	134697	141190	107640	207047		43336	24548		39575	73612	44526	99906	55071
108	N6,N6,N6-trimethyllysine	Amino Acid	Lysine Metabolism	1498	LC/MS Pos Early	189	2825	189.16	440120	23284-33-5	C03793	HMDB01325	9865743	8032403	12468020	10502924	10568206	11121782	9719282	12429625	7398368	8213228	9981308	6.64618e+06	9657148	10680958	9473481	8964907	8955600	7343103	7413727	11707669	8834097	7641624	7802950	7747235	10948359	6907794	6707652	10469986	8500985	9633027	11160623	10054878	10116247	13705339	10248282	9726658	9350941
107	N6,N6-dimethyllysine	Amino Acid	Lysine Metabolism	62862	LC/MS Pos Early	100020417	2831	175.144	193344	2259-86-1	C05545	HMDB13287	3073442	1473464	2084281	2046912	2239942	2345686	2247913	2387169	2181905	1759294	2576570	1.54225e+06	2121615	3316600	2348075	2201896	2.7505e+06	1753456	2359006	2092384	1426549	2616944	2073257	2314417	2839470	1805040	1419625	2876577	2129593	3185111	3627238	2912377	2885982	3765777	2659438	2869552	2301618
99	N6-acetyllysine	Amino Acid	Lysine Metabolism	36752	LC/MS Neg	100001734	1059	187.109	92832	692-04-6	C02727	HMDB00206	136172	146479	96935.2	119428	113052	96454.8	102547	122599	135653	80706.9	114980	95790.3	112640	147580	137456	106233	164521	143333	107914	111224	145942	115267	110263	131136	128319	162840	88416.1	173146	261756	148737	197939	330637	150307	237522	165140	327558	172656
3774	N6-carbamoylthreonyladenosine	Nucleotide	Purine Metabolism, Adenine containing	35157	LC/MS Neg	100001415	2164	411.127	161466	24719-82-2		HMDB41623	37143.5	35551.4	30875.5	31484.4	50590.7	35749.2	40001	58387.2	42201.1	44532.6	52432.2	28561.3	37496.8	58176		36064.5	24791.9		24025.9	19044.2		35367.9	30422.8	29429.5	41327.4		17992.5	24139.2		47637.4	38423.4		42033.1	61940.9	33753	34696	32502.2
1275	N6-carboxymethyllysine	Carbohydrate	Advanced Glycation End-product	36713	LC/MS Pos Early	100001768	2500	205.118	123800	5746-04-03			132547	101252	161192	126200	99835	132333	75617	141872	148581	126735	129377	115032	130678	166664	107380	93054	121007	78317	127755	112727		108849	68743	105689	138622	126115	120574	125129	167355	179009	216545	149969	159961	158806	192310	190079	187107
3764	N6-methyladenosine	Nucleotide	Purine Metabolism, Adenine containing	37114	LC/MS Pos Early	213	2264	282.12	1869	1867-73-8		HMDB04044	124155	92584	101783	90123	123859	86247	137543	81021	59300	108136	132709	82295	103820	72903	75757	77239	103442	62681	86544	73876	60371	90249	80358	96816	77634	57530	56651	78244	61809	61496	99003	74912		81921	52319	63257	45764
106	N6-methyllysine	Amino Acid	Lysine Metabolism	62860	LC/MS Pos Early	100003415	2831	161.129	164795	1188-07-4	C02728	HMDB02038	4184507	3046271	2808575	3130636	3882609	2919660	3.6024e+06	3488688	3.465e+06	2927027	4528568	2930524	3887355	3.44376e+06	3350673	4867650	4655002	4417422	4381634	3400323	3657391	5437428	5701092	3377709	3.54297e+06	4156911	3644308	5580812	4663389	5.87847e+06	8012496	6935674	6.79762e+06	6023027	5688411	7145729	5300013
3784	N6-succinyladenosine	Nucleotide	Purine Metabolism, Adenine containing	48130	LC/MS Neg	100001664	940	382.1	165243	4542-23-8		HMDB00912	324102	175838	138978	156231	191572	133747	284079	208658	258425	198339	122407	158028	225865	214977	194772	211280	177098	122673	300500	228466	360602	318153	133945	238137	208758	237291	162253	187686	190860	224153	166103	152203	113946	182221	179403	148944	134825
71	N-acetyl-1-methylhistidine*	Amino Acid	Histidine Metabolism	43255	LC/MS Pos Early	100004299	2100	212.103	193270				502089	260819	467932	525765	713456	500576	926653	554942	546237	504873	710447	586435	523263	951245	537216	607209	453106	283994	589533	379967	478099	603197	283854	353220	597946	451448	315795	357089				51380	57755	48642
1576	N-acetyl-2-aminooctanoate*	Lipid	Fatty Acid, Amino	62059	LC/MS Neg	100020204	3943	200.129	95555			HMDB59745
70	N-acetyl-3-methylhistidine*	Amino Acid	Histidine Metabolism	43256	LC/MS Pos Early	100002204	2056	212.103	193270	37841-04-6			290257	189804	344337	365627	422588	245145	409031	424701	341997	396558	387502	379801	371764	401566	208281	277278	266060	203277	301128	202950	275085	233626	170337	289115	254546	461800	169728	315803	120966	68834		117801	125750	111696	78230	125595
30	N-acetylalanine	Amino Acid	Alanine and Aspartate Metabolism	1585	LC/MS Polar	1110	1564.8	130.051	88064	97-69-8	C02847	HMDB00766	3415109	2458667	2746560	3450096	3391369	3752301	3382208	2994358	3172106	2788678	3599550	2615793	3199863	3.58041e+06	3058100	3408753	4934923	2852850	3072133	4355733	2894514	3517099	2973820	3.94878e+06	4790639	3511105	2998518	6060421	2874099	3185228	3520950	3761517	2873550	3.84437e+06	3.57832e+06	3130562	2635347
429	N-acetylarginine	Amino Acid	Urea cycle; Arginine and Proline Metabolism	33953	LC/MS Pos Early	100001266	2245	217.13	67427	155-84-0	C02562	HMDB04620	922745	1107405	1091586	963770	366236	631540	647733	291317	553180	319070	514250	434885	428919	597630	412797	572942	1340504	1039269	791527	1234948	1274010	264377	459612	748407	610825	937376	383679	770641	308493	89672	105751	321476		126294		299925	101055
40	N-acetylasparagine	Amino Acid	Alanine and Aspartate Metabolism	33942	LC/MS Pos Early	100001257	785	175.071	99715	4033-40-3		HMDB06028	2261613	1.66118e+06	1.68817e+06	1478592	975467	1604772	1644321	1266291	1293954	1238275	1655855	1431351	1782298	1752893	963749	1575968	2811079	1317527	1633531	2233201	1719780	914494	1412750	2469478	2047249	4190840	1340550	1637100	1580356	927482	943733	1554811	622751	1.95382e+06	558940	1348234	644014
36	N-acetylaspartate (NAA)	Amino Acid	Alanine and Aspartate Metabolism	22185	LC/MS Neg	100000787	620.5	174.041	65065	997-55-7;997-55-7	C01042	HMDB00812		103558	122259	74135.6		268667	219334	156629		132313	205837		121607	267245	596394	162829	326884	117326	191968	168137	225411	247892		321941	250937	160635	106500	848027	87063.2		109309	214964	101333		455958	107630	221617
433	N-acetylcitrulline	Amino Acid	Urea cycle; Arginine and Proline Metabolism	48434	LC/MS Neg	100001577	940	216.099	656979	33965-42-3	C15532	HMDB00856	330909	331278	525512	308117		245101	132829	181844	171342	71639.9	287076	114748	219111	198768	116548	211172	679584	327145	210676	301560	424738	62537.7	252255	310956	189110	538704	122467	380310	195671			214220		91650.4		234814
391	N-acetylcysteine	Amino Acid	Methionine, Cysteine, SAM and Taurine Metabolism	1586	LC/MS Pos Early	1107	1416	164.038	12035	616-91-1	C06809	HMDB01890	301536	218317	181635	225306	232427	215353	287115	212122	246743	248151	215460	222367	247444	300868	298831	253882	268350	151983	250167	359416	321519	249894	155274	308824	285384	159548	239582	183597	103875	87966	117032	108348	99183	166844	149840	119384	87477
1253	N-acetyl-glucosamine 1-phosphate	Carbohydrate	Aminosugar Metabolism	15741	LC/MS Polar	1212	4052	300.049	440364	31281-59-1	C04256	HMDB01367	809398	604173	946764	735857	518863	779032	1001528	1.01862e+06	492343	670992	1117189	829363	748274	1290194	642972	807002	774398	502861	670732	767318	419819	526704	512970	471225	463634	629577	626421	668027	510460	684843	529126	453947	291508	545448	330166	469429	226947
1252	N-acetylglucosamine 6-phosphate	Carbohydrate	Aminosugar Metabolism	15107	LC/MS Polar	1213	4114	300.049	439219	102029-88-9	C00357	HMDB02817	721469	575014	990047	799682	631234	1180138	1203374	1259442	390508	778003	1328613	1006572	725415	1511655	623387	752578	884437	717426	757696	947106	344852	676658	823796	646922	639240	868699	704600	730081	531644	734225	475331	496300	311933	400568	476450	435031	322592
1273	N-acetylglucosamine/N-acetylgalactosamine	Carbohydrate	Aminosugar Metabolism	46539	LC/MS Pos Early	100006435	715	222.097	24139			HMDB00215	7.85248e+06	7.57225e+06	8277788	7.99681e+06	9703598	10277501	8.22015e+06	8.33184e+06	6836616	8530899	8230295	8224731	9615776	11677137	6578681	6161126	9616082	7331096	6735154	9683069	4480501	10468708	6501714	7.28767e+06	9878841	7323167	5917620	8.37109e+06	4474256	6309705	7289374	5925632	5560674	7524114	6590308	6647111	5223333
1270	N-acetylglucosaminylasparagine	Carbohydrate	Aminosugar Metabolism	48149	LC/MS Pos Early	1215	1212	336.14	123826	2776-93-4	C04540	HMDB00489	650835	415549	493618	559248	543246	591424	555903	643735	817470	493784	676886	492138	544308	725404	422319	477050	559936	380141	496813	528207	595104	644899	525358	657056	594545	696189	384994	880003	835194	904108	878032	880768	834729	1065159	1002221	1005389	1067496
45	N-acetylglutamate	Amino Acid	Glutamate Metabolism	15720	LC/MS Pos Early	100000282	1050	190.071	70914	5817-08-03	C00624	HMDB01138	41551464	33493234	42823800	31670688	16470620	21760686	23883378	17253088	30288124	14528638	18411808	22711252	23928070	37383704	19657248	38468796	59387468	60355208	32328816	60073864	65120532	20393424	27920310	55471036	46784572	92965400	24672374	67625080	50866304	15285765	19541366	51612316	12790960	28189720	22048672	68761384	17988688
46	N-acetylglutamine	Amino Acid	Glutamate Metabolism	33943	LC/MS Pos Early	100001253	845	189.087	182230	2490-97-3	C02716	HMDB06029	32823552	27615980	28345568	31702336	26274404	33453470	39411144	20144846	22480222	24037244	30331284	27210328	31161754	34064444	32366676	36337664	42297436	26527172	30846878	47590768	25361264	27770718	28271660	38307648	41424256	46734408	26322060	33789272	11464291	13089297	17561904	23248180	10707046	21916714	9639751	14048757	6762606
2	N-acetylglycine	Amino Acid	Glycine, Serine and Threonine Metabolism	27710	LC/MS Pos Early	100001006	826	118.05	10972	543-24-8		HMDB00532	837896	723147	840285	953245	1295087	696097	2567685	1388457	738565	1023037	1251006	925184	1254132	1310891	1618875	999411	543753	652908	1223790	1018752	796389	884535	460431	1134475	996525	1015598	768807	419440	546606	684237	1049545	755178	1009113	625209	1527787	624447	550847
69	N-acetylhistidine	Amino Acid	Histidine Metabolism	33946	LC/MS Pos Early	100001293	2065	198.087	75619	39145-52-3	C02997	HMDB32055	12450381	9840589	12653418	11150309	8252467	8661951	10619514	7281073	10846510	6966533	10991390	8764782	9525595	13047420	7734903	12579462	14949059	11548063	10299414	12570013	11380697	7174285	8491793	14238661	13103301	17067132	7849043	13340812	6613248	4459351	4757276	9196116	3624838	9815073	3055044	6536923	3208760
289	N-acetylleucine	Amino Acid	Leucine, Isoleucine and Valine Metabolism	1587	LC/MS Neg	1082	2400	172.098	70912	1188-21-2	C02710	HMDB11756	182071	104738	182627	168418	82418.9	161178	193552	106948	127251	80271.2	140223	87503.9	100541	161484	98042	168061	287346	214344	138708	317318	309084	91476	103407	148827	200579	316716	173196	508414	92390	146118	107884	152575	118006	103497	98800	86001.7	71770
371	N-acetylmethionine	Amino Acid	Methionine, Cysteine, SAM and Taurine Metabolism	1589	LC/MS Neg	1083	1787	190.054	448580	65-82-7	C02712	HMDB11745	1.31857e+06	997686	1.01814e+06	1.62179e+06	1.22979e+06	1.78531e+06	1.48192e+06	1.02251e+06	1.24445e+06	1160168	1.4935e+06	1.03278e+06	1.22715e+06	1.33075e+06	1.15259e+06	1.20588e+06	1.71554e+06	939805	1089522	1.56288e+06	1.01834e+06	1.32946e+06	1.07487e+06	1.34585e+06	1.93265e+06	1.38374e+06	1.13668e+06	2.58937e+06	1.02138e+06	1.32136e+06	1.09795e+06	1.46271e+06	1.12254e+06	1.19284e+06	1.41948e+06	1.13769e+06	810850
376	N-acetylmethionine sulfoxide	Amino Acid	Methionine, Cysteine, SAM and Taurine Metabolism	45428	LC/MS Pos Early	100005463	880	208.064	193368	108646-71-5			181228	117718	75400	97835	133620	122808	120302	63916	76095	119853	124797	72438	136801	89021	92881	68800	156780	47823	81231	128235	67117	101513	80369	143921	151241	152682	108080	277474	83980	97258	198899	104050	90138	119110	95140	92054
1259	N-acetylneuraminate	Carbohydrate	Aminosugar Metabolism	32377	LC/MS Pos Early	1162	660	310.113	439197	131-48-6	C00270	HMDB00230	3.04629e+06	1390970	2932193	2029948	2152652	2683995	2324863	2099676	2387565	1561581	4575122	1710627	2608009	3562954	2799664	4273069	3465049	2930484	2479727	2176021	2178786	2345018	2846326	3113541	3297339	2970086	1437869	4536883	2475833	1904883	4179346	4078830	3048306	3862763	3528615	2712358	2814488
130	N-acetylphenylalanine	Amino Acid	Phenylalanine Metabolism	33950	LC/MS Neg	100001256	2597	206.082	74839	2018-61-3	C03519	HMDB00512	73404.6	36297.8	38956.1	105027	49002.1	94326.7	83128.5	64969.3	131468	39950.6	61425.8	47564.6	47940.3	67232.2	63376.7	56691.2	66071.6	52116.5	96554	54527.7	187286	60847.6	37632.7	60219.1	48045.7	57357.4	48987.4	49865.8	38853.6	70114.8	64443.8	83263.6	63902.2	55163.9	62192.9	44800.8	48019.9
10	N-acetylserine	Amino Acid	Glycine, Serine and Threonine Metabolism	37076	LC/MS Pos Early	100001851	800	148.06	65249	97-14-3		HMDB02931	1837881	1244995	1607835	1519036	1208828	1807576	2016428	1409591	1012796	1771902	1.94552e+06	1216430	1650609	1561210	1420701	1865043	2506441	936959	1780433	1677469	1.01908e+06	1242729	1430071	2261746	1.9669e+06	2267453	1358814	1612771	1438530	1740591	1511502	1402348	842263	1.79677e+06	1100656	1268976	619274
407	N-acetyltaurine	Amino Acid	Methionine, Cysteine, SAM and Taurine Metabolism	48187	LC/MS Neg	100005466	800	166.018	159864				124729	631616	196207	532596	901259	107055	601212	893850	134658	676948	373714	689525	865889	415124	746933	589460	514891	599274	1.18584e+06	328209	450373	677258	546887	601782	179492	687833	621414	551284	658261	436132	1.1314e+06	865366	688167	759684	782838	683780	583978
17	N-acetylthreonine	Amino Acid	Glycine, Serine and Threonine Metabolism	33939	LC/MS Neg	100001274	821.6	160.061	152204	17093-74-2		HMDB62557	1.25934e+06	1.00928e+06	1.04578e+06	1.10487e+06	969790	1.11461e+06	1.07035e+06	1.11473e+06	1.0722e+06	857817	1.15175e+06	905630	1.14472e+06	1.26158e+06	1.05818e+06	1.15504e+06	1.53831e+06	1.09916e+06	1.06768e+06	1206243	1.19976e+06	1.1138e+06	979588	1195358	1.22144e+06	1396052	903456	1.30909e+06	1.25781e+06	1.14916e+06	1.22947e+06	1.29797e+06	981695	1.26668e+06	931482	1.50975e+06	1.07024e+06
354	N-acetylvaline	Amino Acid	Leucine, Isoleucine and Valine Metabolism	1591	LC/MS Neg	1084	1704	158.082	66789	96-81-1		HMDB11757	152617	75286.4	88696.5	82828.6	72425.6	81975.4	92650.5	68454.9	102016	104557	121288	61675.7	102875	113370	108270	140484	215646	138042	96520	174547	133992	157184	104329	129124	162165	158584	100593	186467	121984	88767.5	118433	136645	69934.6	139539	82462.8	79813.1	86892.5
436	N-alpha-acetylornithine	Amino Acid	Urea cycle; Arginine and Proline Metabolism	32984	LC/MS Pos Early	100000285	2000	175.108	439232	6205-08-09	C00437	HMDB03357	552349	432010	562747	431416	274889	362739	356425	349182	473162	269403	462026	339261	471280	384288	284406	190270	404888	213641	375747	309967	284403	132649	237072	614288	351297	520191	292063	310536	297378	240748	207887	189122	219590	330349	589695	314381	190247
1909	N-arachidonoyltaurine	Lipid	Endocannabinoid	54748	LC/MS Neg	100005817	5481	410.237		119959-65-8				204482	173826		355297		169189	548162		221360	358934	327316	372985	291490		426495	283621	218706	91120.7	120010				188868		308962		265765	141254		355028	594236		237434		161279
2705	N-arachidoyl-sphingosine (d18:1/20:0)*	Lipid	Ceramides	57424	LC/MS Pos Late	100001858	3922	594.582	5283566	7344-02-07		HMDB04951	21784644	16904412	12319861	19656812	17123624	15529497	23156110	24122018	14585891	18800400	16425373	17575116	16963466	19661264	20002512	18555660	22415632	19515504	18518820	20855604	10654559	21051468	18358564	17962988	18354074	21073164	15557620	15932616	10940980	11157583	13090773	11922393	11500343	11003729	12053298	7.84953e+06	9634203
2711	N-behenoyl-sphingadienine (d18:2/22:0)*	Lipid	Ceramides	57372	LC/MS Pos Late	100015624	3911	620.598					21086736	16143816	13713576	17035288	13814496	15955673	17041776	17279776	15581985	16751287	14556720	14780295	18119404	16587164	22867748	19182596	30828672	27064560	25869120	32907134	21110104	21486704	19416196	29319564	30076022	30352144	22970722	21430506	5689499	4324910	6095450	5004484	5182550	5634230	5429543	4380375	4229319
435	N-delta-acetylornithine	Amino Acid	Urea cycle; Arginine and Proline Metabolism	43249	LC/MS Polar	100004523	2719.9	173.093	9920500						21201				31018	36401	41591	35162				25473			43380			43109				24849	38319			20438		83617	39334	27503	40384	29028	40882	27432
1665	nervonoylcarnitine (C24:1)*	Lipid	Fatty Acid Metabolism (Acyl Carnitine, Monounsaturated)	57531	LC/MS Pos Late	100015846	1602	510.452					243647	150728	379617	171279	148485	289579	63086	93416	372750	263482	243821	156917	107347	115839		90329	152177	97537	64607	179790	171456		93880	153176	234045	144514	110666	141312							82372
372	N-formylmethionine	Amino Acid	Methionine, Cysteine, SAM and Taurine Metabolism	2829	LC/MS Neg	194	1543.8	176.039	439750	4289-98-9	C03145	HMDB01015	214063	136363	198032	182888	130916	162504	144586	137563	153476	155634	203304	128123	173082	164463	126395	142577	176536	120516	98508.2	229415	127728	130800	146606	261575	253113	185531	223777	223936	89500.1	106689	94524.1	99272.7	79184	97064.1	96733.9	97603.3	81045.5
208	N-formylphenylalanine	Amino Acid	Tyrosine Metabolism	48433	LC/MS Neg	100006056	2360	192.067	759256	13200-85-6			57451.1	36657.2	51284.3	39003.2	67842.5		52793.8	46398.4	43323.2	49178.5	31398.2	34018	36911.8	57194.2		40105.3	58976		49964.9	59493.7	73424.1	79406.3		79471.2	68193.8	41906.6	53165.9	55183.1	37592.4	46632.3	67414	41586.2	42615.8	49630.4	60757.8	31782.8
1274	N-glycolylneuraminate	Carbohydrate	Aminosugar Metabolism	37123	LC/MS Neg	100001491	647	324.094	123802	1113-83-3	C03410	HMDB00833	3.80098e+06	2.52507e+06	2.08618e+06	2.91269e+06	2.46589e+06	3.52281e+06	2.62743e+06	2886144	3.16381e+06	2.71805e+06	3322757	3.12761e+06	3.42018e+06	3.9737e+06	2.71406e+06	2.49902e+06	4.09746e+06	2.12895e+06	2983326	2716590	2.6095e+06	2.76356e+06	2636326	4.89832e+06	4.8083e+06	4337979	2.23954e+06	6438534	3.14731e+06	3.8512e+06	2652872	3.06064e+06	2.97489e+06	2.78875e+06	2.32197e+06	2.41876e+06	3.43758e+06
3905	nicotinamide	Cofactors and Vitamins	Nicotinate and Nicotinamide Metabolism	594	LC/MS Pos Early	432	1942	123.055	936	98-92-0	C00153	HMDB01406	1148323456	907246912	1049936384	1097010048	1052727296	1040301504	1089075712	1035363264	1187707008	936881536	974576704	1070872576	959852032	1011499840	1003404032	1060091328	969878784	1089871744	1066412288	938940800	958563776	1117409408	1039790656	861672640	962466496	830719104	979050368	776528768	954613952	1023861824	1063957632	1123233280	1126462720	1060609408	955280128	1090376320	1084748928
3909	NAD+	Cofactors and Vitamins	Nicotinate and Nicotinamide Metabolism	5278	LC/MS Neg	1310	1434	662.102	5893	53-84-9	C00003	HMDB00902	1.11718e+06	996338	885866	1.11577e+06	1.07285e+06	978608	1.11548e+06	1.22766e+06	960793	1.0367e+06	994135	1.09476e+06	1.07306e+06	1.10555e+06	1.21503e+06	1.1396e+06	1.07256e+06	1.07373e+06	1109210	1.04924e+06	888253	1.26739e+06	1.05747e+06	974766	953413	915462	1.0564e+06	782733	951503	1.0848e+06	1.27385e+06	1.11202e+06	950197	1.26887e+06	808143	952217	840220
3916	nicotinamide N-oxide	Cofactors and Vitamins	Nicotinate and Nicotinamide Metabolism	39582	LC/MS Pos Early	100002763	877	139.05	72661	1986-81-8		HMDB02730	196113	138607	263119	85508	159352	102125	81140	143303	86980	119150	89529	115894	129417	133558	232680	218416	164684	115809	164233	123269	148368	142089	138032	164827	119806	89312	231523	128654	179955	106293	424032	247349	302716	316836	101259	213075	106927
3907	nicotinamide ribonucleotide (NMN)	Cofactors and Vitamins	Nicotinate and Nicotinamide Metabolism	22152	LC/MS Pos Early	1312	766	335.064	14180	1094-61-7	C00455	HMDB00229	145995	102608	123925	110376	164608	113180	215663	149976	156668	148088	158009	163082	135331	148240	149877	179408	117968	116422	112733	150184	103355	168879	83112	65357	105429	67810	113660	93172	113058	129479	194127	138382	199686	148332	117602	60879	121050
3908	nicotinamide riboside	Cofactors and Vitamins	Nicotinate and Nicotinamide Metabolism	33013	LC/MS Pos Early	100001310	2040	255.098	439924	1341-23-7	C03150	HMDB00855	232154	82145			152541		130538	257990	232278	158252		195981	179522	182756		126358	122878		125027	165070	163583	232348	101466	142808	185010				129841	170102	159540	165892	194423	197906	217706		231276
3904	nicotinic acid mononucleotide (NaMN)	Cofactors and Vitamins	Nicotinate and Nicotinamide Metabolism	32461	LC/MS Pos Early	100001058	648	336.048	5288991	321-02-8	C01185	HMDB01132	193866	96168	252973	190106		74652	171619	91964	246317	94458		43430		212719	113182	181444	322553	749986	512034	348841	95842	144127	421077	118543	187338	60579	132987	115114	92864		55936	638608	70282			297191	185434
1388	nisinate (24:6n3)	Lipid	Long Chain Polyunsaturated Fatty Acid (n3 and n6)	57810	LC/MS Neg	100015785	5657	355.264	11792612	68378-49-4		HMDB02007	4435984	2158943	3148219	4022009	2166414	3.28051e+06	3.70453e+06	4.13474e+06	5511725	2.28517e+06	4243536	4560828	3.61713e+06	4.71378e+06	5662891	10689485	6930344	8890052	7.54942e+06	4.61299e+06	15220788	7.59997e+06	9784426	5003208	4397117	2.55139e+06	7.37886e+06	8.10624e+06	1.49787e+06	1.72376e+06	1.74789e+06	4109625	4529933	1.8483e+06	6867598	1.30608e+06	2.96359e+06
1915	N-linolenoyltaurine*	Lipid	Endocannabinoid	46224	LC/MS Neg	100005815	5412	384.221
1619	N-linoleoylglycine	Lipid	Fatty Acid Metabolism (Acyl Glycine)	32462	LC/MS Neg	1506	5510	336.254	6433346	2764-03-06										128614			123134			122442																		110839			91838.8
1914	N-linoleoyltaurine*	Lipid	Endocannabinoid	61826	LC/MS Neg	100005814	5505	386.237						250206	197139		432052		237681	639000		326391	748517	400317	450112	427020	321747	403772	187902	286522					289012	131955		200488		180703	422882	112989	702890	1.10163e+06		357055	212255	231049
57	N-methyl-GABA	Amino Acid	Glutamate Metabolism	39577	LC/MS Pos Early	100003152	2109	118.086	70703	1119-48-8	C15987		1688081	1224218		2274822	1837200	1503601	4276902	2521709	2568693	2759162	2632772	1592388	2171781	1070393	1.66767e+06	1770723	1442410	873573	788150	1655057	1316148	1418495	1213349	1944764	1868644	1614032		918236	2988897	5544072	3124089	3122536	6293678	2994986	4673508	5111225	3.39424e+06
445	N-methylproline	Amino Acid	Urea cycle; Arginine and Proline Metabolism	37431	LC/MS Pos Early	100001956	1335	130.086	557	475-11-6				985807	178334	916788	343072	481525				447260		297059	601967	304866	617736		189843	503536						424119		433252	223614				965200	575471
448	N-monomethylarginine	Amino Acid	Urea cycle; Arginine and Proline Metabolism	43586	LC/MS Pos Early	100004488	2845	189.135	132862	53308-83-1	C03884	HMDB29416	3.64567e+06	2738855	2.83747e+06	3.04361e+06	3942439	4436890	3191783	4.09863e+06	3348179	3.4946e+06	4.54631e+06	3.32429e+06	3.90298e+06	4.26199e+06	3278431	3.3633e+06	4452484	2697517	3.26835e+06	3417952	2.48059e+06	3.78824e+06	3.39605e+06	4524634	5231030	3.87626e+06	2306777	6.27992e+06	3206498	4.08239e+06	3.65012e+06	3978494	3057135	3.7631e+06	3.67064e+06	3319081	2844818
1614	N-octanoylglycine	Lipid	Fatty Acid Metabolism (Acyl Glycine)	43502	LC/MS Neg	100003940	4335.4	200.129	84290	14246-53-8		HMDB00832		61496.2	330278	146121	260433	154861	127982	121705	96063.1	201540	427181	260631	149433	84710.4	296560	234228	610032	450916	89405.9	345671	65889.4	82303.1	321302	275354	551504	70178.3	337610	171642	111816		95783.4	53118.7	150835	58411.1	229122		160007
1910	N-oleoyltaurine	Lipid	Endocannabinoid	39732	LC/MS Neg	100003119	5610	388.253	6437033	52514-04-2			132302	602250	252703	315768	726928		396236	784257	136669	487491	480228	1.2593e+06	714504	399048	1280068	1.39746e+06	736819	889372	660011	475693	149559	511022	657876	662143	298306	578699	903064	855305	990199	323094	896533	1.20718e+06	949803	586960	249234	442290	541783
1342	nonadecanoate (19:0)	Lipid	Long Chain Saturated Fatty Acid	1356	LC/MS Neg	892	6068	297.28	12591	646-30-0	C16535	HMDB00772	7187122	4.73914e+06	4.49443e+06	4.1426e+06	4.00981e+06	4.07012e+06	5487848	4671360	5700894	3768649	5.85441e+06	7.34942e+06	4445562	5.55566e+06	6686972	9893463	8965862	11115072	10745836	8.29181e+06	23574610	5.16783e+06	8913139	9012962	7.60305e+06	5.63596e+06	8867610	12563086	3.70229e+06	2.33017e+06	3.97738e+06	5536814	6895134	3.61079e+06	5.29409e+06	2.47484e+06	6382649
1913	N-palmitoleoyltaurine*	Lipid	Endocannabinoid	61824	LC/MS Neg	100005831	5442	360.221						106168			374368			248060			143150	196065		70187.4	918734	892494	173606	412941	94104.1			161717	336642	321798		280274	315939		356624		277215	228524		330821		82744.9	214014
1615	N-palmitoylglycine	Lipid	Fatty Acid Metabolism (Acyl Glycine)	42092	LC/MS Neg	100003686	5580	312.254	151008	2441-41-0		HMDB13034	142766	142719	143509	191599	169113	70817.1	207419	170682	178184	160387	163742	288672	207070	230881	192250	216063	183043	144622	160599	121140		171458	195123	185936	119835	139731	171988	155689	216012	119167	191170	207965	358614	136695	261318	152462	293384
2721	N-palmitoyl-heptadecasphingosine (d17:1/16:0)*	Lipid	Ceramides	57430	LC/MS Pos Late	100015731	2645	524.504					5620360	3885377	3793108	5486491	5.83241e+06	4639382	5302337	7824462	5031381	5716407	4985406	5490975	5409301	6.67674e+06	7050791	6179421	9481662	5387684	5220540	6200260	2998790	7010937	5242819	9549903	7761530	10522398	5236172	9136693	5.95746e+06	4.10158e+06	6321247	5135812	5337007	6514802	6108542	5385135	4500213
2709	N-palmitoyl-sphingadienine (d18:2/16:0)*	Lipid	Ceramides	57416	LC/MS Pos Late	100015609	2490	536.504					2479914	1823538	2325395	2240071	2910847	2805203	2937327	3062510	2189050	3067419	2966921	1620920	2836676	2548060	1837507	2064322	2134924	1475626	1.90498e+06	1959928	1430592	3079621	2556816	2764699	2620571	1889561	1892074	1.95006e+06	1139606	1300477	2239624	1470838	1615287	1627201	2784901	1399097	1.00619e+06
2691	N-palmitoyl-sphinganine (d18:0/16:0)	Lipid	Dihydroceramides	52604	LC/MS Pos Late	100009028	3090	540.535	5283572	5966-29-0		HMDB11760	4682849	4112742	3270627	4805480	4998443	4554369	4107104	5482934	4183609	4295208	3961087	4309934	4564575	5831126	5428646	4971535	6813062	3675649	3886328	5726973	2643799	5085007	4637475	7143621	6461343	8896834	5030201	8235426	6568968	4292208	6487715	4871683	5384823	4580465	5802804	4007540	4381171
2699	N-palmitoyl-sphingosine (d18:1/16:0)	Lipid	Ceramides	44877	LC/MS Pos Late	1518	2893	538.519	5283564	24696-26-2		HMDB04949	81356048	57094072	52862128	75864808	72769352	71002496	71516216	92983248	61350800	69201760	67055540	73349624	66285680	100261824	82513856	60085964	97279960	50712876	58197364	69874408	34895100	67290440	55875064	105896376	83927656	117014648	67365016	123381048	84028888	65555476	98230128	78053712	74289912	74040328	103754112	63134940	58285064
1912	N-palmitoyltaurine	Lipid	Endocannabinoid	39835	LC/MS Neg	100003239	5560	362.237		83982-06-3				525486	154355	117673	337343			379583		146635	285809	631179	428779	229560	353127	703864	333874	351974	333608	232836		141964	313076	273938		315774	218315	490714	535394		367796	436541		282098	105610	100781	159376
2692	N-stearoyl-sphinganine (d18:0/18:0)*	Lipid	Dihydroceramides	1759	LC/MS Pos Late	922	3526	568.566	5283573	2304-80-5			499982	490547	278776	768858	492174	359208	440406	800868	353335	182263	344524	574951	315580	575542	533481	611322	740830	468341	422319	719829	202881	507353	555832	918588	863286	1085283	512023	931407	2151026	1649290	1.94802e+06	2249783	1850491	796609	1168420	1132455	2112059
2703	N-stearoyl-sphingosine (d18:1/18:0)*	Lipid	Ceramides	54979	LC/MS Pos Late	1547	3392	566.551	5283565	104404-17-3		HMDB04950	10919392	8.08929e+06	5837929	9215634	9559076	8001376	10382424	12737638	7270041	8841559	7976873	10106948	8.15639e+06	11795660	11466273	8988781	12651616	6912650	7408087	10953570	3628351	10823251	7949575	12285915	13274591	12878642	8494593	12361708	19028864	16604265	23689392	32680100	19513516	10623324	19718368	12871530	11156194
1911	N-stearoyltaurine	Lipid	Endocannabinoid	39730	LC/MS Neg	100003240	5782	390.268	168274	63155-80-6										111572		25206.2		76995.2		51931.4	47876			63860.7					73052.7			69868.6		85256.2	116638			145738	104527	21817.2		42743
1357	oleate/vaccenate (18:1)	Lipid	Long Chain Monounsaturated Fatty Acid	52285	LC/MS Neg	100008930	5655	281.249					2819077376	2543881472	2405173248	3397119744	3558396416	1630068864	3406175744	2876223744	5157709824	2672480256	2760884992	5871160320	3347828480	3076762112	4992429056	6884180992	3781176576	5044272128	4681155584	3505883648	8832723968	4717438976	5148897792	3291634688	2562574336	2425518848	6865114624	3965501184	4295137792	3493926400	3632101376	4375759872	10763149312	2906702848	5706927104	2639867392	7937745920
1897	oleoyl ethanolamide	Lipid	Endocannabinoid	38102	LC/MS Pos Late	1137	1661	326.305	5283454	11-58-0;111-58-0		HMDB02088	360904	282326	235372	579126	406770	278304	312697	579983	442308	316742	385903	419912	345330	368332	893350	700208	517713	584899	570081	453723	609915	831857	536468	620856	567754	667454	573634	381487	454276	678530	535612	473353	495549	418192	664097	433064	761468
2628	oleoyl-arachidonoyl-glycerol (18:1/20:4) [1]*	Lipid	Diacylglycerol	54960	LC/MS Pos Late	100010936	2907	660.556				HMDB07228	5060100		1.92574e+06	4864488		3326770	6902321	6619265		1351920	5714931	5011009	1494857	8671371	1708621	5001292	671649	4987125	3354007	209609	26791948	522855	507988	2009042	1229610	2618077		662152	2441084	4550442	2319479	11007498		2485779	16165279	1120292
2629	oleoyl-arachidonoyl-glycerol (18:1/20:4) [2]*	Lipid	Diacylglycerol	54961	LC/MS Pos Late	100010937	2990	660.556				HMDB07228	53621556	36742320	32962602	53904848	69616088	37863792	66076376	59713776	74511344	51883804	44888636	54497892	52851104	64100492	43121624	36367712	29663920	51751276	32162588	23276468	143383984	44593880	38426944	22253208	25645308	23497308	29509892	34211788	27931056	32247620	50731808	59407424	90445192	38591544	182026480	26643960	92403120
1662	oleoylcarnitine (C18)	Lipid	Fatty Acid Metabolism (Acyl Carnitine, Monounsaturated)	35160	LC/MS Pos Late	100001501	1423	426.358	6441392	38677-66-6		HMDB05065	113775			163216	128723		160154	150169		111292	237912	228308		159686	767033	356544	380317	367632	276626	254153	482538	219640	366365	267637	195943	163808	232404	291814	142567	341658	383330	449723	306965	142457	616851		556682
1710	oleoylcholine	Lipid	Fatty Acid Metabolism (Acyl Choline)	53260	LC/MS Pos Late	100009331	1449	368.352					120821	92152		62752	198682	68955	146325	190402	72016	212389	501814	492268	286050		1593883	857174	1169420	540682	336106	347712	543129	562817	941216	641851	361949	103548	1112312	784602	175254	105754	582295	194657	569328	404346	214581	55578	294681
2618	oleoyl-linolenoyl-glycerol (18:1/18:3) [2]*	Lipid	Diacylglycerol	54970	LC/MS Pos Late	100010944	2819	634.54				HMDB07220		181675			563691				1614945	214440		450973		940454	4073929	3926625	3419052	6211340	3879095	1722230	23865190	3980322	5388305	2122343	1542988	1844044	4926378	1980035	279314	465846				276748		308654	4392297
2615	oleoyl-linoleoyl-glycerol (18:1/18:2) [1]	Lipid	Diacylglycerol	46798	LC/MS Pos Late	100002989	3115	636.556		106292-55-1		HMDB07219	32019466	11034619	11895847	27780552	25216606	15904544	36338184	31987344	41057988	16535134	26595404	28687328	16830564	33219238	17048100	18465136	7.52944e+06	18404186	16382907	3371582	83361544	12583239	13187718	6844659	4053126	3342613	10887152	8993617	12994171	23292696	24273048	37703572	44197156	20070732	54450520	13154078	53129392
2616	oleoyl-linoleoyl-glycerol (18:1/18:2) [2]	Lipid	Diacylglycerol	46799	LC/MS Pos Late	100002990	3223	636.556		104346-53-4		HMDB07219	221897680	140444128	122954584	215142928	286611200	145262896	264234368	234896720	321062496	220731472	192331248	219189152	202827344	219190208	202484816	166257360	120061552	233338864	154455072	96196752	543280192	188025504	187973392	76105120	71303784	60997796	167928880	154926368	151404928	184097712	233833920	263953456	377324736	175424240	419167712	156402864	405457568
2612	oleoyl-oleoyl-glycerol (18:1/18:1) [1]*	Lipid	Diacylglycerol	54945	LC/MS Pos Late	100010918	3571	638.572				HMDB07218	9023765	5950329	5478638	10410443	10308011	5872705	10544590	11964801	7630730	6298109	7889671	14914596	6463803	12058782	21014412	15335409	7024879	16402259	13088143	6916481	85941536	9709302	11966924	5844451	4523602	7632217	15225966	8135534	17836388	15530969	10082599	14990563	20682686	10883078	28628528	6865545	42057576
2613	oleoyl-oleoyl-glycerol (18:1/18:1) [2]*	Lipid	Diacylglycerol	54946	LC/MS Pos Late	100010919	3695	638.572				HMDB07218	87510144	87273984	71867688	112992152	138696096	67788416	91646776	108327920	152770800	99065848	68292336	154089008	97372192	101329392	203051808	140561088	112760976	194929360	133488704	106217872	506974176	143889200	142735088	96919472	73644672	73275696	192147712	129401400	157917488	124130432	114633136	117325888	210537472	123792000	251015792	93014856	345123264
198	O-methyltyrosine	Amino Acid	Tyrosine Metabolism	37451	LC/MS Pos Early	100002078	2790	196.097	76957	1080-06-4			153608	82735	120870	179318	161693	116071	61088		108755	85971	116835	116838	121864	107070	129249	103419	165626	104718	151687	127808	77528	158735	84192	116555	157019	135405	187914	143079	128146		117444		103343	135837	155804		112507
503	ophthalmate	Amino Acid	Glutathione Metabolism	34592	LC/MS Pos Early	100001311	2085	290.135	7018721	495-27-2		HMDB05765	12325555	8692006	18379646	14851356	13028634	18937654	9073143	10235723	16100464	12789814	13358047	7089341	8.29283e+06	6838595	9054336	4375841	13065785	8.24362e+06	12789189	11327644	10670739	13104334	8568566	9839285	13007457	25772488	5226720	20207176	11628914	19770100	14413189	22390680	13938634	5984910	14531600	26478564	12803491
417	ornithine	Amino Acid	Urea cycle; Arginine and Proline Metabolism	1493	LC/MS Pos Early	444	2800	133.097	6262	3184-13-2	C00077	HMDB03374	319066080	268783680	270536416	267022752	301562848	271363968	223282272	249323696	288763136	217509456	284432384	217586720	270298624	290762560	232577760	254232368	361200032	281028608	290838720	297837504	300298080	305552704	243246992	302507872	354629504	327806080	209084688	344698656	278853888	276339168	291776032	291831616	251544528	302766432	285756000	331505216	274539648
3814	orotate	Nucleotide	Pyrimidine Metabolism, Orotate containing	1505	LC/MS Polar	445	1638.1	155.01	967	50887-69-9	C00295	HMDB00226	6197186	5100515	3834374	2894292	4301972	1446945	6480790	3131947	2552937	1769305	1962384	1378439	2415763	5173000	2305942	16686685	11225016	20124372	13594960	14390330	11746369	7324602	2762978	3289063	3466607	8661370	1827635	13566779	16191189	1859067	7007026	20216396	1528492	5950320	1691761	23694398	2398471
3816	orotidine	Nucleotide	Pyrimidine Metabolism, Orotate containing	35172	LC/MS Polar	100001416	2250	287.052	92751	314-50-1		HMDB00788		403189	473977	387786	264553	459447			258558	356323			307539		406806	338917	624401	628580	379674	499189	324850	251902	486288	251565	284526		279210	604705	349910		351861	241410		338021	418046	434538	464980
5197	O-sulfo-L-tyrosine	Xenobiotics	Chemical	45413	LC/MS Neg	100005384	990	260.023	514186				83171.4	80717.7	58484.1	63701.1	49627.9	74865.6	57254.8	72016.5	62750.9	51573.8	45017.1	63706.1	65827.1	60111	38315.7	56612.5	79584.9	79420.5	53784	70969.8	83864.5	45111	30203.8	87679.2	100078	80217.9	70379.5	96290.2	61098.1	63813.4	59235.4	94338	56676.9	93910.8	43402.2	68029.8	81215.7
3952	oxalate (ethanedioate)	Cofactors and Vitamins	Ascorbate and Aldarate Metabolism	20694	LC/MS Neg	100000841	603	88.988	971	144-62-7	C00209	HMDB02329	1.43765e+06	2.15317e+06	2.72023e+06	1.55838e+06	2.48286e+06	1.62674e+06	1.80494e+06	2.14177e+06	944824	2645702	2.4367e+06	1.73487e+06	2272694	2.05532e+06	1923893	1.2954e+06	1.88129e+06	1.55666e+06	1.21407e+06	1.71817e+06	1.48158e+06	1.70344e+06	1.35199e+06	1.38993e+06	1.72763e+06	1.64139e+06	1.64123e+06	2107887	2.21785e+06	1.49249e+06	3.04812e+06	2.45367e+06	1493980	2.07854e+06	1.53449e+06	2150053	1998503
1339	palmitate (16:0)	Lipid	Long Chain Saturated Fatty Acid	1336	LC/MS Neg	424	5618	255.233	985	57-10-3	C00249	HMDB00220	3172350464	3013052928	2168351232	3387364096	2924433408	1536376576	3091797504	2341924096	4066293248	2373681920	2474843904	4941925376	3113822208	2818081024	3269656832	5233135104	3210372096	3557420288	3467046400	2932938496	5015825408	3553115392	3806138880	2692567808	2283190272	2012231552	5012448768	3353102080	3418147072	2648317184	2999799040	3047025152	7362307584	2453036032	4189820672	2654317312	5112028672
1353	palmitoleate (16:1n7)	Lipid	Long Chain Monounsaturated Fatty Acid	33447	LC/MS Neg	452	5475	253.217	445638	373-49-9	C08362	HMDB03229	556327296	413562784	458164480	690097856	766803200	204136400	655824704	531444832	874294784	460929440	486964928	1327600896	661753600	580240448	1449140480	1707556736	642123584	1361759744	971947840	747032704	3400938752	1286800000	1432731648	695169536	444198272	507824320	2099939840	597996288	891687424	521269472	534782976	587020736	1983983488	514283744	1617965184	403553504	2495421696
2605	palmitoleoyl-arachidonoyl-glycerol (16:1/20:4) [2]*	Lipid	Diacylglycerol	57406	LC/MS Pos Late	100015681	2528	632.525					13037874	4100036	2707551	8437564	10209350	3612181	15605027	8430521	14450863	7.85816e+06	6535428	8366209	10879589	12004198	5936914	5260758	1402508	5963303	2923965	1800126	30491140	7356738	4969050	1863814	548014	1803356	4055813	3826385	4057820	3425447	14550626	22993516	20681996	6082348	48566644	4.15195e+06	15539574
1661	palmitoleoylcarnitine (C16:1)*	Lipid	Fatty Acid Metabolism (Acyl Carnitine, Monounsaturated)	53223	LC/MS Pos Late	100009406	1357	398.327	71464547
2601	palmitoleoyl-linoleoyl-glycerol (16:1/18:2) [1]*	Lipid	Diacylglycerol	54967	LC/MS Pos Late	100010930	2664	608.525				HMDB07132	7087846	1627597	2146369	6913268	4964779	2702302	9216783	8.12065e+06	7209089	2892903	5830174	7265930	3735579	8765103	4680785	3981144	1435971	4.05503e+06	3190042	1251467	14716857	3022404	1788687	1597429	722754	1632364	4.07709e+06	1068987	4214843	3526599	4174253	5745082	5597233	3541381	16116238	1981289	9642387
2599	palmitoleoyl-oleoyl-glycerol (16:1/18:1) [1]*	Lipid	Diacylglycerol	52632	LC/MS Pos Late	100009053	3035	610.54	9543694			HMDB07131	1.71446e+06	1.19173e+06	1.03244e+06	2.15154e+06	2.17873e+06	507037	1.73193e+06	2.24834e+06	2.27822e+06	1.09026e+06	1.07678e+06	4239217	1.13366e+06	1.7468e+06	6201856	3.6194e+06	1053646	3943760	2.82679e+06	1664456	17938658	2335738	2883609	2326674	646478	1932958	6078160	1015047	3231032	2.5525e+06	1.06565e+06	1.75337e+06	2446582	1.4357e+06	5657953	996080	8756585
2600	palmitoleoyl-oleoyl-glycerol (16:1/18:1) [2]*	Lipid	Diacylglycerol	52631	LC/MS Pos Late	100009054	3154	610.54					18238120	16232584	15423588	25875660	36605944	7.84966e+06	16941256	19794250	32769560	19431028	10610339	33610496	20656618	16755716	71624264	37819168	23245100	63004584	35316428	27134376	126819000	44751308	44654516	23812276	14778402	24905344	70688168	26359556	40260336	18234932	17886296	13556592	35564208	26557878	58940920	17649976	82152464
1711	palmitoloelycholine	Lipid	Fatty Acid Metabolism (Acyl Choline)	53257	LC/MS Pos Late	100009334	1385	340.321					47515						48181	70591		79854	125716	155178	132417	55869	413096	154595	239491	121093	119993	93144	197329	227920	233216	212001	98708		315930	100379			167272		142785	126406	49052		87633
2776	palmitoyl dihydrosphingomyelin (d18:0/16:0)*	Lipid	Dihydrosphingomyelins	52434	LC/MS Pos Late	100008954	2290	705.591	9939965				7115144	5803863	5298064	7.01005e+06	5313055	6756021	7.06705e+06	7962092	8020785	6155791	6496269	6487391	5432168	9171873	8068831	8430402	9025466	6090305	8578404	7498862	6684099	7644414	7260850	7128967	6943675	8797760	6.89541e+06	8711628	9472681	7798427	12080558	9082584	11559901	11045145	12947458	9527034	8750038
1900	palmitoyl ethanolamide	Lipid	Endocannabinoid	38165	LC/MS Pos Late	1489	1643	300.29	4671	544-31-0	C16512	HMDB02100	1850929	1890482	2010251	3066075	2.70372e+06	1.39526e+06	2154668	2683388	2678434	2338929	1771376	2376560	2352183	2688295	3532224	3277873	2742720	2625453	2140053	2423670	3215759	2902856	2140800	2856949	2301163	3197263	2042942	2731361	3082412	3623264	2174963	2617105	2424625	2868388	4447720	1890803	3769099
2780	palmitoyl sphingomyelin (d18:1/16:0)	Lipid	Sphingomyelins	37506	LC/MS Pos Late	100002107	2168	703.575	9939941	6254-89-3			79870840	54177984	58711056	66044524	59183688	64473984	83817360	74534280	70431696	65857188	73011256	64306376	61914656	97627936	73157152	70863408	83552960	59444548	68655608	56235016	62364908	67849048	67150440	52364496	53043060	58615540	59775376	81694816	102963776	96229616	138587024	138668976	124911704	107675040	133582336	94344928	104606864
2604	palmitoyl-arachidonoyl-glycerol (16:0/20:4) [2]*	Lipid	Diacylglycerol	54958	LC/MS Pos Late	100010925	3015	634.54				HMDB07112	47306496	41876652	38898616	52265012	36887708	45242768	52338528	56383324	39823000	42828016	39541168	50206420	44242888	60680280	28518184	27741052	28182808	32175660	26474084	23133764	31039688	27822460	32380076	20002020	27341136	28251540	23654328	33748800	49356228	35331288	45738864	36169712	42099920	47213000	79331216	36530528	36574272
1643	palmitoylcarnitine (C16)	Lipid	Fatty Acid Metabolism (Acyl Carnitine, Long Chain Saturated)	44681	LC/MS Pos Late	100000776	1425	400.342	461	6865-14-1	C02990	HMDB00222	179470	136316	210746	340444	175954	251785	223600	226518	167472	182554	315330	219216	143038	228704	676872	326225	301073	273380	245945	204774	264199	174439	410902	240488	193715	124623	184052	328645	186890	330358	402190	330667	366346	165009	836387	149221	453567
1709	palmitoylcholine	Lipid	Fatty Acid Metabolism (Acyl Choline)	52944	LC/MS Pos Late	100009233	1482	342.337	151731				78649	83814	55968	51523	141570	50789	59567	77863	77050	73203	147672	139547	86281	100071	320314	182813	353718	177370	121305	206613	189380	172160	313641	194297	131896	90564	208283	228876	137578	62671	157530	61374	164800	189551	113533		184258
2606	palmitoyl-docosahexaenoyl-glycerol (16:0/22:6) [1]*	Lipid	Diacylglycerol	57373	LC/MS Pos Late	100015618	2749	658.54				HMDB07121	4286920	5285701	4356495	6421994	3.69078e+06	5773279	8038332	7.23205e+06	2117956	4.12008e+06	7211352	4968502	1910772	8.14189e+06	5361874	8083262	4673015	6084021	7620583	3530650	4708795	4286749	6744419	3739858	3640535	4876190	3930649	5048652	6095957	6986876	4287738	7.00366e+06	6478426	4.03715e+06	17526920	1.97331e+06	4426387
2607	palmitoyl-docosahexaenoyl-glycerol (16:0/22:6) [2]*	Lipid	Diacylglycerol	57374	LC/MS Pos Late	100015619	2830	658.54				HMDB07121	16749110	13398532	14860532	17147114	8254702	15841594	20929752	16977444	12996409	9822863	9348110	17606382	9054143	19589718	19096056	19965584	14665877	25966936	19359228	12181842	20039848	14920416	31717646	10263607	12152269	12648512	23240378	19796584	16611837	15243336	15765203	12766347	15155313	12330162	41549016	8937402	10387519
2598	palmitoyl-linolenoyl-glycerol (16:0/18:3) [2]*	Lipid	Diacylglycerol	54965	LC/MS Pos Late	100010939	2834	608.525				HMDB07105	525219	1274813	297179		676722	588164		326801	962680	612204	533722	865495	842391	854890	3.32191e+06	2855957	2760271	4780324	2613080	2385448	10376885	1914241	2454270	1.77097e+06	1489951	1791928	4483516	1401553	978851	585925	1102973		476676	921072	381005	939761	1541441
2596	palmitoyl-linoleoyl-glycerol (16:0/18:2) [1]*	Lipid	Diacylglycerol	52633	LC/MS Pos Late	100009052	3080	610.54	9543695			HMDB07103	18951176	7555429	8.27359e+06	16053251	8653003	10981762	18981118	15277233	13055697	6.98551e+06	13983679	12986856	9048093	18355718	8.26349e+06	9170583	3342458	8.25464e+06	6.44155e+06	4.10029e+06	19572036	5.52947e+06	6240434	4.51332e+06	2.94615e+06	5561823	5458464	3.53358e+06	13885005	9313198	10850669	15158512	12291043	9065624	25038778	7.4779e+06	18241564
2597	palmitoyl-linoleoyl-glycerol (16:0/18:2) [2]*	Lipid	Diacylglycerol	52634	LC/MS Pos Late	100009055	3197	610.54				HMDB07103	115842832	99981152	75506120	113569984	94242640	90330152	120533880	111428968	105890800	85890904	94865720	104659328	94989144	111202472	70947136	75740128	55120932	88529192	57625628	53664408	146277568	69045928	85314320	46010776	44424080	47278680	64369992	63902268	109485008	77225576	97389176	92703592	120739224	91688952	198514192	93472376	155227888
2594	palmitoyl-oleoyl-glycerol (16:0/18:1) [1]*	Lipid	Diacylglycerol	54943	LC/MS Pos Late	100010916	3562	612.556			C13861	HMDB07102	3298082	2967737	2247523	3.85214e+06	2812333	2283714	3277247	3306760	3131434	1969160	2414515	5196084	2539329	4148536	6097920	4582625	2691814	4982684	3.83552e+06	2931429	14221502	3128160	4088450	3526334	2024758	3583315	4706090	3319330	9461975	4549894	3321457	3923284	5064610	4240418	8376395	3269526	10836391
2595	palmitoyl-oleoyl-glycerol (16:0/18:1) [2]*	Lipid	Diacylglycerol	54942	LC/MS Pos Late	100010917	3695	612.556			C13861	HMDB07102	29481412	37235248	27244686	40565360	32031352	25453084	26378120	31716332	36190032	26369296	19510866	42678540	29607646	32740252	49220544	36718412	34770128	57612120	36714204	33273408	96364000	35148880	42522428	34894532	27400854	34745836	49177312	42182292	67780280	33991788	30413804	25869420	47599584	36302772	66589412	38099316	92057352
2591	palmitoyl-palmitoyl-glycerol (16:0/16:0) [2]*	Lipid	Diacylglycerol	54990	LC/MS Pos Late	100010948	3734	586.54				HMDB07098	251283	295154	141668	240494	139054	118430	120904	112020	161055	98401	58368	210875	137631	234114	245644	181120	293809	468233	210621	247703	943994	144690	271061	215363	127437	303063	214987	290538	624206	117787	189112	106332	370905	161648	346847	385660	1006800
3936	pantetheine	Cofactors and Vitamins	Pantothenate and CoA Metabolism	57555	LC/MS Neg	100001495	2765	277.123	439322	496-65-1	C00831		208172	285019	236728	99304.1	335931	304528	144070	303658	142120	265781	341664	255413	241263	276815	150280	194978	289361	91082	308087	263572	99849.3	428776	233747	248150	510937	417637	180333	367778	398927	141174	283728	279220	137436	283852	99967.6	327306	98736.6
3934	pantothenate (Vitamin B5)	Cofactors and Vitamins	Pantothenate and CoA Metabolism	1508	LC/MS Neg	1024	1498.7	218.103	6613	137-08-6	C00864	HMDB00210	26826656	22009664	21014554	26191514	29512386	25791170	28363714	28802352	17594794	24266124	20479016	29251928	27857062	31508114	34373464	28998188	32077126	22827996	29155252	27487856	9253674	35722744	24980558	20797106	28340394	20947822	21989388	19449562	23459390	26665336	31919388	26226718	20728296	30363412	20058196	22014420	12979094
206	p-cresol glucuronide*	Amino Acid	Tyrosine Metabolism	48841	LC/MS Neg	100006191	2420	283.082	154035	17680-99-8		HMDB11686	537369	986176	732708	1.02819e+06	1.41227e+06	1.05659e+06	898929	1.38779e+06	1198989	1.3984e+06	880124	1.27738e+06	677454	2274141	763702	958120	1.36191e+06	1.03815e+06	1.2308e+06	1225556	1.10477e+06	1.33623e+06	936593	1.84811e+06	1792191	1.31197e+06	1.1598e+06	937990	499554	460799	526040	555627	714500	515613	56287.6	388159	505594
4119	p-cresol sulfate	Xenobiotics	Benzoate Metabolism	36103	LC/MS Neg	100001315	2890	187.007	4615423	3233-57-7		HMDB11635	1.38976e+06	1.36009e+06	1.62014e+06	1.98409e+06	1.94231e+06	1.87401e+06	1.63864e+06	1.41504e+06	1.63664e+06	1525255	926768	1443843	585277	1.95751e+06	1.16737e+06	1.95045e+06	2.1625e+06	2453258	2326862	3.18732e+06	2.20579e+06	1.7579e+06	1563023	1.86435e+06	2506882	1.62275e+06	2.45866e+06	1.20208e+06	1.91823e+06	1.28346e+06	2.18845e+06	2.10453e+06	2914693	1.74158e+06	560061	1.43935e+06	1.87811e+06
1338	pentadecanoate (15:0)	Lipid	Long Chain Saturated Fatty Acid	1361	LC/MS Neg	980	5521	241.217	13849	1002-84-2;10002-84-2	C16537	HMDB00826	27497648	25596200	31438656	28741998	20918852	24704926	26742934	25858598	39786264	20921104	33098954	40267668	24682896	32151132	115961776	137501152	74344760	153267936	90845624	70117448	335496512	101937936	159391776	78805256	61712456	73807816	125281880	79483000	38190956	30934684	23433088	32048236	54052748	22841112	39185228	29173340	73365688
1642	pentadecanoylcarnitine (C15)*	Lipid	Fatty Acid Metabolism (Acyl Carnitine, Long Chain Saturated)	57522	LC/MS Pos Late	100015842	1362	386.327																			99317
5293	perfluorooctanesulfonate (PFOS)	Xenobiotics	Chemical	57564	LC/MS Polar	100010955	662	498.93	74483	1763-23-1	C18142	HMDB59586		31395										91649				96332	264112	76568
143	phenethylamine	Amino Acid	Phenylalanine Metabolism	12142	LC/MS Pos Early	1207	3065	122.096	1001	64-04-0	C05332	HMDB02017	209148																																				303654
171	phenol sulfate	Amino Acid	Tyrosine Metabolism	32553	LC/MS Neg	100001510	2156	172.991	74426	937-34-8	C02180	HMDB60015	2.81096e+06	2.61684e+06	2.16774e+06	2.52299e+06	2.07e+06	2907538	2.11708e+06	2.52154e+06	3.75122e+06	2.06388e+06	4.28697e+06	5.61038e+06	2396566	2.92461e+06	1.3337e+06	885891	1.55145e+06	955307	1.81501e+06	797221	1887647	1.78461e+06	2.71088e+06	1.73486e+06	608338	1260245	2.56445e+06	1.259e+06	2234331	8221884	3.56724e+06	674579	5351783	2189448	601839	1.6171e+06	2.90732e+06
1038	phenylacetylglycine	Peptide	Acetylated Peptides	33945	LC/MS Neg	100001275	2375	192.067	68144	500-98-1	C05598	HMDB00821	3029806	1.97127e+06	1106140	1.47301e+06	1.37063e+06	1.88831e+06	1.11119e+06	1.94941e+06	2.25622e+06	1187712	833076	926044	1.07596e+06	2.06947e+06	1.28682e+06	1.54213e+06	1.25328e+06	1192275	1.22761e+06	1.45811e+06	1.82928e+06	1.75128e+06	1.24767e+06	2.29337e+06	1.8229e+06	988931	2149376	965881	932666	1.60382e+06	827151	1007040	1608452	682579	141278	726953	1144848
129	phenylalanine	Amino Acid	Phenylalanine Metabolism	64	LC/MS Pos Early	460	2878	166.086	6140	63-91-2	C00079	HMDB00159	850284544	689634624	728412224	804054336	841433472	785179136	647705152	724272512	775967552	704215296	774038400	680732480	742074112	823168704	760483008	743788224	995102080	769107072	779828032	796501760	611256128	826186240	698169664	761436224	945404864	752724544	681194304	927399296	636128320	783559744	800348672	721875968	751070528	781585152	724702528	786858816	708372864
830	phenylalanylalanine	Peptide	Dipeptide	41374	LC/MS Neg	100003589	2745	235.109	5488196	3918-87-4			41235.7	20082.8	15518.9	45915.5	27458.8	32900	34598.6	28666	68580.4	30342.8	24969.9	27975.7	27042.9	25454.1	45209.7	31095.8	37556.3	17483	43889.5	33426.6	124019	34617.8	25002.6	24758.6	38112.5	24716.9	33110.7	47971.7	33035.6	74258.5	29319.2	48599.1	91320.1	28463.2	143329	35786.7	139662
835	phenylalanylglycine	Peptide	Dipeptide	41370	LC/MS Pos Early	100003588	2898	223.108	98207	721-90-4		HMDB28995	175571	70499	73498	212949	82143	162854	96953	126132	292569	86476	104673	123791	119237	165773	175297	170110	187944	119116	168262	125920	606844	154847	159126	123686	144051	168959	132333	237626	163362	267593	138237	312532	410592	177938	606161	112771	607182
140	phenyllactate (PLA)	Amino Acid	Phenylalanine Metabolism	22130	LC/MS Polar	100000774	908	165.056	3848	828-01-3	C05607	HMDB00779	157712	124181	147075	72728	51903	119865	61871	88403	204694	56513	69607	60531	78493	42618	61546	95040	144674	91205	39263	135587	103261	66645	47648	89267	129788	61066	126071	95257	203671	117761	37447	61007	60021	104490		93045	80719
4127	phenylpropionylglycine	Xenobiotics	Benzoate Metabolism	35434	LC/MS Neg	100001591	2945	206.082	152323	56613-60-6		HMDB00860	43244.4	52827.5	29898.4		30631.8	42275.2			54313.2	27571	47399.2	33307.3	33972.4											20314.1					24148.5	76019			61334.5	22250.2			16926.3
139	phenylpyruvate	Amino Acid	Phenylalanine Metabolism	566	LC/MS Polar	241	845	163.04	997	156-06-9	C00166	HMDB00205			40116	31373		44177		32028	27055	29767	36519		35713	36916		26266				40103		33747	30122			30724	38567	26051	29377	47283		34522	43874	32618	32349		36575
1306	phosphate	Energy	Oxidative Phosphorylation	42109	LC/MS Pos Early	461	576	98.9842	1061	7664-38-2	C00009	HMDB01429	243763744	187507088	226401984	217202560	239351232	243930672	205543872	239936016	217811600	211748352	242225344	223301552	232890400	223866336	191209888	206432560	226134944	197426400	211891024	181948672	174970128	206685360	226228304	182233984	209960240	208788320	182007344	209854400	214147360	209426704	229569664	217456464	207644992	194091792	218156240	217580416	228324992
1086	phosphoenolpyruvate (PEP)	Carbohydrate	Glycolysis, Gluconeogenesis, and Pyruvate Metabolism	597	LC/MS Neg	463	587.3	166.975	1005	10526-80-4	C00074	HMDB00263	1.71384e+06	1.60508e+06	1.91351e+06	2.22619e+06	2.66768e+06	1.9714e+06	2.42363e+06	2.28667e+06	1.66747e+06	2.19394e+06	2.55196e+06	1.98405e+06	1.91421e+06	2.49953e+06	3.3555e+06	3.02735e+06	2.51988e+06	2.55549e+06	2.81463e+06	3.19443e+06	1.44198e+06	3.09884e+06	2.40947e+06	2209597	2.57071e+06	2.43381e+06	2817500	1.99818e+06	2.38666e+06	2563450	2690031	2.4992e+06	2.56211e+06	3.0541e+06	2.5898e+06	2263040	1.9099e+06
1972	phosphoethanolamine (PE)	Lipid	Phospholipid Metabolism	1600	LC/MS Neg	1026	638	140.012	1015	1071-23-4	C00346	HMDB00224	6.1116e+06	4.03532e+06	4.68646e+06	6.40071e+06	6.2808e+06	6.00693e+06	6015526	7.33791e+06	6569305	5.75072e+06	7447538	5633109	6.08108e+06	8.31991e+06	7425102	7.05325e+06	7422657	5.2969e+06	6973336	5.98589e+06	6.58183e+06	8317367	6906461	7.63199e+06	6.56619e+06	7.72181e+06	5904774	10745118	6759587	7734549	12061043	10717820	9368219	8090492	13170879	7377953	8580698
3937	phosphopantetheine	Cofactors and Vitamins	Pantothenate and CoA Metabolism	15504	LC/MS Neg	100000328	1597	357.089	987	NA	C01134	HMDB01416	8076356	4953387	6.53753e+06	8446663	6.08981e+06	8739230	10734806	7737329	8561064	5952552	9086859	7.83316e+06	6.28346e+06	7.51208e+06	7.96412e+06	9683137	6.65967e+06	5.0465e+06	11038875	6471118	3.49781e+06	7.21196e+06	7.40711e+06	8.25856e+06	6887307	6589238	5.50886e+06	3.92957e+06	5.67372e+06	9233238	4.23829e+06	5826858	6.74417e+06	5647005	4061563	5.29637e+06	2.88393e+06
2688	phytosphingosine	Lipid	Sphingolipid Synthesis	1510	LC/MS Pos Late	469	1367	318.3	122121	554-62-1	C12144	HMDB04610	582192	451322	357225	623915	349968	449024	354134	416513	880856	292828	448014	473570	402133	565730	1676051	971352	1603030	1100564	1126250	978348	1078947	929092	1185551	1560791	1339021	1.68025e+06	1777180	950701	822417	668988	515988	502697	764034	746188	978428	581978	772655
253	picolinate	Amino Acid	Tryptophan Metabolism	1512	LC/MS Pos Early	1022	910	124.039	1018	98-98-6	C10164	HMDB02243	2717961	1.73596e+06	1517967	1775724	3322578	1256827	1532048	1.63541e+06	2193821	1357547	1248685	1170858	1229877	1660273	1626624	1.90011e+06	2704517	2363477	2539777	2380775	2412907	1656896	1566727	2259369	1860340	1568196	1463357	2128509	1.62864e+06	934749	1313437	3.33889e+06	1042837	1416981	436424	1588154	1367706
1493	pimelate (C7-DC)	Lipid	Fatty Acid, Dicarboxylate	15704	LC/MS Polar	100000101	2745	159.066	385	111-16-0	C02656	HMDB00857	157948	144228		143126	196712	192948	217234		127583	137549	131023		185321	128791	129096	259001	258608		55180	169852		156551			132073		132422	166612				183997	156942	211366
1685	pimeloylcarnitine/3-methyladipoylcarnitine (C7-DC)	Lipid	Fatty Acid Metabolism (Acyl Carnitine, Dicarboxylate)	53224	LC/MS Pos Early	100009407	2773	304.175					4469059	3490481	4233389	2.94518e+06	2525214	10416270	5517211	3.75091e+06	2649721	6268834	4807344	2424849	2475104	2448444	5393379	5.96735e+06	10242048	7931365	8098335	5971522	6080095	7156889	5108958	33301578	38289864	26139412	2731066	14296535	698813	957252	709353	799181	507623	695721	810967	1169027	616242
122	pipecolate	Amino Acid	Lysine Metabolism	1444	LC/MS Pos Early	1025	2200	130.086	849	4043-87-2	C00408	HMDB00070	7550975	6328345	7634669	7543054	12907185	7692971	7.71511e+06	8731564	7.79992e+06	8860801	8543809	8442564	8.09994e+06	8829491	6227920	7217564	7530361	7098172	7255636	6680582	7175999	7146009	5433538	6805867	7877858	8347026	6073971	7241142	5409291	5788241	7247863	5820257	5926127	5142793	6204945	6509749	7940364
442	prolylhydroxyproline	Amino Acid	Urea cycle; Arginine and Proline Metabolism	35127	LC/MS Pos Early	100001167	2128	229.118	11673055	18684-24-7		HMDB06695	800636	673779	973142	1.12315e+06	792588	877696	680760	1.31347e+06	877391	1298410	1.17721e+06	737992	1087076	808728	846597	960601	1.04237e+06	650698	772757	1.13739e+06	841732	953048	686058	1.30699e+06	1.54616e+06	1.50095e+06	665551	1.32067e+06	780860	591500	746944	1.59125e+06	676888	893866	903772	1.8719e+06	801838
425	proline	Amino Acid	Urea cycle; Arginine and Proline Metabolism	1898	LC/MS Pos Early	480	1603	116.071	145742	147-85-3	C00148	HMDB00162	964297408	774714304	781163456	875351872	834694848	852325952	735188480	703626368	734011072	690118528	790887040	606454144	817887360	833175744	662553664	832985472	933729088	845923968	689902912	887477440	1160533376	850789696	743834432	800327232	856670400	846080960	676252416	934534272	868793344	813070464	662935040	852192384	689984704	847555712	691845760	935047104	570311488
855	prolylglycine	Peptide	Dipeptide	40703	LC/MS Pos Early	100003674	2136	173.092	6426709	2578-57-6		HMDB11178	1565967	891222	1.0004e+06	1469422	1.02882e+06	1411883	948758	786936	1.57171e+06	864582	1049587	1220840	1001109	1344837	1770112	1578322	2.04872e+06	958611	1831836	1380368	1422859	1475478	1386780	1386347	1443401	1660308	1593551	1966498	1665536	1.84496e+06	1496798	1702576	1645821	1282113	1966387	1441708	1570323
1591	propionylcarnitine (C3)	Lipid	Fatty Acid Metabolism (also BCAA Metabolism)	32452	LC/MS Pos Early	100001162	2590	218.139	107738	17298-37-2	C03017	HMDB00824	2350799	1207305	1384121	916933	800187	1865586	1004023	855203	1282641	1164666	978840	452951	1.24975e+06	1.5868e+06	1074342	1281600	4642527	2.87935e+06	1663507	2920005	4548911	3078392	2.86014e+06	1105631	2959032	1475084	1116117	4597177	585978	1061011	2132182	1522593	825826	1.33043e+06	1479779	2773048	686787
1592	propionylglycine (C3)	Lipid	Fatty Acid Metabolism (also BCAA Metabolism)	31932	LC/MS Polar	100001150	1502.5	130.051	98681	21709-90-0		HMDB00783		106962			85078		158247	92066	158024	78581	109044		173909	128642	118477	181995	96272	94797	114779	160078	156215	153179	98426	291213			177275	126739
1840	prostaglandin F2alpha	Lipid	Eicosanoid	19398	LC/MS Neg	100000574	4658	353.233	5280363	551-11-1	C00639	HMDB01139	143189	86854.4	95891.8	143333	155481	100187	211241	151958	52271.7	186430	130358	107992	182186	139842		67697.4	94848.3	57567.3	57075.9	87953.1		66386.2	48719	75207.5	91088.1	64900.4	30017.8	138295	62704	111382	245558	146824	121555	145451	69616.1	77640	32825.8
3998	protoporphyrin IX	Cofactors and Vitamins	Hemoglobin and Porphyrin Metabolism	39321	LC/MS Pos Late	100000292	1417	563.265	4971	553-12-8;50865-10-5	C02191	HMDB00241	160104	156066	134357	135958	149611	89936	139976	198170	183779	146053	155580	160422	160547	131764	285307	263350	137819	176754	204911	159190	65003	152608	223597	225553	177612	174382	174605	239310	147683	142911	105484	110295	132458	258848	202956	80233	117550
3828	pseudouridine	Nucleotide	Pyrimidine Metabolism, Uracil containing	33442	LC/MS Pos Early	821	800	245.077	15047	1445-07-4	C02067	HMDB00767	565654	371629	374573	365245	474781	410104	447898	553787	338160	443044	510127	430877	490447	484632	394914	393534	384025	270152	449694	380165	293782	420291	369209	456289	492643	479537	353599	385256	336723	431704	525163	368509	372370	504739	366072	356769	337623
3988	pterin	Cofactors and Vitamins	Pterin Metabolism	43023	LC/MS Pos Early	100004216	1805	164.057	73000	22363-60-4	C00715	HMDB00802	11108225	8947252	6.64336e+06	9489967	10682000	8565163	8846210	9408698	10660414	8594361	8943452	11642501	10908558	9783855	9647831	10966468	10892725	7599242	9402401	9421300	6475653	9578315	7527714	8689418	8555643	8576634	8364307	9180754	9207004	9723874	10949967	10226984	11829958	12495849	5608903	11815126	7458953
4039	pyridoxal	Cofactors and Vitamins	Vitamin B6 Metabolism	1651	LC/MS Pos Early	491	2343	168.065	1050	65-22-5	C00250	HMDB01545	3677104	2560478	2274072	3090271	3496928	3175824	3342556	2225616	3004525	3394724	3028958	3522647	4857204	3945862	3650255	2846480	3.80296e+06	1996726	2903883	3421543	2048933	3.56917e+06	2267267	3983569	4876055	3019805	2350347	3370513	3.8227e+06	4384494	5109654	3385210	4060063	5509462	3524259	4846436	3.99423e+06
4038	pyridoxal phosphate	Cofactors and Vitamins	Vitamin B6 Metabolism	5331	LC/MS Neg	492	943	246.017	1051	41468-25-1	C00018	HMDB01491	131279	99409.8	94076	99591.2	173686	120163	168041	169987		126358	163348	162931	150280	208734	117327	153456	166943	95936	149111	76434.9	60690	154634	125449	150717	88430.1	165862	142101	162622	178655	176452	187448	174911	136296	197607	106264	140173	128742
4036	pyridoxamine	Cofactors and Vitamins	Vitamin B6 Metabolism	2150	LC/MS Pos Early	568	2975	169.097	1052	58052-48-5	C00534	HMDB01431	349900	330134	201347	326540	399428	341091	336193	407392	295638	313779	437803	425824	493053	395129	423341	339382	425747	205371	263690	308078	195686	392490	242261	445623	473828	369659	241424	483467	650659	573402	545290	364812	452667	646351	491598	578734	516355
4037	pyridoxamine phosphate	Cofactors and Vitamins	Vitamin B6 Metabolism	3138	LC/MS Pos Early	493	1932	249.064	1053	529-96-4	C00647	HMDB01555	3803130	2957406	3018616	3412122	3624761	3684157	3364134	3719469	3.87398e+06	3670195	3636078	3596389	3644845	3579221	3623570	3541298	3836377	4.14107e+06	3423714	3458387	3694420	4535372	3651619	3235481	3709079	3.84556e+06	3001759	4173743	3203443	3505265	4287926	3570683	4053310	4036979	3681674	4281756	4269231
4040	pyridoxate	Cofactors and Vitamins	Vitamin B6 Metabolism	31555	LC/MS Neg	100001121	2185	182.046	6723	82-82-6	C00847	HMDB00017	3.56116e+06	3.34512e+06	2.58766e+06	2.99371e+06	4.70925e+06	4.31883e+06	3364144	3.78897e+06	2.32645e+06	3772904	3823240	3309640	4.55506e+06	3.50705e+06	4.35066e+06	2.97797e+06	3848684	3.5013e+06	2.48713e+06	3131248	2743710	4.84548e+06	2977048	3.88223e+06	5061444	3.78346e+06	2.63067e+06	3.54193e+06	2.68037e+06	2.70938e+06	3.54354e+06	2.45874e+06	2.46803e+06	3460006	3.07843e+06	2.1242e+06	3.20365e+06
52	pyroglutamine*	Amino Acid	Glutamate Metabolism	46225	LC/MS Pos Early	100001540	1900	129.066	134508	2353-44-8			3501422	1826530	1999203	1945762	3502863	1922045	2701610	2895828	2819157	3240816	1846877	2763502	2107094	2188562	1726580	2252075	1498391	1897678	2060804	1757757	2175152	2855571	1653109	1747783	1902358	2276725	1548816	1400725	1319293	2074320	3520456	2433541	2532924	1.18014e+06	2434032	1623996	1954043
1087	pyruvate	Carbohydrate	Glycolysis, Gluconeogenesis, and Pyruvate Metabolism	22250	LC/MS Polar	823	2650	175.025	1060	127-17-3	C00022	HMDB00243	166360	118144	165125	178434	288315	239790	545410	561174	194769	223000	589477	168796	196571	380196	576361	210259	165432	172296	421714	169239	281009	236846	240556	354390	182089	306491	139398	404898	180070	339430	391663	386667	798521	491763	745445	211774	566837
4027	retinal	Cofactors and Vitamins	Vitamin A Metabolism	40807	LC/MS Pos Late	100004088	1666	285.221	638015		C00376	HMDB01358	202490	234808	280390	273333	362059	394463	298178	326186	395292	368625	329884	194261	388440	289543	328962	272218	520689	413633	242080	276699	350000	452010	298963	347852	576384	450559	301684	363579	155416	219965	258885	315247	312505	260337	261540	250737	356243
4020	retinol (Vitamin A)	Cofactors and Vitamins	Vitamin A Metabolism	1806	LC/MS Pos Late	498	1636	269.226	445354	68-26-8	C00473	HMDB00305	16796714	16608420	16588686	13587352	12293702	16779816	5738679	26645924	39579624	11900092	17191360	21004012	12282826	27244866	34104008	30523194	26954740	39505112	23189220	17329384	49943968	26767624	22518920	30714492	38654556	40266064	21938818	23543432	13023246	20883432	12181326	17234744	31599712	10860528	32143014	16282565	61122988
1110	ribitol	Carbohydrate	Pentose Metabolism	15772	LC/MS Polar	100000406	1789.6	151.061	6912	488-81-3	C00474	HMDB00508	4402627	3.76644e+06	2420266	3556594	4613934	2494556	4.85595e+06	2866157	3478821	3508289	2583660	3794791	3627270	2911036	2924361	3.3412e+06	3612640	2318783	4251188	3819639	1577826	5513135	2496612	2455242	3126112	1736133	3155532	1922987	2559534	3344752	3911975	2.5639e+06	3005847	2872836	1.16815e+06	2910174	1504538
3930	riboflavin (Vitamin B2)	Cofactors and Vitamins	Riboflavin Metabolism	1827	LC/MS Neg	500	3160	255.089	493570	83-88-5	C00255	HMDB00244	554965	633612	701036	822901	1.00762e+06	672922	847613	793778	970440	564346	785248	704238	640240	928586	857469	969998	902399	810618	648711	874497	366289	858849	603654	585065	770532	603526	681294	905348	500504	738653	733707	642718	764699	717689	412695	706140	455562
1111	ribonate	Carbohydrate	Pentose Metabolism	27731	LC/MS Polar	100001007	2425	165.041	5460677	5336-08-03	C01685	HMDB00867	10154486	11138488	6350292	3822893	4437241	8889872	13350358	5862766	7640837	2070953	10021525	6.80154e+06	11123604	8404224	7.60505e+06	7.65445e+06	13507210	5668506	2594924	5171226	4617251	2068671	4832238	9445369	9329986	7466936	7112802	10276091	8.35682e+06	8.19877e+06	9853569	8.35842e+06	8366190	4863791	4244220	4454839	2558529
1109	ribose	Carbohydrate	Pentose Metabolism	1471	LC/MS Polar	914	1508.2	195.051	5779	50-69-1	C00121	HMDB00283	22437138	14103323	17262240	19593532	12218859	18780552	16230698	17160152	17805040	13811781	16014096	13227378	14360006	17534314	15046874	13926662	13923236	16837276	17221204	15109713	11434555	17938312	19878100	18158496	19106748	15427335	13796989	11764537	8053801	10882747	8.16278e+06	8578140	9732888	7.42344e+06	10293756	8828090	10988846
1103	ribose 1-phosphate	Carbohydrate	Pentose Phosphate Pathway	1763	LC/MS Polar	219	4025	229.012	439236	50-99-7;58459-37-3	C00620	HMDB01489	3085404	2322503	2920936	2073623	1879087	2510852	3462867	2918409	1.84522e+06	2435194	2714216	2104092	2169847	1874127	3391660	2330495	1448628	2219571	2402939	1586616	3034998	2151455	2372545	2745999	1218613	2224679	3843907	1154524	1576329	1237087	642229	1179912	742897	930473	971994	908294	1059882
1135	ribulonate/xylulonate/lyxonate*	Carbohydrate	Pentose Metabolism	61858	LC/MS Polar	100019968	2350	165.041					115071992	123970744	73055984	121748864	230359504	111154512	232684944	108505392	98746640	192753216	112444344	128185912	191909952	95071800	80198856	83309424	153258528	54472444	89395504	132268080	45342300	119678200	44955644	94155008	112557632	76494528	82073664	83171296	92598240	104666552	121265608	110229864	106186584	123879408	55850220	130878584	43017544
1112	ribulose/xylulose	Carbohydrate	Pentose Metabolism	48340	LC/MS Polar	100006122	1400	149.046	5289590				2262440	1833660	1640278	2284828	1.69204e+06	2336467	1899828	2486882	2004323	2110806	1975886	1933914	2378672	1966126	1861749	1.5768e+06	1.91724e+06	1503873	1704440	2149294	997268	1661231	1940042	2289653	2372927	1788502	1714946	1680942	1621021	1.7775e+06	1166854	1234741	1375107	1235486	1173165	1676235	1320127
506	S-(1,2-dicarboxyethyl)glutathione	Amino Acid	Glutathione Metabolism	63009	LC/MS Neg	100020967	543	422.087	9802383	1115-52-2			141579	91091.1	91703.5	94026.8	108643	130922	155080	114252	117654	90572.3	136958	74470.7	93523.2	100544	84971.2	150804	113263	71896.3	181769	136167	86885.1	114496	106699	173641	128244	222967	81726.5	102261	104517	117783	65864	93248.6	85822.9	85632.7	104053	86668.2	77396.3
5245	S-(3-hydroxypropyl)mercapturic acid (HPMA)	Xenobiotics	Chemical	44552	LC/MS Neg	100004568	1576	220.065	3371179	23127-40-4			106676	27309.2		73430.2	51980.8	67825.7	80527.1	81987.1	54156.2	84233.7	109186	40062.8	135906	69954.5		39150.2	39832.9	35335.4	22743.7	91519.6	79567.8	48784.2	24577.5	111742	136887	42985.2	41744.5	41851.9
60	S-1-pyrroline-5-carboxylate	Amino Acid	Glutamate Metabolism	42370	LC/MS Pos Early	35	1528	114.055	1196	2906-39-0	C04322	HMDB01301	75504120	60668180	48084628	46674276	54701164	59921544	46907012	50516656	48594772	54672504	70188120	73162432	73799968	67042232	77818816	74402752	87837616	47732208	69223392	100196336	36821400	79329488	67424408	88751768	89158512	75082592	69557536	53306776	60662256	53631936	84246032	70153136	49956984	87028752	40214796	54650100	31765386
113	saccharopine	Amino Acid	Lysine Metabolism	1495	LC/MS Pos Early	392	2530	277.139	160556	997-68-2	C00449	HMDB00279	17461666	19266850	34096248	15603796	7.75591e+06	14867627	4257562	6361316	15780400	9108126	14178425	8615908	13188068	8615296	4874124	16039033	35356864	28476036	5110332	26911496	27887528	9375483	12603059	14442410	25207928	30328534	11845340	35987712	24848104	17004204	9916784	24088548	8537798	21038492	7115977	34326384	18702892
381	S-adenosylhomocysteine (SAH)	Amino Acid	Methionine, Cysteine, SAM and Taurine Metabolism	42382	LC/MS Neg	197	1832.4	383.114	439155	979-92-0	C00021	HMDB00939	2.25753e+06	2.10474e+06	2.42905e+06	3.39003e+06	2.13662e+06	2142570	2.29391e+06	2.43544e+06	2830151	2.3567e+06	2.65525e+06	2.77006e+06	2458201	2.26572e+06	3.84524e+06	5.5504e+06	3449860	3.39512e+06	3.59601e+06	3.92039e+06	3802777	3.12991e+06	2935050	2.79481e+06	2364135	2.79107e+06	3.50299e+06	1.98773e+06	2.88588e+06	2.95762e+06	2.70485e+06	3261471	2.83346e+06	2.62784e+06	1737252	2.42661e+06	1.88859e+06
380	S-adenosylmethionine (SAM)	Amino Acid	Methionine, Cysteine, SAM and Taurine Metabolism	15915	LC/MS Pos Early	1263	3002	399.144	34756	24346-00-7;86867-01-8;86867-0108	C00019	HMDB01185	3055956	3397323	2636265	3471821	2668752	3.36497e+06	2918599	2783483	3905446	2335786	2238592	2497429	2212392	2363989	2019239	1306500	1716944	2040738	2.62058e+06	1466895	2892274	1667640	1982488	2000259	1669470	1830099	1.93207e+06	2.06679e+06	3381794	3.11386e+06	1964983	1.94165e+06	3179280	2616198	3816062	3395567	3589288
5115	salicylate	Xenobiotics	Drug - Topical Agents	1515	LC/MS Polar	501	802	137.024	338	69-72-7	C00805	HMDB01895	2637857	476561	242239	144976	96293		55322				152802	131062		160090	91536			95657		281849	159284	101266						60252	146229	257877		246578		154017	145989	124869	94607
4	sarcosine	Amino Acid	Glycine, Serine and Threonine Metabolism	1516	LC/MS Pos Early	1023	1280	90.055	1088	107-97-1	C00213	HMDB00271	2924121	3813459	5052950	6580469	1720848	6440194	1354160	1461675	5671454	1681663	2999411	2109841	2890401	3399235	2173585	3.90596e+06	6686555	6202250	2038786	6633964	12045440	616368	3529272	2.0639e+06	4391717	5248776	5615129	4958814	8657631	5997543	1436093	7008083	2402022	4792639	3841830	6098086	4745233
1501	sebacate (C10-DC)	Lipid	Fatty Acid, Dicarboxylate	32398	LC/MS Neg	100001211	1788	201.113	5192	111-20-6	C08277	HMDB00792	143594	229848	124972	94581.3	144149	147753	106297	98025.2	152572	94159.5	183688	67980.8	114282	108485	103953	117688	142919	131207	144259	146683	194778	98340.6	158779	158745	115911	133114	190177	205586	71288	101746	146359	121244	127446	96766.7	149317	127826	111660
1134	sedoheptulose	Carbohydrate	Pentose Metabolism	53237	LC/MS Polar	100002619	2255	209.067	5459879	3019-74-7		HMDB03219	13884890	11229376	7403605	9900988	12011113	7052419	15369478	10866556	10760880	10884624	10461148	12045073	12966710	9848028	10128008	10085923	9783700	7330509	11500365	9488773	4751559	10601091	7420878	10637985	8917388	7799485	8360329	6446394	9122048	8587702	11013556	9453938	8471520	10706413	5531289	10330917	4679430
1105	sedoheptulose-7-phosphate	Carbohydrate	Pentose Phosphate Pathway	35649	LC/MS Neg	100001628	599.6	289.033	616	2646-35-7	C05382	HMDB01068	1.18345e+06	1234161	1.37215e+06	1.68079e+06	1.40848e+06	1.38898e+06	2.19594e+06	1.47369e+06	1.88846e+06	1.36852e+06	1.46263e+06	1.77059e+06	1.10392e+06	1.21034e+06	1.27087e+06	1.6962e+06	1.14285e+06	1.41146e+06	1.45738e+06	1.19765e+06	1.91395e+06	991700	1.04292e+06	1.49512e+06	1098355	1.31762e+06	932584	1.02518e+06	1.79107e+06	1.56306e+06	1.01896e+06	1.63234e+06	1.68437e+06	1.45557e+06	1.17742e+06	1256135	1.34757e+06
9	serine	Amino Acid	Glycine, Serine and Threonine Metabolism	1648	LC/MS Pos Early	503	1239	106.05	5951	56-45-1	C00065	HMDB00187	199137424	147873520	158068976	173435072	177826432	167994608	154505472	170388624	184819280	160798080	178118176	142879472	169318560	189743120	164523616	164060416	214833728	173230048	187194208	178009952	140995648	187769888	159444288	186081696	202133040	170280576	139486176	204407440	143543552	182914240	186075552	167549392	168199344	174474576	147699904	177491904	172760928
258	serotonin	Amino Acid	Tryptophan Metabolism	2342	LC/MS Pos Early	504	2550	177.102	5202	153-98-0	C00780	HMDB00259	92005		72292	205849		71533	58924	126770	100286	120986	95615	91636	120958	81403	79439	114799	65042		120466	192826	305131	84608	90243		254888	131237	111642	103878	64684	71225		69564	131420	41767		77520	114750
494	S-lactoylglutathione	Amino Acid	Glutathione Metabolism	15731	LC/MS Pos Early	1343	2124	380.112	440018	54398-03-7	C03451	HMDB01066	300837	251145	612108	397107			250886	574814	321271	141751	490845	423576	133967	452966	426869	492946	278706	175422	857698	144887	176542	126449	296079	403851	226111	501745	589175	255037	384841	331033	108539	219846	116479	51888	282355	151067	254303
392	S-methylcysteine	Amino Acid	Methionine, Cysteine, SAM and Taurine Metabolism	39592	LC/MS Pos Early	100002749	1955	119.016	24417	1187-84-4		HMDB02108	962261	579465	759815	657085	1327140	939291	1086370	1090437	1050946	1048235	1055077	753458	911157	1130298	1180358	922932	1198464	1121727	1243851	1187840	1298540	1452251	1013558	914955	1212172	980014	963748	1295666	647782	911931	1373225	1117685	1010046	703710	1798268	658271	895442
493	S-methylglutathione	Amino Acid	Glutathione Metabolism	33944	LC/MS Pos Early	100001259	2200	322.107	3605667	2922-56-7	C11347		8326737	5339683	7735224	6.79678e+06	5961756	7874226	7228123	7.32451e+06	6.09481e+06	5.79743e+06	6746351	6.10314e+06	6217688	7074801	5624209	7310719	7831556	7.1758e+06	9172342	7.32958e+06	7.01644e+06	5334352	7166916	8013115	7088306	8800105	7487220	9430347	5640684	5298509	4174507	4887111	5270001	3.78536e+06	12389057	4892598	5718769
373	S-methylmethionine	Amino Acid	Methionine, Cysteine, SAM and Taurine Metabolism	38127	LC/MS Pos Early	100002183	2555	164.074	458	3493-12-07	C05319	HMDB38670				42256		67659		53995	42276	55601	84573			54497			57183							61371		54402				117237	128530	109920	62475		106362	110716	95657
469	spermidine	Amino Acid	Polyamine Metabolism	485	LC/MS Pos Early	50	3355	146.165	1102	124-20-9	C00315	HMDB01257	4361236	6732610	3928049	5015436	7553863	4435926	4191117	6532139	4663728	6.45607e+06	6910337	7720315	6876966	5499334	7284770	6031036	7.45984e+06	6269520	5457597	5833463	3.56748e+06	5430609	5080596	7219227	5875386	7714545	5547917	7960452	6403604	3.82728e+06	7.59322e+06	6449380	4604014	5821775	8265422	6493822	5821984
476	spermine	Amino Acid	Polyamine Metabolism	603	LC/MS Pos Early	507	3350	203.223	1103	71-44-3	C00750	HMDB01256	156791	84640	58224	170093	170666	92472	105650	136731	95424	107705	218563	179193	159478	233913	175136	247802	178839	65704	227742	250863		187104	79333	147680	204006	210515	106326	125868	161645	123538	141008	228815	55030	160463	68788	120485	49538
2687	sphingadienine	Lipid	Sphingolipid Synthesis	57426	LC/MS Pos Late	100015643	1350	298.274	6449795	25696-03-1			968400	691503	602513	1050573	1150565	734352	1104371	1.04014e+06	809081	945603	764550	844695	743814	967477	1740479	1071292	1341588	886361	1211018	933799	619048	1262116	1012272	1099467	1077510	1191860	1116654	808623	1161020	804361	1156451	914324	870104	908487	1101582	809610	719298
2685	sphinganine	Lipid	Sphingolipid Synthesis	17769	LC/MS Pos Late	313	1413	302.305	3126	3102-56-5	C00836	HMDB00269	3141681	2409556	2185417	3623176	2772838	2843012	3318901	4671639	3364652	2466398	3639814	3293361	2694676	4928697	5327521	4218499	4653959	3192542	4396676	3167502	3165051	3710499	4588789	5153903	3644181	4824655	4207269	5128305	5686511	5395971	5081730	4221393	4773558	5144691	7.71405e+06	3788363	5057116
2792	sphingomyelin (d17:1/16:0, d18:1/15:0, d16:1/17:0)*	Lipid	Sphingomyelins	52433	LC/MS Pos Late	100006314	2082	689.559		121999-58-4			5470934	3324879	3.79964e+06	4752730	4737280	3679883	4849921	7458896	6118891	5170272	5194035	5339215	4744291	6724723	5690731	6.96943e+06	7459589	5649250	6247467	5288963	5298086	6083105	5.84113e+06	4947686	4563788	6565446	5000811	6143376	7582891	6.49312e+06	9411661	9949558	9583153	10658335	8.20529e+06	8970069	9574758
2778	sphingomyelin (d18:0/18:0, d19:0/17:0)*	Lipid	Dihydrosphingomyelins	57473	LC/MS Pos Late	100009027	2362	733.622				HMDB12087	1367329	1060961	903716	1236703	907572	946216	1253121	1607306	1311310	1012754	1282285	1255561	1.0301e+06	1.84072e+06	1804771	1589956	2239781	1204965	1521867	1.8258e+06	1360122	1711669	1585779	1841027	1.91501e+06	2265849	1535164	1.86439e+06	2862877	2532111	3956966	5377457	4156759	2470142	2542827	2550097	2326092
2779	sphingomyelin (d18:0/20:0, d16:0/22:0)*	Lipid	Dihydrosphingomyelins	57476	LC/MS Pos Late	100015786	2600	761.653					873895	540304	398946	676283	496312	562752	780203	873626	778240	473818	687279	918718	579319	1592728	1112531	814202	1.87595e+06	642270	940568	937612	418651	833739	675678	923383	1141904	1448422	958676	1534649	1042283	744907	1201857	1000256	1103792	1072184	819933	707170	824075
2790	sphingomyelin (d18:1/14:0, d16:1/16:0)*	Lipid	Sphingomyelins	42463	LC/MS Pos Late	100004328	1998	675.544	11433862			HMDB12097	1577855	1109562	1007661	1669110	1545356	1078567	1462182	2458661	1758270	1488942	1656115	1838973	1404850	2186491	2606570	2456987	2753630	2224848	2207466	1.92252e+06	2201732	2201678	1820548	1554124	1476790	2201688	1982953	2048222	2653169	2292223	2847019	2639548	3133929	3228792	3516525	3111999	3232492
2795	sphingomyelin (d18:1/17:0, d17:1/18:0, d19:1/16:0)	Lipid	Sphingomyelins	52615	LC/MS Pos Late	100008920	2312	717.591		121999-64-2			1.60133e+06	1213553	1032126	1.73993e+06	1.46572e+06	1487853	1820879	2097676	2208926	1620053	1.6367e+06	1634293	1399427	2364410	3381880	3704610	4205165	3.11146e+06	3951014	3050812	2900579	3842095	3.24607e+06	2749644	3297145	3671696	3.014e+06	3823081	2598612	3131178	4563721	5959549	4013940	3025258	3.53521e+06	3147967	3.20874e+06
2796	sphingomyelin (d18:1/18:1, d18:2/18:0)	Lipid	Sphingomyelins	37529	LC/MS Pos Late	100002106	2167	729.591	6443882	108392-10-5		HMDB12101	652954			396867	517200	359446	673010	523127	694681	503237			418086	954723	1681976	1215828	1574345	920559	1544245	839293	1515091	1270752	1121235	499919	822367	635370	888867	748815	1271032	842708	1786535	2807737	1090640	639007	1400360	1262618	1301364
2797	sphingomyelin (d18:1/19:0, d19:1/18:0)*	Lipid	Sphingomyelins	57475	LC/MS Pos Late	100015787	2330	745.622					3800045	2638955	1978937	2984802	2841329	2234725	4143589	4008894	3728734	3318140	2599818	3396791	2286111	4065656	4292809	5674000	5637258	4757597	6012151	3948327	3749609	5929577	4752566	2656344	3568253	3638692	3089566	3285811	2322782	2499146	4623360	5618377	3479416	3784156	3559716	2615045	2551748
2798	sphingomyelin (d18:1/20:0, d16:1/22:0)*	Lipid	Sphingomyelins	48490	LC/MS Pos Late	100006290	2685	759.638				HMDB12102	55711988	34492848	30909312	44240936	32447486	35450744	51573464	53514884	42277228	41352852	41185112	42334500	37327884	56548820	42200904	41856028	45016948	37828264	45043096	35474000	33458322	48335760	41457812	23087856	29428088	31338052	29858072	27184110	33292518	35769608	47202660	51820712	45297544	41046144	47148484	29569656	35041636
2799	sphingomyelin (d18:1/20:1, d18:2/20:0)*	Lipid	Sphingomyelins	48491	LC/MS Pos Late	100006292	2383	757.622		222403-67-0			599597	556117	462219	724554	1021436	561547	1329997	899190	931886	801244	909647	785462	606691	883845	1647534	1777173	1527786	847774	1515978	1252383	1281582	1.82274e+06	1410683		990796	905921	1374997	647150	281260	591309	903362	957378	807172		571692	472996	621916
2801	sphingomyelin (d18:1/21:0, d17:1/22:0, d16:1/23:0)*	Lipid	Sphingomyelins	52495	LC/MS Pos Late	100009025	2793	773.653					19289126	11192946	14467064	23807470	17467250	15541801	20775156	25429760	19764030	23068012	22421412	14882625	22912958	19429744	24742784	34129404	36331892	24271842	28696268	27757656	20539480	38848760	25382924	22031310	27142260	28275512	21039292	20761892	6855710	8.02917e+06	9611698	7761230	11331441	20567796	7222254	10230485	8419023
2803	sphingomyelin (d18:1/22:1, d18:2/22:0, d16:1/24:1)*	Lipid	Sphingomyelins	48493	LC/MS Pos Late	100006295	2666	785.653				HMDB12104	48370768	28763264	35840056	51136848	37310708	38917228	57655592	54661292	49335324	50098160	55727804	41164036	46390252	52532352	58433604	47531844	48495228	43090068	50568520	49286560	46042128	51828872	40677468	32603062	41034672	42818260	56335776	23896240	16746856	19904736	22903142	20888974	23760830	23720894	20669624	19333228	18823202
2804	sphingomyelin (d18:1/22:2, d18:2/22:1, d16:1/24:2)*	Lipid	Sphingomyelins	57477	LC/MS Pos Late	100006296	2209	783.638					1011004	522331	692759	997452	917753	777852	1052492	1117913	1059689	1031514	958422	831961	716137	1064212	792140	663675	625464	551712	644419	633993	977324	731208	601407	297836	596593	377725	965117	267642	367220	493379	675449	678649	769826	365503	705784	537120	531660
2806	sphingomyelin (d18:1/24:1, d18:2/24:0)*	Lipid	Sphingomyelins	47153	LC/MS Pos Late	100005986	3033	813.684		94359-13-4		HMDB12107	157814976	99972704	126502664	153428976	119839624	141878352	158276912	178241264	169468112	113256784	161905440	146681120	113247744	220897872	174599312	135406160	160427888	104020040	133194712	116744320	113965256	113764888	105156368	112582920	126481032	161313984	124369624	144454768	199974752	187724416	238599312	207570096	210271488	221615232	218345088	173215168	215749696
2808	sphingomyelin (d18:1/25:0, d19:0/24:1, d20:1/23:0, d19:1/24:0)*	Lipid	Sphingomyelins	57478	LC/MS Pos Late	100015792	3500	829.716					1539805	948301	395661	1360411	1227707	1351855	1147074	1643190	1849700	1239992	1382350	1112115	1119430	1.93112e+06	4685316	3.64117e+06	5156259	3347771	3841173	6355030	4.01088e+06	3.84353e+06	3075026	7351348	9180469	10421527	5747388	6127048	1064951	1345987	1709064	1789456	1.79299e+06	2707795	1258163	1231803	1352162
2794	sphingomyelin (d18:2/16:0, d18:1/16:1)*	Lipid	Sphingomyelins	42459	LC/MS Pos Late	100004329	2002	701.559					2411371	1473257	1950664	2268987	2.08594e+06	1874056	2808014	2897478	2436278	2260174	2781258	2353022	2079857	3445660	2928999	2759217	2830000	2377649	2756143	2171688	2687846	2481237	2302540	1398197	1637962	1824378	2334171	2114276	2465552	2124218	3937999	3.71321e+06	3339614	3240608	3159243	3172753	2.96944e+06
2802	sphingomyelin (d18:2/21:0, d16:2/23:0)*	Lipid	Sphingomyelins	57480	LC/MS Pos Late	100015790	2330	771.638					1435404	719265	1275079	1728711	1649358	1223125	1763993	2208635	1956055	2063401	1885648	1795623	1639689	1663914	3319104	3080348	2495713	2872288	3102362	3088308	3.03389e+06	3441485	2480781	1.98419e+06	2619649	2648114	3.43975e+06	1213334	159550	644986	713359	638032	698176	759202	566476		488584
2805	sphingomyelin (d18:2/23:0, d18:1/23:1, d17:1/24:1)*	Lipid	Sphingomyelins	52435	LC/MS Pos Late	100008956	2845	799.669					14106284	7886016	12417626	16992180	15359091	13095289	14679983	20976066	17170272	14452780	18422564	12326342	13591576	17454980	24641428	24361042	24202972	16161658	18826250	18465062	17546868	26354944	16908148	16396692	19387432	24734944	18434448	15121339	11433048	13301131	16387622	13239055	17508652	25070006	14079407	15899648	14431229
2787	sphingomyelin (d18:2/23:1)*	Lipid	Sphingomyelins	57482	LC/MS Pos Late	100015791	2315	797.653					564876	293808	571819	660394	769908	515617	689251	929366	979993	765822	847606	588024	567145	758058	1119383	1.00035e+06	952833	703929	772052	779347	709360	1.01561e+06	660854	533254	761059	931696	802874		575810	858753	996926	1057247	982087	857941	971859	888617	850848
2807	sphingomyelin (d18:2/24:1, d18:1/24:2)*	Lipid	Sphingomyelins	52437	LC/MS Pos Late	100008957	2635	811.669					24517212	14441486	20355312	25908268	21658364	23877680	30048770	29652736	28624700	24173172	32036204	17675914	19882420	31280964	21249188	18915794	20932124	12040285	16668783	14781605	14282351	18946640	13156785	12495890	14381568	16032318	14596122	14827165	26802894	33849952	45080280	35784028	40188288	38335668	40665824	34640860	29339454
2788	sphingomyelin (d18:2/24:2)*	Lipid	Sphingomyelins	57479	LC/MS Pos Late	100015789	2215	809.653					126155		117624	111189	256864	149299		177882	280359	192725	265037			235988		113885											98211	81983	276802	208276	372517	366022	242942	231358	378550	237606	206021
2836	sphingosine	Lipid	Sphingosines	17747	LC/MS Pos Late	297	1393	300.29	5353955	123-78-4	C00319	HMDB00252	11486561	7721475	7848995	12025472	11929320	10081239	11625200	13872101	11648002	9102062	11886831	10293580	9311964	13841792	21076424	12582831	16852550	10759852	14623748	11407326	8887449	13679774	12603724	15173229	13917021	15657537	16409016	13418061	16710548	15173570	18913120	15191858	16347944	15960881	23825576	12063447	15188897
4526	stachydrine	Xenobiotics	Food Component/Plant	34384	LC/MS Pos Early	100001296	1440	144.102	115244	4136-37-2	C10172	HMDB04827	260682	191319			189760	106352		174225	223660	550994	320738	160514	311795	188741		135927	185930	267130	108019	304636	212404			119805	313750	173171		260319		213354	514350	295565			285716	404128	241208
1341	stearate (18:0)	Lipid	Long Chain Saturated Fatty Acid	1358	LC/MS Neg	439	5872	283.264	5281	57-11-4	C01530	HMDB00827	850597056	862809664	724641536	942551296	792287680	546286912	973825152	817017088	1031667776	923441792	902926528	1263980032	946389312	966011712	801064960	1370577920	955443904	936911360	1063817664	876016640	1052313856	912413056	973397120	840703616	779572928	696658880	967899136	1096914944	968528512	856927680	1015450240	1174616576	2298107904	885681472	934550592	874296128	1318572416
1380	stearidonate (18:4n3)	Lipid	Long Chain Polyunsaturated Fatty Acid (n3 and n6)	33969	LC/MS Neg	100001229	5395	275.202	5312508	111174-40-4	C16300	HMDB06547	2.33083e+06	1.18744e+06	1465161	1.61849e+06	2.29079e+06	1.61634e+06	2.6924e+06	1.56351e+06	2607308	1450743	2.38746e+06	1787403	2.66367e+06	1.67334e+06	4.75794e+06	7.24584e+06	4028591	4.2102e+06	4.84542e+06	2.92703e+06	13867753	8156935	5.0257e+06	2.74755e+06	2.28427e+06	2.0656e+06	4938223	3.16332e+06	1.90872e+06	963234	2661277	3.18129e+06	4.18425e+06	2.1875e+06	5730960	1458813	2361695
1901	stearoyl ethanolamide	Lipid	Endocannabinoid	38625	LC/MS Pos Late	100002254	1787	328.321	27902	111-57-9		HMDB13078	1358979	2009959	2054354	2735954	2825620	898068	2169167	2637443	2852228	2254862	1135095	2099739	2393996	2789036	2959912	3238759	2505229	2134824	1556960	2606478	3378046	2677626	1479330	3032853	2167406	3151437	1300175	2786024	2919348	3332961	1497001	2602219	1300336	2565695	2947897	1266096	3214082
2782	stearoyl sphingomyelin (d18:1/18:0)	Lipid	Sphingomyelins	19503	LC/MS Pos Late	1538	2400	731.606	6453725	85187-10-6;85187-10-6	C00550	HMDB01348	10370264	7194763	7.83402e+06	9214806	9046790	8610249	12374184	11124224	9353068	9425843	9371691	9462935	8985708	11871029	9702938	11455024	9372113	7.36795e+06	8045588	7943936	7933666	11140490	10340792	6415424	8.07565e+06	7224243	7.31205e+06	7.84202e+06	14567955	21515364	28377964	43471964	26772248	12434185	22282220	18032004	14031433
2626	stearoyl-arachidonoyl-glycerol (18:0/20:4) [1]*	Lipid	Diacylglycerol	57450	LC/MS Pos Late	100010949	3404	662.572					15915245	8746117	8447475	16843208	12801176	10032247	14539821	16357618	16510306	9682511	13287738	19753632	13044940	19284324	13645098	11659086	8933688	19320086	11111437	6172191	51165632	11557748	11811404	6676867	7389022	8610182	9848441	9781723	14554888	11761604	9309802	14848227	20761036	11128561	45239200	7407665	30011332
2627	stearoyl-arachidonoyl-glycerol (18:0/20:4) [2]*	Lipid	Diacylglycerol	57449	LC/MS Pos Late	100010950	3522	662.572					61648856	46407316	34826700	47995852	48342320	43152540	59221784	56611744	49638656	53183176	45960368	50095104	56089912	61313500	45182456	39738248	39973100	42068760	33770388	30315204	37623736	53653516	49133552	27041916	30672352	23776964	29809498	37333460	33810536	38134360	65470144	45946292	60640740	48425892	97147536	37285840	37155740
1645	stearoylcarnitine (C18)	Lipid	Fatty Acid Metabolism (Acyl Carnitine, Long Chain Saturated)	34409	LC/MS Pos Late	100001391	1485	428.373	6426855	18822-91-8		HMDB00848	159606	79669	93160	193927	119882	161644	172578	177620		112342	230941	177531	113534		440354	342182	356002	289843	235153	201425	312617	137410	410204	164840	125415	111397	177245	386066	177193	253961	438742	466782	458644	173439	918070	143472	436516
2633	stearoyl-docosahexaenoyl-glycerol (18:0/22:6) [2]*	Lipid	Diacylglycerol	57368	LC/MS Pos Late	100015617	3256	686.572					5174187	5535157	3530684	4537434	3.74696e+06	4967005	6.31299e+06	4881114	4269371	5176490	3908388	4.12334e+06	4058488	6201102	4.01808e+06	5865040	7.89615e+06	7004693	5533285	6051569	3.93508e+06	5889226	7015161	4542472	4737077	4.092e+06	3420504	10421482	4661970	5183362	8639119	5297015	6630797	7.68723e+06	6.61487e+06	4259343	3677846
2610	stearoyl-linoleoyl-glycerol (18:0/18:2) [2]*	Lipid	Diacylglycerol	54947	LC/MS Pos Late	100010921	3762	638.572					24270448	20001146	13508077	18831900	14027285	14500736	22608948	23560748	19385160	21866448	17010318	15006624	17446556	21955602	17181164	16871650	14319011	25837390	14164067	14345212	47884412	16887028	19716388	9500478	9250380	10445304	13968921	23212416	20084800	20452196	23962380	26256364	35169960	27617508	23038104	19910752	35806248
1496	suberate (C8-DC)	Lipid	Fatty Acid, Dicarboxylate	15730	LC/MS Polar	100000016	2577.6	173.082	10457	505-48-6	C08278	HMDB00893	352537	275704	434610	322502	646392	619434	622610	377711	228572	421409	637948	207689	489188	378151	401459	445229	460629	354065	318167	507543	336045	409862	418871	321935	362985	329762	267733	312576	157189	264845	312935	414990	258076	411042	246524	224097	243848
1686	suberoylcarnitine (C8-DC)	Lipid	Fatty Acid Metabolism (Acyl Carnitine, Dicarboxylate)	52990	LC/MS Pos Early	100006627	2964	318.191								55860		145854	119374	188575		113228	204131		54589		304804		270888	118000	161626		75592	146661	132556	163835	146218	90480		121767			141277	60218	145586	111427	478584		67249
1616	suberylglycine	Lipid	Fatty Acid Metabolism (Acyl Glycine)	35419	LC/MS Neg	100001528	1110	230.103	6453952	60317-54-6		HMDB00953
1288	succinate	Energy	TCA Cycle	1437	LC/MS Polar	252	3149	117.019	1110	110-15-6	C00042	HMDB00254	4869788	3691541	4548644	4939435	7045250	7.41567e+06	7267373	6408134	6005702	5413945	7170816	4923709	6484372	6209462	6043212	8.31631e+06	10664036	7480356	6612846	9700529	12803304	9273599	5640943	9847769	7625734	7.25933e+06	6557213	5775975	6578904	5961112	6465614	5865642	7924006	5074044	7.32832e+06	4670840	6.90048e+06
1287	succinylcarnitine (C4)	Energy	TCA Cycle	37058	LC/MS Pos Early	100001948	2291	262.128	71464481	256928-74-2		HMDB61717	1847624	1387151	1529621	1544676	890116	1153269	1274761	1845047	2883385	1359876	2845314	1953540	793661	2591102	2605905	2865875	3868475	2866764	3466821	2477808	2769637	5639714	6861611	7503219	7338906	7827280	4737848	9634985	1339490	1914979	1623046	2753234	1222971	772728	3853306	2407535	2085726
1170	sucrose	Carbohydrate	Disaccharides and Oligosaccharides	1519	LC/MS Polar	935	3092	387.114	5988	57-50-1	C00089	HMDB00258	116581	132381	148517	121990	121359	182974	98679	80114	145117	112337	125848	93421	138312	137272	113530	512535	148806	105299	166758	163479	278081	103382	111836	171539	355513	364682	106331	195604	81438	100273	58852	50941	63602	88199	43931	96085	44759
5194	sulfate*	Xenobiotics	Chemical	46960	LC/MS Neg	100002528	616	96.9601	1118	14808-79-8	C00059	HMDB01448	12850889	9989292	8992929	10742087	7604257	9224657	8216746	11054655	10537251	8779754	10866124	9432512	9320677	11596834	9094837	9137446	12456804	9963756	7350046	11410510	4633906	8502659	9565990	8451884	10268714	10684457	10099693	11684328	12185275	8791931	10694118	12322831	10924365	11520123	9149518	12462622	8661511
4534	tartarate	Xenobiotics	Food Component/Plant	15336	LC/MS Neg	100000295	615.3	149.009	444305	87-69-4;6106-24-7	C00898	HMDB00956	1.43183e+06	1.07312e+06	916496	758057	220009	1.5343e+06	436928	671345	687599	617943	1.03535e+06	669452	871947	789606	1139028	1.17922e+06	4636909	1.17922e+06	825875	2.41764e+06	1.82725e+06	783598	1.11353e+06	2204928	2.06856e+06	2.05313e+06	770991	10250474	735468	989011	729001	1.70484e+06	773171	1.28561e+06	331264	1.102e+06	627659
4662	tartronate (hydroxymalonate)	Xenobiotics	Food Component/Plant	20693	LC/MS Neg	100000840	610	118.999	45	80-69-3	C02287	HMDB35227	196014	331952	569110	162228	333188	269185	188516	283850		501390	280156	215019	504006	286120	365280	130842	310471	141569		385434		189923	168919	117054	396088		313601	446629	388008	157958	471929		233607	445960	176640	338303
405	taurine	Amino Acid	Methionine, Cysteine, SAM and Taurine Metabolism	2125	LC/MS Neg	512	690	124.007	1123	107-35-7	C00245	HMDB00251	119681192	444082400	169202352	248210256	548334272	98625192	240782368	467489760	116691032	459985536	321974784	438241984	461977632	249183696	408982336	377218912	385500416	467421408	368759104	310985184	348641408	363786240	358587808	299853984	226439024	438980224	372826720	501052736	477240992	200875168	545534976	439424640	346366432	470542400	382200160	432634400	390694080
3089	tauro-beta-muricholate	Lipid	Primary Bile Acid Metabolism	33983	LC/MS Neg	100001250	4774	514.284	168408	25696-60-0		HMDB00932	34521232	20099326	24542608	25969052	5.15818e+06	23969762	12709456	11271435	47123708	19238034	34710448	20396110	15336997	7.1117e+06	18306754	11615641	11535909	13114288	17092552	14283908	18225762	8937461	25783262	22732244	7670257	5.94589e+06	23499120	11147059	54823164	59888056	38366808	58093996	56056596	45108900	115286776	52144880	53914716
3085	taurochenodeoxycholate	Lipid	Primary Bile Acid Metabolism	18494	LC/MS Neg	1629	5250	498.289	387316	6009-98-9	C05465	HMDB00951	5301055	3.85833e+06	3.05041e+06	3587054	2.93541e+06	3.28774e+06	2.24763e+06	2536288	4.22418e+06	4922014	6.9007e+06	4.79805e+06	4.16635e+06	2304319	5829846	2.96353e+06	6.47812e+06	4613860	3.89217e+06	4088443	4375459	3192885	4304491	6518401	3977711	3.30037e+06	4878522	7004245	7.83426e+06	2375687	6046924	7235707	6662029	3609825	5.70089e+06	7626580	4075608
3078	taurocholate	Lipid	Primary Bile Acid Metabolism	18497	LC/MS Neg	1648	5150	514.284	6675	145-42-6	C05122	HMDB00036	102416400	58900324	68056544	72309688	27919274	71155656	59960940	52688892	116190056	85321816	89714904	72008352	62755324	36325524	106855000	61987784	69844024	80227016	70817536	70963872	62487812	79943424	74131912	119141608	84490272	71309096	86511488	45529648	88475272	76614000	85665016	131789096	122526016	98540128	229446160	85740040	76831600
409	taurocyamine	Amino Acid	Methionine, Cysteine, SAM and Taurine Metabolism	35117	LC/MS Neg	100001418	734	166.029	68340	543-18-0	C01959	HMDB03584	1.17141e+06	524354	529062	577297	672007	619966	775881	901642	593004	873773	596087	759414	842470	869641	823156	770897	990762	536064	845807	610868	607620	746964	711332	1724897	1.0737e+06	1.38094e+06	662001	1.0825e+06	1143176	887780	1.45724e+06	1.08133e+06	1.0156e+06	1.0345e+06	1.43137e+06	1.09579e+06	928417
3108	taurodeoxycholate	Lipid	Secondary Bile Acid Metabolism	12261	LC/MS Neg	1668	5257.4	498.289	2733768	207737-97-1	C05463	HMDB00896	19178802	13152237	10767142	13683107	25046784	25702706	19658712	13989924	24582950	31368514	28125594	15757080	9938747	9930542	17241968	15707724	12617797	11394257	17022424	11481838	13274091	17733382	13974394	26359932	19376786	16273027	12561329	2809484	19111444	15279982	31098748	25033852	32346884	21176492	15805884	16467550	22026812
3143	taurohyocholate*	Lipid	Secondary Bile Acid Metabolism	42603	LC/MS Neg	100004084	5000	514.284					206020	72997.8	91475.9	118830		75808.3	106747	33588.2	177706	85209.2	100413	44091.8	73491.2	86045.6	135273		48576		58028	77603.6	99998.3	61348	75637.5	94691.3	116071		120214	71147.5	235152	256587	138145	105259	242884	80801	154811	128965	160297
3145	taurohyodeoxycholic acid	Lipid	Secondary Bile Acid Metabolism	43588	LC/MS Neg	100003869	5073	498.289	119046	38411-85-7			921015	774055	753568	595586	169731	909192	371679	593118	1.65548e+06	1.09504e+06	1.62989e+06	826304	630233	149649	158206	207385	130941		131783	182881	64123	28718.5	435512	132801	36422.2	26881.5	178672		4.11403e+06	2.02211e+06	1.31369e+06	2.84558e+06	1897808	1615574	3.36001e+06	1.5993e+06	2.43082e+06
3119	taurolithocholate	Lipid	Secondary Bile Acid Metabolism	31889	LC/MS Neg	100001065	5345	482.295	10595	516-90-5	C02592	HMDB00722	309223	371786	218720	257933	445288	193782	228140	228901	243242	492837	372061	230200	121853	170424	270536	304953	402276	214922	470922	181848	169798	210732	257369	204945	115016	139571	159371	124556	519972	221586	543983	450558	567456	182621	90233.8	466248	276570
3134	tauroursodeoxycholate	Lipid	Secondary Bile Acid Metabolism	39378	LC/MS Neg	100002912	5025	498.289	9848818	14605-22-2		HMDB00874	5989671	2.44061e+06	4.42277e+06	2.75528e+06	1.2194e+06	4.19393e+06	2.84177e+06	1.85158e+06	5075244	2.31782e+06	5.70061e+06	2.92226e+06	2.67509e+06	1.69097e+06	2.76458e+06	1.95932e+06	1.99647e+06	2.46942e+06	2237951	1.87868e+06	2.78612e+06	1.6035e+06	2.48833e+06	3.62437e+06	1.59734e+06	1607560	3.1135e+06	1439932	7947213	5.11375e+06	5032661	6.7704e+06	6009151	4.63797e+06	6.08235e+06	6572568	6.43625e+06
1373	tetradecadienoate (14:2)*	Lipid	Long Chain Polyunsaturated Fatty Acid (n3 and n6)	62850	LC/MS Neg	100020343	5292	223.17	5312409	39039-37-7		HMDB00560	1.16018e+06	707733	706140	1218698	1942031	1.40217e+06	2.40384e+06	1.79968e+06	1309610	1425212	2.00005e+06	1.43749e+06	1.31375e+06	1.2193e+06	911759	963944	486314	727761	688604	1.04851e+06	4309826	1.90417e+06	825943	700098	857456	960081	783398	1.00271e+06	735273	1.37566e+06	1.75885e+06	1.44549e+06	2.17842e+06	1.38673e+06	3.61687e+06	713993	2337361
1511	tetradecanedioate (C14)	Lipid	Fatty Acid, Dicarboxylate	35669	LC/MS Neg	100001613	3985	257.176	13185	821-38-5		HMDB00872	226287	241066	247426	234634	253580	201124	205323	120741	285080	250829	264028	283015	168830	175955	475782	605841	1.04216e+06	789270	351557	794807	1.05991e+06	351324	679982	448759	490259	296329	632052	656101	302112	537212	531814	258454	683670	604680	695816	371052	712204
4012	thiamin (Vitamin B1)	Cofactors and Vitamins	Thiamine Metabolism	5341	LC/MS Pos Early	873	3050	265.112	1130	59-43-8	C00378	HMDB00235	18453828	11637753	8.11279e+06	15216991	17298720	16229013	16420557	13224465	15840760	13933623	14845761	15332969	15746457	16408368	18747586	13259251	15200906	14223003	16026994	14415140	12776981	18859900	12070740	17462610	22055428	14823003	12493793	14026133	12316746	15164425	15515503	14184578	14930880	12336959	17686460	10511149	14958284
4013	thiamin monophosphate	Cofactors and Vitamins	Thiamine Metabolism	15798	LC/MS Pos Early	523	2378	345.078	3382778	532-40-1	C01081	HMDB02666	3923825	3171666	4141967	4.13667e+06	4520421	4391351	4587780	4300451	5439541	3905920	4838325	3783733	3841026	4857383	4257462	4673911	3588545	3487655	4699274	3653605	3831218	4191245	3856085	4939565	4392030	4447446	3799736	3801912	2810843	3805347	3729781	3456346	3630933	3010189	4249125	3313009	3624998
5335	thioproline	Xenobiotics	Chemical	53231	LC/MS Pos Early	100009232	1250	134.027	93176	34592-47-4			13371446	7234310	9402083	12559507	7581104	13296977	9994630	13637819	23836324	6854455	13698382	13823401	8655421	16153973	13904816	13539283	9491071	9660945	8088577	10086650	12603668	7996929	9849964	9121827	8672705	10109307	8520927	9508038	8679226	8495656	4391176	9125747	8895740	6102914	15409408	6573750	14060381
3949	threonate	Cofactors and Vitamins	Ascorbate and Aldarate Metabolism	27738	LC/MS Polar	100001022	2384	135.03	151152	70753-61-6	C01620	HMDB00943	78546184	99097176	59362240	77236288	101161288	51525956	70735008	69078440	64214792	116489512	60213204	109823456	112120440	63558436	73927048	84475336	129924328	58437188	88507968	155518704	69786288	123463920	49933376	105216048	155607984	76978176	93719816	140051456	69269784	76560304	126114368	86922576	86632592	122996104	45230824	123131136	49297092
16	threonine	Amino Acid	Glycine, Serine and Threonine Metabolism	1284	LC/MS Pos Early	564	1514	120.066	6288	72-19-5	C00188	HMDB00167	410474816	311711648	349738496	367402240	344330208	353568192	304581824	303253184	395228576	309601056	320668288	307364640	333413888	362470464	319378912	319356448	433876736	346394048	340361184	372663360	320784800	328685056	318838496	361803392	399882784	337846368	292138048	386197632	332634944	368567744	355100544	336445664	347010784	340560832	299869728	395977536	370499136
3878	thymidine	Nucleotide	Pyrimidine Metabolism, Thymine containing	2183	LC/MS Neg	872	1963.7	241.083	5789	50-89-5	C00214	HMDB00273	1.26352e+06	1.01962e+06	1.20444e+06	949794	969938	1.08872e+06	1174196	1.41752e+06	863840	936632	1.16806e+06	1.01893e+06	1.18654e+06	1.5269e+06	799044	753120	1.2073e+06	770988	680356	804331	447375	980858	935013	601238	830258	687850	660580	1.07941e+06	858899	919626	1.1936e+06	959963	665743	1.07617e+06	1.4567e+06	1.2209e+06	899231
3881	thymine	Nucleotide	Pyrimidine Metabolism, Thymine containing	604	LC/MS Neg	882	1654	125.036	1135	65-71-4	C00178	HMDB00262	183854	284044	199453	317020	281325	200350	242569	247055	201484	227034	207201	193924	229564	205131	276514	276839	238662	194052	247410	257947	198305	351340	282022	191201	288388	221537	171121	161992	131629	149044	318799	185337	177028	206741	233132	212061	116382
342	tigloylglycine	Amino Acid	Leucine, Isoleucine and Valine Metabolism	1598	LC/MS Pos Early	1161	1926	158.081	6441567	35842-45-6		HMDB00959	302864	502063	254318	291052	500673	275329	349641	378560	394010	334865	299754	311978	347811	258835	319943	337075	361590	278153	533461	339382	236168	378197	213748	620783		410936	377958	223388	133967		363092	169640	163303	211699	278667
341	tiglyl carnitine (C5)	Amino Acid	Leucine, Isoleucine and Valine Metabolism	35428	LC/MS Pos Early	100001597	2962	244.154	22833596	64191-86-2		HMDB02366	310616	167241	302782	164595	238290	322689	270827	241300	244476	256442	336837	164333	177245	223306	242256	512747	809778	419175	402922	401686	259210	428902	476669	255401	460997	133109	191750	649356	296610	507945	1390790	777508	364780	411712	435559	592059	511144
440	hydroxyproline	Amino Acid	Urea cycle; Arginine and Proline Metabolism	32306	LC/MS Pos Early	1001	1064	132.065	5810	51-35-4	C01157	HMDB00725	21131868	17098932	21470148	22259742	11521349	18686366	12721833	11758300	18284478	16469086	17444896	14517677	24930548	19301692	9190367	17887852	17095104	10943268	14941565	23023664	19806658	12896630	16332895	33925608	24835776	39943352	14196174	32465752	8889947	6728974	6501644	12951447	6781901	8831911	10930972	11778636	7313148
1296	tricarballylate	Energy	TCA Cycle	15729	LC/MS Polar	2053	4200	175.025	14925	99-14-9	C19806	HMDB31193	1287520	1860953	2136719	2096945	1579001	3169927	2140445	3184990	2348302	2482789	906938	1585937	2308328	2631381	2070943	1483621	4708309	1401981	2128288	2007692	1489409	2114328	1462969	2270515	2541220	2361602	1957312	6504982	2220603	2439221	2116422	1187978	2479962	1768061	949789	1442864	2207497
2784	tricosanoyl sphingomyelin (d18:1/23:0)*	Lipid	Sphingomyelins	52436	LC/MS Pos Late	100008955	3200	801.684				HMDB12105	52116756	30215998	23469204	31806910	25488360	25155382	27007844	34827824	53899112	27281750	27562188	38584368	26376876	54289724	67993728	46441784	91412408	53969804	65099192	52219228	60341412	48287856	41247344	54515812	63096908	83914608	44026832	66915576	50027912	31258162	64770908	54307108	49719404	53442792	57278504	34264748	51434760
3922	trigonelline (N'-methylnicotinate)	Cofactors and Vitamins	Nicotinate and Nicotinamide Metabolism	32401	LC/MS Pos Early	100001092	1388	138.055	5570	535-83-1	C01004	HMDB00875	501901	750414	493457	436621	287741	452844	541033	770408	419561	1149664	197043	398049	470013	1179974	425576	415723	807848	584020	926693	195467	945130	352526	246876	1084658	598515	359287	360701	438773	234887	531108	949865	352040	259940	575123	121859	294526	590996
1977	trimethylamine N-oxide	Lipid	Phospholipid Metabolism	40406	LC/MS Pos Early	100003397	2100	76.0757	1145	1184-78-7	C01104	HMDB00925	3.92183e+06	3139615	1544062	1593807	2852912	3.38866e+06	2346862	2714950	3504968	2253327	3684448	1896215	2577719	1838064	588577	449229	301141	314231	253402	389036	476188	465792	341045	454609	351430	324643	386780	644206	48392180	49498448	35007168	29738050	44143832	32568242	6976929	32228372	30022080
5306	trizma acetate	Xenobiotics	Chemical	20710	LC/MS Pos Early	100000856	1884	122.081	6503	6850-28-8	C07182		256584	2794842	575780	121110	1039539	804180				2332592		3.84362e+06	235838	6346209	1155064	329509	563568	3596925	3315443	715713	3569162	592428	1201195	36055212	1313024	262692	1083756	992081	304770	303177	10571368	855009	585777	893386	875369	609868	107043
228	tryptophan	Amino Acid	Tryptophan Metabolism	54	LC/MS Pos Early	565	2986	205.097	6305	73-22-3	C00078	HMDB00929	86539288	74941232	78131112	86938280	94719392	87063016	66296728	77984648	77863920	76124432	85579880	65318868	82563288	79883040	74711672	79446592	110324048	73599992	74917200	87822376	71677088	84537232	76189896	76233480	98216920	72868600	67223840	106848632	73010712	80378544	75867856	83462832	75365392	91459888	74248472	86673632	77587928
151	tyrosine	Amino Acid	Tyrosine Metabolism	1299	LC/MS Pos Early	815	2430	182.081	6057	60-18-4	C00082	HMDB00158	197986048	148206464	188947104	200407488	207863776	200996336	154054880	208342992	193588880	177406144	224757040	124078344	189491104	185707120	167694944	165268416	191098448	145933552	177237792	169581664	172293520	213839872	152483088	163719536	209656000	179919552	139799200	200162032	138372272	185493056	198105584	170095776	179510160	194343328	152039584	176869168	160639008
920	tyrosylglycine	Peptide	Dipeptide	41375	LC/MS Neg	100003598	1635	237.088	259323	673-05-5		HMDB29105	65540.8	38382.5	19398.1	113300	35471.5	57444.3	36466.9	50247.1	122436		50535.4	48094.8	38417.2	57220.1	53463.4	58648.4	89284	47769.5	92323.6	80942.6	140149	41152.6	44649.3		71845.4	70316.8	48647.8	127361	87854.2	201452	67911.9	105931	234609	71843.5	165005	63882.5	184065
1225	UDP-glucose/UDP-galactose	Carbohydrate	Nucleotide Sugar	38670	LC/MS Neg	100002997	645	565.05			C00029	HMDB00286	197520		69757.9	233934	92896.3	83421		140784	2.27929e+06	152258		96917.2	78943.7		430520	91627.5		667944	507909		3.9685e+06	270199		1.57529e+06			187141	248806	521147	227339	142658	373866	5.55374e+06	308868	10146765		5.36532e+06
1234	UDP-N-acetylglucosamine/galactosamine	Carbohydrate	Nucleotide Sugar	46148	LC/MS Neg	100002957	646	606.074					5.13609e+06	4.19068e+06	2.76883e+06	5595055	3.2183e+06	4.85891e+06	3.25652e+06	3.06306e+06	5571871	3.36725e+06	3.33931e+06	3029246	3.16429e+06	4115829	3.36186e+06	2843177	2.2567e+06	3.17142e+06	5562256	3842507	5.03694e+06	3.61865e+06	3256524	5.15629e+06	5287967	5.30784e+06	4086180	4.5539e+06	4.81503e+06	5470084	2.78307e+06	4946448	4587173	3340277	6.65297e+06	4189738	5.31254e+06
3827	uracil	Nucleotide	Pyrimidine Metabolism, Uracil containing	605	LC/MS Pos Early	825	827	113.035	1174	66-22-8	C00106	HMDB00300	20557708	19617236	23196078	20981910	23822872	19398536	16907760	21705706	19736916	20771776	21899332	16941854	21908104	25355448	24546256	25803596	37059656	18096536	26060182	21273292	16104517	27079408	23970766	19276820	23996708	20293192	19311740	24431540	16387304	18064760	38687360	20656338	20098066	22381602	22414070	23186194	16295623
3742	urate	Nucleotide	Purine Metabolism, (Hypo)Xanthine/Inosine containing	1604	LC/MS Neg	1134	757.1	167.021	1175	69-93-2;120K5305	C00366	HMDB00289	462411	498158	521195	407874	414631	583426	558873	624587	355482	408083	481870	553719	434754	555212	470869	555921	677395	168327	471388	427364		324559	280089	652068	575782	633420	405234	658452	543054	636549	1.04261e+06	493772	437333	584248	538184	393111	292055
415	urea	Amino Acid	Urea cycle; Arginine and Proline Metabolism	1670	LC/MS Pos Early	533	700	121.072	1176	57-13-6	C00086	HMDB00294	31559878	24962274	24796062	24465594	22756922	22441500	20216192	23620416	22041588	19611428	21403068	16824808	21993236	21073078	14195926	22041576	26288398	27529984	21501652	25128856	28320228	15910679	18538744	22174856	20392424	28273952	17705252	21236524	28572184	23931544	24657452	22095120	24817782	22181576	15506689	33242040	21860652
3826	uridine	Nucleotide	Pyrimidine Metabolism, Uracil containing	606	LC/MS Neg	535	1457.6	243.062	6029	58-96-8	C00299	HMDB00296	104029256	99906936	98712992	116877792	109198456	122587376	122009056	127382216	89677536	110361288	116442704	110983592	122031816	110802768	110118248	94191928	98330360	88540856	90211000	89632920	57056168	88897744	91237488	99840464	95960192	94908264	90274096	96121328	103483256	110456080	73239016	100416416	72633040	94026376	69338056	90230752	63228284
3823	uridine 3'-monophosphate (3'-UMP)	Nucleotide	Pyrimidine Metabolism, Uracil containing	39764	LC/MS Neg	106	750	323.029	101543	35170-0-7;35170-03-7	C01368					118104	77595.7										77839						316757			40384	128247			263361							152466
3820	uridine 5'-diphosphate (UDP)	Nucleotide	Pyrimidine Metabolism, Uracil containing	5345	LC/MS Neg	870	599.5	402.995	6031	21931-53-3	C00015	HMDB00295	96259.5	58253.3	109986	85442.7	60272.3	111922	92944.9	91015.2	158553	101437	111891	134644	138515	109624	88962.8	54315.8	153767		95364.6	115005	62446	95038.3		100972	80135.3	77297.2	109822	136533		82484.1	88366.2	84177.8	62063.9	87897.4		89861.3
3821	UMP	Nucleotide	Pyrimidine Metabolism, Uracil containing	2856	LC/MS Neg	869	627	323.029	6030	3387-36-8	C00105	HMDB00288	464621	329985	253297	717031	335922	485975	672428	410837	818892	434381	468280	624102	352516	449751	267498	231339	251780	210339	308112	286445	315241	162952	185027	473760	217973	239141	285174	383721	142736	237396	116888	161177	420043	83979	475649	61644.5	241845
3162	ursocholate	Lipid	Secondary Bile Acid Metabolism	57573	LC/MS Neg	100002913	4648	407.28		2955-27-3			773830	445401	274471	773280	986173	1.55238e+06	669336	295837	1557216	497833	1.11192e+06	297199	599040	548629	462872	564708	219082	292995	247856	227744	179329	606766	346006	450009	606236	323800	505784	101141	818818	2.06475e+06	1.14208e+06	560733	1.37641e+06	526406	746175	649654	1274925
3122	ursodeoxycholate	Lipid	Secondary Bile Acid Metabolism	1605	LC/MS Neg	1135	5055	391.285	31401	128-13-2	C07880	HMDB00946	7226533	3035391	4541745	4281171	1.95191e+06	6687902	3.64414e+06	2.6e+06	6323281	3.27401e+06	6.99286e+06	3.23998e+06	5629717	3.09267e+06	7254920	4.53091e+06	5.42442e+06	6.27606e+06	4754190	4815191	5995097	7185112	4.80141e+06	9157791	8061767	6914210	5.8575e+06	4752438	1.61468e+06	2.10547e+06	2.20594e+06	3.10036e+06	2.47001e+06	2.42064e+06	1.10803e+06	2.1849e+06	2.3969e+06
1607	valerylglycine (C5)	Lipid	Fatty Acid Metabolism (Acyl Glycine)	36768	LC/MS Neg	100001451	2071	158.082	4737557	24003-66-5		HMDB00927	441658	433834	768977	393629	644980	372912	262338	309169	462303	486048	861860	555903	453419	398029	546793	1308340	1453231	1.09635e+06	324617	1402353	238398	393760	909028	665451	1146254	237264	1103318	1434611	435713	762370	486597	240902	723732	672590	411191	279807	825132
353	valine	Amino Acid	Leucine, Isoleucine and Valine Metabolism	1649	LC/MS Pos Early	566	2479	118.086	6287	72-18-4	C00183	HMDB00883	617657216	498633728	500229280	565544640	563309824	501717024	481932000	464278016	527140096	478341536	478043264	440434976	521875872	567148608	482759392	509201984	670613888	533698112	500232224	568032768	516450816	514316256	442349312	541216064	568767680	545912832	453475488	632332736	513230688	538381632	512914368	495354240	505432480	589363008	440412928	561078720	499643648
938	valylglycine	Peptide	Dipeptide	40475	LC/MS Pos Early	100003641	2444	175.108	136487	686-43-1		HMDB29127	978672			1441690	319639	1248885	1.80225e+06	782563	2003909		1631591	1280707		1355817	1436046	1.79113e+06	726235	916915	2.02283e+06	523510	2575200	739116	996283	908887	405068	1297941	874292	653275	1445069	2.03411e+06		1792111	2651054		2936962		2557811
941	valylleucine	Peptide	Dipeptide	39994	LC/MS Pos Early	100003210	3138	231.17	352039	22906-55-4		HMDB29131	47953			111121			120823	58382	115246			60589		92094	66693	96271		81092	60333		99599		65956			70350	62052	65236		116284		111258	139179		104040	96975	117742
3734	xanthine	Nucleotide	Purine Metabolism, (Hypo)Xanthine/Inosine containing	3147	LC/MS Polar	1004	2023	151.026	1188	69-89-6	C00385	HMDB00292	239102032	241231184	197560384	228182880	260909424	217819328	243818512	217635408	226758544	241240800	211941520	229294160	250823024	212560016	216679280	222621328	255855040	204143264	234437184	251414896	200792144	253892976	199615728	242564640	266148080	210471120	214833920	243517232	209057280	228841520	258779856	210976224	232065104	258040416	215344000	250292560	207528704
3992	xanthopterin	Cofactors and Vitamins	Pterin Metabolism	54728	LC/MS Polar	100006338	2805	178.037	8397				2349141	3004350	2230268	3265828	4341282	2160031	3058044	2292453	2516663	3433428	2092598	3145261	3381779	2070555	2557848	2534939	3085928	2157512	2248133	3564722	2242136	4060922	1909278	2352954	4233764	2.22249e+06	2390006	2623006	1561256	1876202	1776580	1633411	1496069	2829842	1628243	1361552	1790743
3736	xanthosine	Nucleotide	Purine Metabolism, (Hypo)Xanthine/Inosine containing	15136	LC/MS Neg	100000299	1075	283.068	64959	146-80-5	C01762	HMDB00299	2.62959e+06	2409451	2.13986e+06	2495040	3.55936e+06	2.74189e+06	2653254	3.09072e+06	2.30562e+06	2.8859e+06	2.73318e+06	2243115	2.8081e+06	3.10616e+06	2.90903e+06	2.98683e+06	2.67106e+06	2.84389e+06	2002005	2.8648e+06	3406509	3.44351e+06	2378695	2938299	3.46508e+06	2.59949e+06	3460032	3661021	1.92672e+06	2.65972e+06	2.22708e+06	2.19212e+06	2607677	2.82415e+06	2.1337e+06	1.80363e+06	3.14144e+06
[truncated: 19 more columns]

## Sheet: PathwayHeatMap
	Heat map of statistically significant biochemicals profiled in this study.
											Fold of Change																			Statistical Values
											ANOVA Main Effects							ANOVA Contrasts
											Genotype Effect	Gender Effect	Diet Effect	Genotype: Gender Interaction	Genotype: Diet Interaction	Gender: Diet Interaction	Genotype: Gender: Diet Interaction	Western Control				KO WT				Female Male				Genotype Effect		Gender Effect		Diet Effect		Genotype: Gender Interaction		Genotype: Diet Interaction		Gender: Diet Interaction		Genotype: Gender: Diet Interaction		WD CD
			Blue shaded cells indicate significant (p≤0.05) ANOVA effect.; light blue shaded cells indicate 0.05<p<0.10															WT		KO		Male		Female		WT		KO																WT				KO
																																												Male		Female		Male
	Pathway Sort Order	Super Pathway	Sub Pathway	Biochemical Name	Platform	Comp ID	KEGG	HMDB	PUBCHEM	X								Male	Female	Male	Female	CD	WD	CD	WD	CD	WD	CD	WD	p-value	q-value	p-value	q-value	p-value	q-value	p-value	q-value	p-value	q-value	p-value	q-value	p-value	q-value	p-value	q-value	p-value	q-value	p-value	q-value
	1	Amino Acid	Glycine, Serine and Threonine Metabolism	glycine	LC/MS pos early	58	C00037	HMDB00123	750									0.94	0.87	0.98	0.94	1.05	1.08	0.97	1.05	0.92	0.85	0.86	0.82	0.26	0.7332	9.4028e-06	2.1157e-05	0.0174	0.0171	0.4413	1	0.3793	0.9194	0.3751	0.5673	0.6353	0.8004	0.3274	0.4041	0.0223	0.0618	0.565	0.5838
	2			N-acetylglycine	LC/MS pos early	27710		HMDB00532	10972									0.87	0.77	0.72	1.14	1	0.83	0.82	1.21	0.78	0.7	0.64	1.02	0.9149	1	0.0143	0.0153	0.1044	0.0756	0.67	1	0.74	1	0.5126	0.6349	0.0982	0.3991	0.6325	0.6093	0.1382	0.229	0.0729	0.1493
	4			sarcosine	LC/MS pos early	1516	C00213	HMDB00271	1088									1.42	1.06	1.31	0.63	0.72	0.67	1.3	0.78	1.22	0.91	2.2	1.07	0.2232	0.7162	0.4845	0.2903	0.7346	0.3571	0.5789	1	0.2523	0.9116	0.106	0.3605	0.4626	0.7005	0.3928	0.453	0.9646	0.8129	0.659	0.6449
	5			dimethylglycine	LC/MS pos early	5086	C01026	HMDB00092	673									1.77	1.09	1.37	0.89	1.03	0.8	1.09	0.9	1.63	1	1.73	1.13	0.5631	0.9314	0.0031	0.0039	0.0176	0.0173	0.5699	1	0.1143	0.8215	0.0194	0.179	0.9125	0.9056	0.0025	0.0107	0.3839	0.4571	0.0976	0.1813
	6			betaine	LC/MS pos early	3141	C00719	HMDB00043	247									1.11	0.81	0.67	1.78	1.42	0.86	0.66	1.45	1.58	1.16	0.73	1.96	0.5778	0.9472	0.0259	0.0257	0.6986	0.3455	0.3861	1	0.4446	0.9194	0.0642	0.2945	0.0012	0.0719	0.56	0.5734	0.3378	0.4185	0.0418	0.1037
	7			betaine aldehyde	LC/MS pos early	15499	C00576	HMDB01252	249									1.22	0.81	1.09	1.28	1.25	1.12	0.84	1.33	1.29	0.86	0.87	1.02	0.0834	0.6387	0.523	0.3092	0.9496	0.4397	0.8077	1	0.1781	0.8782	0.3959	0.578	0.1059	0.4016	0.5936	0.5852	0.0549	0.1149	0.799	0.7181
	9			serine	LC/MS pos early	1648	C00065	HMDB00187	5951									1.04	0.9	1.04	0.99	1.01	1.02	1	1.1	0.99	0.86	0.98	0.93	0.2421	0.7237	0.0391	0.0373	0.6824	0.3394	0.557	1	0.3414	0.9194	0.1119	0.3624	0.3924	0.657	0.5815	0.5805	0.0598	0.1219	0.5169	0.5547
	10			N-acetylserine	LC/MS pos early	37076		HMDB02931	65249									1	0.83	1.15	0.87	0.94	1.08	0.97	1.01	0.87	0.73	0.9	0.68	0.944	1	0.0024	0.0032	0.4651	0.2498	0.859	1	0.4046	0.9194	0.1754	0.4408	0.7675	0.8545	0.804	0.6963	0.1906	0.287	0.3786	0.452
	16			threonine	LC/MS pos early	1284	C00188	HMDB00167	6288									1	0.9	1.04	0.91	0.96	0.99	1.04	1.05	0.97	0.87	1.06	0.92	0.8073	0.9939	0.1082	0.0905	0.1334	0.0921	0.2216	1	0.6679	0.9884	0.0289	0.2015	0.8574	0.8958	0.9548	0.7584	0.0495	0.1077	0.5065	0.5472
	17			N-acetylthreonine	LC/MS neg	33939		HMDB62557	152204									1.1	0.84	1.08	0.84	0.99	0.98	1.05	1.05	1.07	0.82	1.13	0.88	0.675	0.9799	0.3312	0.2153	0.1916	0.1237	0.3297	1	0.959	1	0.0008	0.0289	0.8894	0.9014	0.2259	0.3112	0.0159	0.0491	0.3057	0.3997
	28		Alanine and Aspartate Metabolism	alanine	LC/MS pos early	1126	C00041	HMDB00161	5950									1.03	0.94	1.06	0.83	0.92	0.95	1.06	0.94	0.99	0.91	1.14	0.89	0.4176	0.8455	0.5541	0.3236	0.2663	0.1623	0.4669	1	0.5584	0.9481	0.0414	0.248	0.2649	0.5622	0.8297	0.7127	0.4559	0.5235	0.4539	0.5108
	30			N-acetylalanine	LC/MS polar	1585	C02847	HMDB00766	88064									1.09	0.81	1.27	0.96	0.97	1.13	0.93	1.11	1.05	0.78	1	0.76	0.4834	0.882	0.0177	0.0184	0.824	0.3949	0.7659	1	0.0743	0.8215	0.004	0.0737	0.8205	0.8773	0.4128	0.466	0.019	0.0552	0.0192	0.062
	32			N,N-dimethylalanine	LC/MS pos early	63151			5488191									1.04	1.05	0.86	1.21	0.56	0.46	1	1.16	0.48	0.49	0.86	1.21	0.0195	0.4064	0.0081	0.0094	0.7325	0.3566	0.0059	1	0.8255	1	0.5963	0.6857	0.4942	0.716	0.72	0.6596	0.8386	0.7759	0.5849	0.5977
	35			aspartate	LC/MS pos early	443	C00049	HMDB00191	5960									1.13	1.19	1.13	1.11	0.99	1	1.04	0.97	0.97	1.02	1.01	0.99	0.8906	1	0.9591	0.4856	0.0549	0.0447	0.8578	1	0.7915	1	0.8568	0.797	0.8896	0.9014	0.3438	0.4187	0.2077	0.3047	0.4107	0.4784
	36			N-acetylaspartate (NAA)	LC/MS neg	22185	C01042	HMDB00812	65065									1.91	1.7	1.95	1.73	1.1	1.12	1.05	1.06	1.19	1.06	1.13	1.01	0.5315	0.9108	0.3604	0.2325	0.0004	0.0006	0.7634	1	0.5544	0.946	0.951	0.8218	0.9605	0.9056	0.0381	0.0883	0.0294	0.0737	0.1189	0.2079
	39			asparagine	LC/MS pos early	512	C00152	HMDB00168	6267									0.99	0.86	1.11	0.89	0.99	1.11	1	1.03	1.02	0.89	1.03	0.83	0.3746	0.8231	0.1088	0.0907	0.1924	0.124	0.7006	1	0.3154	0.9194	0.0197	0.179	0.6555	0.8084	0.8529	0.7262	0.0366	0.0869	0.2077	0.3072
	40			N-acetylasparagine	LC/MS pos early	33942		HMDB06028	99715									1.08	0.98	1.34	0.81	0.92	1.14	1.19	0.99	0.72	0.65	0.93	0.56	0.6224	0.9711	0.0004	0.0006	0.6839	0.3396	0.6533	1	0.8976	1	0.3597	0.5624	0.378	0.6493	0.7753	0.6872	0.8022	0.7588	0.3002	0.399
	42		Glutamate Metabolism	glutamate	LC/MS pos early	57	C00025	HMDB00148	611									1.35	1.46	1.56	1.37	0.91	1.05	0.94	0.88	0.99	1.07	1.02	0.9	0.2862	0.7521	0.8568	0.4472	1.456e-09	6.413e-09	0.5253	1	0.697	0.9976	0.9481	0.8218	0.2898	0.5882	0.0039	0.0151	0.0002	0.0015	4.4124e-05	0.0005
	43			glutamine	LC/MS pos early	53	C00064	HMDB00641	5961									0.95	1.12	0.98	1.25	1.03	1.06	0.93	1.04	0.9	1.06	0.81	1.04	0.8361	1	0.205	0.148	0.2112	0.1338	0.4917	1	0.4357	0.9194	0.0483	0.2615	0.5723	0.7552	0.6275	0.6082	0.3371	0.4183	0.7877	0.7138
	45			N-acetylglutamate	LC/MS pos early	15720	C00624	HMDB01138	70914									1.58	1.24	2.04	0.61	0.78	1	1.61	0.79	0.95	0.74	1.96	0.59	0.6944	0.9799	0.3642	0.2343	0.1359	0.0933	0.4982	1	0.363	0.9194	0.0304	0.2057	0.1182	0.4016	0.1307	0.2199	0.3738	0.4464	0.0319	0.0851
	46			N-acetylglutamine	LC/MS pos early	33943	C02716	HMDB06029	182230									1.1	1.16	1.28	1.14	0.86	1.01	0.98	0.96	0.49	0.52	0.55	0.49	0.552	0.9222	7.1e-13	6.254e-12	0.0337	0.0293	0.671	1	0.536	0.9347	0.9616	0.8218	0.6139	0.7876	0.5838	0.5807	0.3171	0.3994	0.0989	0.1828
	48			4-hydroxyglutamate	LC/MS pos early	40499	C03079	HMDB01344	439902									1.95	1.12	2.7	0.64	1.06	1.47	1.51	0.86	0.98	0.56	1.39	0.33	0.7171	0.983	0.0427	0.0401	0.1401	0.0956	0.6714	1	0.3562	0.9194	0.0118	0.1469	0.1751	0.4773	0.0725	0.1416	0.5544	0.5999	0.027	0.0759
	50			gamma-carboxyglutamate	LC/MS pos early	38754		HMDB41900	40772									1.04	0.86	1.09	1.1	1.03	1.08	0.97	1.24	1.13	0.93	1.06	1.07	0.0254	0.4493	0.1694	0.1282	0.676	0.338	0.4521	1	0.0305	0.8158	0.1544	0.4286	0.0948	0.3991	0.5053	0.5359	0.0167	0.0504	0.2374	0.3395
	51			glutamate, gamma-methyl ester	LC/MS pos early	33487		HMDB61715	68662									1	1.15	0.86	1.06	1.06	0.92	1.09	1	0.91	1.05	0.94	1.15	0.6939	0.9799	0.929	0.4739	0.9757	0.4447	0.6075	1	0.4873	0.9194	0.1213	0.3736	0.946	0.9056	0.6988	0.6475	0.2683	0.3608	0.2529	0.3553
	52			pyroglutamine*	LC/MS pos early	46225			134508									0.77	0.74	0.75	1.06	1.03	1	0.81	1.16	0.89	0.86	0.7	1	0.9301	1	0.0217	0.0222	0.0087	0.0098	0.913	1	0.4047	0.9194	0.3665	0.5654	0.2113	0.5196	0.1139	0.1968	0.0551	0.1149	0.0472	0.1127
	57			N-methyl-GABA	LC/MS pos early	39577	C15987		70703									0.7	0.83	0.64	0.86	1.13	1.03	0.92	0.95	2.11	2.52	1.73	2.35	0.7166	0.983	1.9776e-10	1.1608e-09	0.0055	0.0066	0.461	1	0.6872	0.9976	0.417	0.584	0.6146	0.7876	0.1657	0.2556	0.2787	0.3681	0.0247	0.0715
	60			S-1-pyrroline-5-carboxylate	LC/MS pos early	42370	C04322	HMDB01301	1196									1.26	0.58	1.19	0.93	1.12	1.06	0.8	1.29	1.14	0.53	0.81	0.64	0.2975	0.7592	0.0007	0.001	0.3218	0.1875	0.9971	1	0.0934	0.8215	0.0049	0.0792	0.0771	0.3694	0.3111	0.3918	0.0005	0.0033	0.3577	0.4368
	66		Histidine Metabolism	histidine	LC/MS neg	59	C00135	HMDB00177	6274									0.88	0.82	1.03	0.86	0.99	1.15	1.08	1.14	0.93	0.85	1.01	0.84	0.0831	0.6387	0.0662	0.0593	0.0412	0.0349	0.5774	1	0.2222	0.9116	0.2815	0.5185	0.9298	0.9056	0.2489	0.3349	0.0352	0.084	0.8751	0.7477
	67			1-methylhistidine	LC/MS pos early	30460	C01152	HMDB00001	92105									0.66	0.69	0.74	1.1	1.13	1.27	0.85	1.36	0.33	0.35	0.25	0.37	0.3548	0.8062	1.4199e-07	5.181e-07	0.1136	0.0812	0.5628	1	0.4596	0.9194	0.4542	0.6007	0.8491	0.8948	0.1508	0.2383	0.3743	0.4464	0.3695	0.4458
	68			3-methylhistidine	LC/MS pos early	15677	C01152	HMDB00479	64969									0.74	0.59	0.86	0.83	1.05	1.21	1.07	1.5	0.85	0.68	0.87	0.84	0.0024	0.2139	0.0009	0.0013	6.0835e-06	1.3398e-05	0.2573	1	0.051	0.8158	0.2635	0.5088	0.2446	0.5503	0.021	0.0573	2.2457e-05	0.0003	0.1245	0.2149
	69			N-acetylhistidine	LC/MS pos early	33946	C02997	HMDB32055	75619									1.1	0.99	1.21	0.88	0.92	1	1.11	0.98	0.56	0.51	0.68	0.5	0.8903	1	1.1205e-09	5.6026e-09	0.4905	0.2604	0.5213	1	0.7791	1	0.3922	0.578	0.4767	0.7089	0.577	0.5788	0.6797	0.6851	0.3239	0.4134
	70			N-acetyl-3-methylhistidine*	LC/MS pos early	43256			193270									0.76	0.61	0.7	0.61	1.19	1.09	1.51	1.49	0.29	0.24	0.37	0.32	0.023	0.4279	0	2e-15	0.0002	0.0004	0.2808	1	0.6828	0.997	0.467	0.6093	0.6973	0.8225	0.2303	0.3166	0.0235	0.0634	0.0493	0.1149
	71			N-acetyl-1-methylhistidine*	LC/MS pos early	43255			193270									0.85	0.96	0.68	0.96	1.12	0.89	1.22	1.22	0.09	0.1	0.1	0.14	0.2139	0.7136	0	0	0.0328	0.0287	0.2961	1	0.3228	0.9194	0.1139	0.3641	0.305	0.601	0.3798	0.4446	0.7558	0.7355	0.0053	0.0238
	75			imidazole propionate	LC/MS pos early	40730		HMDB02271	70630									1.04	0.87	1.66	0.84	0.51	0.82	1.22	1.19	0.96	0.8	2.29	1.16	0.478	0.882	0.2901	0.1954	0.4247	0.2328	0.0172	1	0.9761	1	0.1854	0.4493	0.3552	0.6297	0.5562	0.5716	0.856	0.7877	0.1262	0.2159
	76			formiminoglutamate	LC/MS pos early	43493	C00439	HMDB00854	439233									1.25	1.42	1.62	1.52	0.77	0.99	0.94	1	1.29	1.47	1.59	1.48	0.6379	0.9739	0.0187	0.0193	0.0234	0.0216	0.9038	1	0.6688	0.9884	0.9491	0.8218	0.4766	0.7089	0.5748	0.5775	0.1845	0.2798	0.0932	0.1783
	77			imidazole lactate	LC/MS pos early	15716	C05568	HMDB02320	440129									0.56	0.65	0.8	0.48	1	1.44	1.27	0.93	0.18	0.21	0.23	0.14	0.0786	0.6387	0	0	7.2536e-09	2.6837e-08	0.7668	1	0.9038	1	0.3047	0.5311	0.0286	0.244	0.0002	0.0013	0.0067	0.0247	0.0614	0.1342
	78			carnosine	LC/MS pos early	1768	C00386	HMDB00033	439224									0.89	1.76	1.34	1.06	0.94	1.42	1.41	0.85	0.83	1.64	1.25	0.99	0.2121	0.7136	0.083	0.072	0.0137	0.014	0.8422	1	0.7044	0.9985	0.1275	0.3857	0.0035	0.0834	0.4059	0.4623	0.0004	0.0029	0.0708	0.1483
	81			anserine	LC/MS pos early	15747	C01262	HMDB00194	112072									0.72	1.15	0.86	0.85	0.92	1.1	1.04	0.78	0.32	0.5	0.36	0.35	0.7284	0.9838	0	0	0.0181	0.0177	0.5958	1	0.8596	1	0.1346	0.3954	0.1383	0.4359	0.0109	0.0349	0.7055	0.7007	0.1933	0.2894
	84			1-methylhistamine	LC/MS pos early	43831	C05127	HMDB00898	3614									0.89	1.14	0.76	0.96	1.16	1	1.03	0.86	1.78	2.28	1.57	1.97	0.9933	1	8.3047e-05	0.0002	0.4867	0.2587	0.6686	1	0.4751	0.9194	0.4089	0.5809	0.9495	0.9056	0.6626	0.6268	0.6492	0.6673	0.2789	0.3802
	85			1-methyl-4-imidazoleacetate	LC/MS pos early	32350	C05828	HMDB02820	75810									0.8	0.76	0.83	0.6	1.06	1.1	1.23	0.97	1.19	1.13	1.38	0.99	0.209	0.7098	0.0873	0.0752	0.0001	0.0002	0.6077	1	0.6337	0.9874	0.2795	0.518	0.6257	0.7951	0.1315	0.2206	0.0377	0.0892	0.1343	0.227
	86			1-methyl-5-imidazoleacetate	LC/MS pos early	62946		HMDB04988	6451814									0.82	2.01	0.94	0.79	0.82	0.95	1.24	0.49	0.36	0.88	0.54	0.45	0.6415	0.9739	3.496e-07	1.1419e-06	0.8948	0.4212	0.7477	1	0.3749	0.9194	0.5389	0.658	0.1441	0.4451	0.5058	0.5359	0.1583	0.2525	0.9356	0.77
	88			1-ribosyl-imidazoleacetate*	LC/MS pos early	61868	C05131	HMDB02331	5117448									0.54	0.9	0.65	0.27	1.03	1.22	1.22	0.37	0.39	0.65	0.46	0.2	0.8619	1	3.1325e-10	1.787e-09	5.0355e-06	1.1644e-05	0.5241	1	0.1993	0.9116	0.2756	0.5149	0.1014	0.4016	0.0325	0.0808	0.1087	0.1915	0.073	0.1493
	89			4-imidazoleacetate	LC/MS pos early	32349	C02835	HMDB02024	96215									0.81	1.1	1.04	0.6	0.84	1.08	1.15	0.62	0.62	0.84	0.84	0.49	0.7221	0.983	7.4199e-05	0.0001	0.1174	0.0834	0.5869	1	0.3737	0.9194	0.503	0.6264	0.0388	0.2865	0.2885	0.3721	0.7081	0.7023	0.8786	0.7477
	97		Lysine Metabolism	lysine	LC/MS pos early	1301	C00047	HMDB00182	5962									1.01	0.92	1.05	0.86	0.98	1.02	1.06	1	1.02	0.93	1.11	0.91	0.6776	0.9799	0.6286	0.3561	0.095	0.07	0.5831	1	0.824	1	0.0105	0.136	0.3962	0.6602	0.8712	0.7349	0.107	0.1899	0.4303	0.4923
	98			N2-acetyllysine	LC/MS polar	36751	C12989	HMDB00446	92907									0.58	0.67	0.75	0.43	0.86	1.1	1.79	1.15	0.18	0.21	0.38	0.22	0.0596	0.6124	0	0	1.1951e-07	3.7158e-07	0.0204	1	0.5629	0.952	0.4952	0.6223	0.0378	0.2849	0.0009	0.0051	0.042	0.0959	0.0529	0.1198
	99			N6-acetyllysine	LC/MS neg	36752	C02727	HMDB00206	92832									1.13	0.66	1.12	0.73	1	0.99	1.06	1.18	1.84	1.07	1.95	1.27	0.4382	0.8571	1.1211e-06	3.2666e-06	0.0714	0.0551	0.339	1	0.6951	0.9976	0.0008	0.0289	0.6384	0.8013	0.3709	0.4383	0.0029	0.0122	0.4138	0.4802
	106			N6-methyllysine	LC/MS pos early	62860	C02728	HMDB02038	164795									1.22	1.08	1.27	1.05	1.05	1.09	1.06	1.03	1.87	1.65	1.88	1.54	0.3066	0.7736	1.29e-13	1.303e-12	0.0223	0.0208	0.9032	1	0.9787	1	0.1012	0.3495	0.7856	0.8596	0.0681	0.1361	0.6416	0.6604	0.0353	0.0904
	107			N6,N6-dimethyllysine	LC/MS pos early	62862	C05545	HMDB13287	193344									0.96	0.69	1	0.98	1.02	1.07	0.87	1.23	1.36	0.98	1.16	1.13	0.4594	0.8682	0.0103	0.0113	0.0618	0.0489	0.9351	1	0.0769	0.8215	0.114	0.3641	0.1562	0.4634	0.7389	0.667	0.0014	0.0074	0.9742	0.77
	108			N6,N6,N6-trimethyllysine	LC/MS pos early	1498	C03793	HMDB01325	440120									0.87	1.03	0.9	1.06	0.9	0.93	0.84	0.87	1.02	1.2	0.95	1.13	0.0307	0.4819	0.2467	0.1727	0.2978	0.1768	0.7328	1	0.6488	0.9874	0.1862	0.4493	0.9307	0.9056	0.1733	0.2628	0.8981	0.8078	0.3169	0.4082
	109			hydroxy-N6,N6,N6-trimethyllysine*	LC/MS pos early	62959												0.93	0.82	0.88	1.05	1.06	1	0.68	0.88	1.47	1.3	0.95	1.14	0.1565	0.6511	0.022	0.0224	0.2125	0.1342	0.0695	1	0.4662	0.9194	0.9037	0.8199	0.2552	0.5558	0.6306	0.6086	0.1366	0.2276	0.3721	0.4481
	111			5-(galactosylhydroxy)-L-lysine	LC/MS pos early	43582												1.07	0.98	1.09	1.2	1.04	1.07	0.88	1.07	1.46	1.35	1.23	1.35	0.7032	0.983	1.145e-09	5.6555e-09	0.0441	0.037	0.3909	1	0.2333	0.9116	0.8462	0.7911	0.2887	0.5882	0.3891	0.4521	0.9932	0.8129	0.3207	0.4101
	112			fructosyllysine	LC/MS pos early	46227			123708									1.18	0.79	0.95	1.15	1.2	0.96	0.87	1.28	1.54	1.03	1.12	1.37	0.2422	0.7237	0.0002	0.0003	0.9915	0.4447	0.905	1	0.4226	0.9194	0.2974	0.5281	0.0109	0.1513	0.1528	0.2403	0.029	0.0736	0.6992	0.6603
	113			saccharopine	LC/MS pos early	1495	C00449	HMDB00279	160556									1.28	1.17	1.84	0.5	0.67	0.97	1.61	0.69	0.99	0.91	2.38	0.65	0.8214	0.9939	0.6596	0.3694	0.8688	0.4128	0.726	1	0.5069	0.9269	0.0481	0.2615	0.0809	0.3694	0.5916	0.5842	0.7695	0.7435	0.1046	0.1897
	114			2-aminoadipate	LC/MS polar	6146	C00956	HMDB00510	469									1.7	0.84	2.96	0.37	0.67	1.16	2.64	1.15	2.62	1.29	10.39	1.29	0.7431	0.9884	0.0004	0.0006	0.9436	0.4375	0.3256	1	0.3999	0.9194	0.0151	0.1643	0.1157	0.4016	0.4009	0.4574	0.945	0.8129	0.1161	0.2052
	116			2-oxoadipate	LC/MS polar	38347	C00322	HMDB00225	71									1.24	0.66	1.62	0.42	0.77	1.01	2.04	1.28	1.9	1.02	5.05	1.3	0.771	0.9939	0.0095	0.0106	0.2267	0.1415	0.3528	1	0.4893	0.9194	0.0851	0.3198	0.2117	0.5196	0.9859	0.7584	0.6124	0.6433	0.584	0.5977
	118			glutarylcarnitine (C5-DC)	LC/MS pos early	44664		HMDB13130	71464488									2.84	1.82	2.52	2.35	1.8	1.6	1.05	1.36	1.72	1.11	1.01	0.94	5.3581e-05	0.0149	0.1161	0.0952	7.9e-14	7.95e-13	0.0767	1	0.7192	1	0.2327	0.4855	0.2894	0.5882	1.5467e-07	3.9036e-06	0.0003	0.0025	1.8529e-06	2.7796e-05
	122			pipecolate	LC/MS pos early	1444	C00408	HMDB00070	849									0.86	0.72	0.82	0.58	1.03	0.99	1.04	0.84	0.72	0.6	0.73	0.51	0.7149	0.983	8.3e-14	9.31e-13	6.1601e-09	2.3497e-08	0.401	1	0.1636	0.8726	0.0017	0.0461	0.5194	0.7274	0.1459	0.2348	0.0001	0.0011	0.0295	0.0814
	123			6-oxopiperidine-2-carboxylate	LC/MS neg	43231		HMDB61705	3014237									3.17	2.57	2.31	0.74	1.3	0.95	2.08	0.6	3.03	2.45	4.85	1.56	0.3434	0.7991	2.7033e-05	5.5297e-05	0.0188	0.0181	0.795	1	0.0602	0.8214	0.0493	0.2615	0.1379	0.4359	0.0188	0.0526	0.0602	0.1223	0.0493	0.1149
	126			5-aminovalerate	LC/MS pos early	18319	C00431	HMDB03355	138									0.43	0.67	0.61	0.73	0.72	1.01	0.9	0.97	0.89	1.37	1.12	1.33	0.3887	0.8379	0.306	0.2039	3.5313e-05	6.666e-05	0.4396	1	0.3525	0.9194	0.1359	0.3971	0.5619	0.752	0.0004	0.0025	0.0957	0.1744	0.0273	0.0763
	128			N,N,N-trimethyl-5-aminovalerate	LC/MS pos early	57687												0.77	0.7	1.06	0.84	0.72	0.99	0.8	0.96	2.28	2.07	2.54	2	0.0186	0.4064	1e-15	2.1e-14	0.0086	0.0097	0.4797	1	0.1377	0.8362	0.3536	0.5589	0.5971	0.7704	0.0605	0.1252	0.0242	0.0648	0.9053	0.7571
	129		Phenylalanine Metabolism	phenylalanine	LC/MS pos early	64	C00079	HMDB00159	6140									1.02	0.88	1.07	0.96	0.98	1.03	1.01	1.1	0.97	0.84	1	0.9	0.3068	0.7736	0.0133	0.0145	0.4297	0.2348	0.3559	1	0.2198	0.9116	0.0353	0.2275	0.6688	0.8115	0.7817	0.6889	0.0247	0.0659	0.2806	0.3812
	130			N-acetylphenylalanine	LC/MS neg	33950	C03519	HMDB00512	74839									1.2	0.79	0.79	0.97	0.96	0.63	0.85	1.04	0.91	0.6	0.81	1	0.1208	0.6387	0.0652	0.0587	0.4033	0.2237	0.3861	1	0.6973	0.9976	0.4911	0.6195	0.1151	0.4016	0.3604	0.4297	0.1754	0.269	0.2887	0.3884
	135			1-carboxyethylphenylalanine	LC/MS neg	62566												1.32	0.88	1.48	0.81	0.82	0.92	1.18	1.09	0.94	0.63	1.36	0.75	0.967	1	0.211	0.1513	0.5083	0.268	0.2121	1	0.8707	1	0.03	0.2057	0.4902	0.7152	0.3119	0.392	0.606	0.6404	0.066	0.1404
	139			phenylpyruvate	LC/MS polar	566	C00166	HMDB00205	997									0.83	0.79	0.9	1.04	1.15	1.25	0.7	0.93	1.27	1.2	0.77	0.89	0.8754	1	0.9784	0.4868	0.1507	0.1018	0.0375	1	0.2952	0.9194	0.9825	0.8218	0.4071	0.6701	0.4106	0.4651	0.0978	0.1769	0.546	0.5695
	140			phenyllactate (PLA)	LC/MS polar	22130	C05607	HMDB00779	3848									0.91	0.66	1.02	0.53	0.82	0.92	0.9	0.73	0.82	0.59	0.9	0.47	0.3451	0.7991	0.0022	0.0029	0.0988	0.0725	0.9737	1	0.9242	1	0.1002	0.3492	0.5052	0.7234	0.772	0.6861	0.2011	0.2956	0.7773	0.7104
	143			phenethylamine	LC/MS pos early	12142	C05332	HMDB02017	1001									0.94	1.04	1	0.86	0.94	1	1.16	0.96	0.94	1.04	1.16	1	0.8887	1	0.4898	0.2926	0.3152	0.1857	0.3152	1	0.4898	0.9194	0.8887	0.8134	0.1229	0.4033	0.3863	0.4497	0.5813	0.6194	1	0.77
	145			2-hydroxyphenylacetate	LC/MS polar	1432	C05852	HMDB00669	11970									1.57	0.9	1.19	0.94	1.33	1.01	1.04	1.09	1.52	0.87	1.18	0.94	0.2427	0.7237	0.4599	0.2788	0.3873	0.2169	0.7911	1	0.6998	0.9976	0.1081	0.3609	0.4907	0.7152	0.0788	0.1497	0.5947	0.6294	0.4788	0.5268
	151		Tyrosine Metabolism	tyrosine	LC/MS pos early	1299	C00082	HMDB00158	6057									0.92	1.01	0.97	1	1	1.06	1.01	1	0.94	1.03	0.94	0.98	0.6287	0.9722	0.478	0.287	0.4624	0.249	0.8917	1	0.7182	1	0.4273	0.5876	0.7422	0.8442	0.2693	0.3539	0.989	0.8129	0.6736	0.6521
	153			1-carboxyethyltyrosine	LC/MS neg	62564												1.49	1.14	1.76	0.9	0.73	0.86	1.29	1.02	0.93	0.71	1.65	0.84	0.6664	0.9799	0.6964	0.3869	0.0889	0.0661	0.3316	1	0.8636	1	0.1006	0.3492	0.3806	0.6493	0.2453	0.3321	0.7004	0.6966	0.0302	0.0819
	162			4-hydroxyphenylpyruvate	LC/MS neg	1669	C01179	HMDB00707	979									1.24	0.81	1.47	0.99	1.1	1.31	0.91	1.1	1.24	0.81	1.02	0.69	0.1795	0.6697	0.3575	0.2309	0.2651	0.1618	0.4178	1	0.295	0.9194	0.0199	0.179	0.9865	0.9056	0.2246	0.3105	0.2512	0.3447	0.0255	0.0732
	167			3-(4-hydroxyphenyl)lactate	LC/MS neg	32197	C03672	HMDB00755	9378									0.95	0.89	1.15	0.63	0.73	0.88	1.38	0.98	0.43	0.4	0.81	0.44	0.9633	1	7.9472e-07	2.4201e-06	0.5204	0.2731	0.2483	1	0.6568	0.9874	0.4193	0.584	0.3372	0.6166	0.8598	0.7292	0.982	0.8129	0.7318	0.6765
	171			phenol sulfate	LC/MS neg	32553	C02180	HMDB60015	74426									0.54	0.31	0.51	0.34	1.37	1.29	0.75	0.83	1.33	0.77	0.72	0.49	0.4383	0.8571	0.0141	0.0152	4.6579e-08	1.5957e-07	0.2939	1	0.7159	1	0.2836	0.5185	0.8815	0.9014	0.0127	0.0394	0.0009	0.0052	0.0072	0.0304
	198			O-methyltyrosine	LC/MS pos early	37451			76957									0.98	1.04	1.39	1.5	0.81	1.14	0.97	1.39	0.85	0.9	1.02	1.1	0.3749	0.8231	0.6018	0.3438	0.0117	0.0124	0.2239	1	0.0582	0.8158	0.583	0.6828	0.9711	0.9056	0.9349	0.7584	0.5524	0.5987	0.0528	0.1198
	206			p-cresol glucuronide*	LC/MS neg	48841		HMDB11686	154035									1.15	0.66	1.03	1.48	1.37	1.21	0.8	1.77	0.5	0.29	0.29	0.42	0.3317	0.7969	1.0862e-08	4.7821e-08	0.3509	0.1998	0.673	1	0.2164	0.9116	0.7878	0.7683	0.1179	0.4016	0.6156	0.6022	0.4185	0.4914	0.8689	0.7477
	208			N-formylphenylalanine	LC/MS neg	48433			759256									1.02	0.94	1.37	1.14	0.89	1.19	0.89	1.09	1.03	0.94	1.04	0.87	0.8762	1	0.7493	0.4063	0.1987	0.1275	0.7912	1	0.0808	0.8215	0.4592	0.605	0.9015	0.9056	0.944	0.7584	0.5841	0.6212	0.0536	0.1209
	228		Tryptophan Metabolism	tryptophan	LC/MS pos early	54	C00078	HMDB00929	6305									1	0.99	1.07	0.95	0.95	1.02	1.03	0.99	0.96	0.95	1.05	0.93	0.9496	1	0.461	0.2791	0.8763	0.4148	0.6306	1	0.7954	1	0.3636	0.5624	0.4491	0.692	0.8959	0.7481	0.7763	0.7463	0.3767	0.4519
	235			C-glycosyltryptophan	LC/MS pos early	48782			10981970									0.99	0.94	1.03	1.13	1.05	1.1	0.88	1.06	1.01	0.96	0.85	0.93	0.5294	0.9108	0.1293	0.1043	0.6267	0.3189	0.3171	1	0.2249	0.9116	0.8135	0.7735	0.438	0.6875	0.9227	0.7584	0.5237	0.5778	0.728	0.674
	239			kynurenine	LC/MS pos early	15140	C00328	HMDB00684	161166									1.48	1.16	1.39	1.08	0.9	0.85	1.07	1	0.9	0.71	1.07	0.83	0.4099	0.8455	0.0058	0.0068	5.4719e-05	9.7332e-05	0.0973	1	0.5258	0.9336	0.0361	0.2309	0.8663	0.8966	0.0009	0.0052	0.13	0.2188	0.0036	0.0182
	243			kynurenate	LC/MS neg	1417	C01717	HMDB00715	3845									1.52	1.26	1.47	0.89	1	0.97	1.18	0.84	0.81	0.67	0.96	0.58	0.8556	1	0.0009	0.0012	0.0315	0.0276	0.8033	1	0.3301	0.9194	0.0696	0.2993	0.3813	0.6493	0.0423	0.0961	0.2709	0.3618	0.0528	0.1198
	246			anthranilate	LC/MS pos early	57746	C00108	HMDB01123	227									0.83	0.74	1.14	0.71	0.85	1.16	1.05	1	0.71	0.63	0.87	0.54	0.8085	0.9939	1.3098e-06	3.6587e-06	0.0175	0.0172	0.7751	1	0.3326	0.9194	0.0374	0.2365	0.2948	0.5934	0.2444	0.3316	0.0284	0.0727	0.3943	0.4655
	253			picolinate	LC/MS pos early	1512	C10164	HMDB02243	1018									1.15	1.12	1.19	0.99	0.76	0.79	0.95	0.84	0.73	0.71	0.92	0.76	0.1444	0.6495	0.0021	0.0028	0.1633	0.1083	0.2751	1	0.5432	0.9396	0.5987	0.6857	0.5264	0.7274	0.3419	0.4181	0.2908	0.3789	0.3292	0.4185
	258			serotonin	LC/MS pos early	2342	C00780	HMDB00259	5202									1.57	4.55	1.11	1.87	1.26	0.89	1.14	0.47	0.79	2.29	0.71	1.2	0.8227	0.9939	0.9033	0.4645	0.0036	0.0045	0.4577	1	0.1841	0.8908	0.0717	0.2993	0.9464	0.9056	0.2176	0.3038	0.0027	0.0119	0.9757	0.77
	261			5-hydroxyindoleacetate	LC/MS pos early	437	C05635	HMDB00763	1826									0.89	1.02	0.88	1.27	0.86	0.84	0.86	1.07	0.97	1.12	0.98	1.42	0.3145	0.7833	0.2037	0.1476	0.8775	0.4148	0.4314	1	0.4018	0.9194	0.1611	0.4296	0.5645	0.7528	0.3611	0.4297	0.9375	0.8129	0.5147	0.5542
	265			indolelactate	LC/MS neg	18349	C02043	HMDB00671	92904									1.66	1.17	1.5	0.97	0.72	0.65	1.32	1.1	0.57	0.4	1.04	0.68	0.8111	0.9939	0.0021	0.0028	0.1118	0.0801	0.275	1	0.6572	0.9874	0.257	0.5067	0.8182	0.877	0.0914	0.1684	0.7322	0.7198	0.3014	0.3997
	274			indole-3-carboxylate	LC/MS neg	38116	C19837	HMDB03320	69867									0.53	0.79	0.67	0.88	1.02	1.27	0.86	0.95	0.57	0.84	0.48	0.63	0.9781	1	5.3621e-06	1.2515e-05	0.0008	0.0011	0.3348	1	0.5809	0.9629	0.05	0.2629	0.814	0.8752	0.0025	0.0106	0.3487	0.4281	0.0203	0.064
	280			3-indoxyl sulfate	LC/MS neg	27672		HMDB00682	10258									0.63	0.53	0.66	0.59	0.91	0.96	0.83	0.92	2.02	1.7	1.84	1.64	0.5364	0.9108	2.3335e-06	6.1176e-06	4.0511e-05	7.4569e-05	0.7579	1	0.8539	1	0.5797	0.6827	0.8093	0.8752	0.033	0.0811	0.0155	0.0481	0.0836	0.1637
	288		Leucine, Isoleucine and Valine Metabolism	leucine	LC/MS pos early	60	C00123	HMDB00687	6106									0.99	0.93	1.02	0.97	0.98	1	1.02	1.06	0.93	0.87	0.97	0.91	0.4894	0.8871	0.0007	0.001	0.2701	0.1638	0.2843	1	0.421	0.9194	0.1607	0.4296	0.822	0.8773	0.8907	0.7481	0.0799	0.1507	0.6567	0.6449
	289			N-acetylleucine	LC/MS neg	1587	C02710	HMDB11756	70912									1.43	0.83	1.92	1.01	0.75	1.01	0.92	1.11	0.76	0.45	0.94	0.49	0.3333	0.7969	6.4392e-05	0.0001	0.0804	0.0613	0.3567	1	0.2886	0.9194	0.0109	0.1386	0.9817	0.9056	0.0972	0.1772	0.3327	0.4152	0.0086	0.0335
	293			1-carboxyethylleucine	LC/MS neg	62559												1.13	0.71	1.25	0.67	0.86	0.95	1.18	1.11	0.93	0.59	1.27	0.69	0.7952	0.9939	0.027	0.0268	0.1953	0.1256	0.171	1	0.8481	1	0.0036	0.0722	0.611	0.7857	0.6038	0.5925	0.0481	0.1058	0.2259	0.3268
	304			isovalerylglycine	LC/MS neg	35107		HMDB00678	546304									1	0.89	1.11	0.79	0.97	1.07	0.98	0.87	0.71	0.63	0.72	0.51	0.6023	0.9637	1.2082e-06	3.422e-06	0.5302	0.2779	0.6409	1	0.8336	1	0.2547	0.5067	0.4522	0.6939	0.9896	0.7584	0.6851	0.6865	0.5961	0.6062
	311			3-methylcrotonylglycine	LC/MS pos early	31940		HMDB00459	169485									1.25	0.84	0.93	1.15	1.35	1.01	0.73	1.01	0.96	0.64	0.52	0.64	0.8714	1	4.9328e-06	1.1665e-05	0.6702	0.3355	0.1049	1	0.7915	1	0.7025	0.729	0.0599	0.3474	0.2222	0.3088	0.2881	0.3776	0.6734	0.6521
	312			beta-hydroxyisovalerate	LC/MS polar	12129		HMDB00754	69362									1.23	0.84	1.2	0.94	1.02	0.99	0.81	0.91	1.43	0.99	1.15	0.9	0.3659	0.8195	0.1255	0.1018	0.4567	0.247	0.3506	1	0.9049	1	0.0274	0.1954	0.677	0.8144	0.103	0.1852	0.3074	0.3915	0.1792	0.2749
	313			beta-hydroxyisovaleroylcarnitine	LC/MS pos early	35433												1.09	1.2	1.02	1.16	1.17	1.1	1.06	1.03	1.6	1.75	1.45	1.64	0.0677	0.6243	4.59e-13	4.135e-12	0.0194	0.0185	0.4284	1	0.5322	0.9336	0.2401	0.4929	0.7605	0.8529	0.2846	0.3702	0.0552	0.1149	0.8843	0.7494
	315			3-methylglutaconate	LC/MS polar	57747		HMDB00522	1551553									0.95	1.27	1.14	1.25	0.77	0.92	1.03	1.02	1.01	1.35	1.35	1.49	0.7094	0.983	0.0697	0.0615	0.2976	0.1768	0.3738	1	0.547	0.9403	0.5425	0.66	0.8721	0.8977	0.9979	0.7584	0.6555	0.6727	0.6604	0.6449
	328			isoleucine	LC/MS pos early	1125	C00407	HMDB00172	6306									1	0.93	1.08	0.97	0.96	1.04	0.96	1	0.98	0.91	0.98	0.88	0.788	0.9939	0.0061	0.0072	0.6593	0.3314	0.7931	1	0.2481	0.9116	0.0646	0.2945	0.8031	0.8707	0.9889	0.7584	0.1103	0.1938	0.1581	0.2489
	334			1-carboxyethylisoleucine	LC/MS neg	62558												1.55	0.88	1.44	0.84	0.88	0.81	1.22	1.17	0.99	0.56	1.38	0.81	0.8949	1	0.1462	0.1148	0.127	0.0892	0.1119	1	0.7483	1	0.0225	0.1829	0.954	0.9056	0.0421	0.0959	0.8327	0.7726	0.0745	0.151
	336			2-hydroxy-3-methylvalerate	LC/MS neg	36746		HMDB00317	164623									0.64	0.52	0.74	1	0.87	1	0.41	0.79	0.52	0.43	0.25	0.34	0.0597	0.6124	2.24e-13	2.111e-12	0.0175	0.0172	0.2353	1	0.258	0.9194	0.4622	0.6065	0.5683	0.7552	0.0654	0.1322	0.092	0.1691	0.1945	0.2905
	338			2-methylbutyrylcarnitine (C5)	LC/MS pos early	45095		HMDB00378	6426901									2.44	0.91	1.66	1.08	1.22	0.83	0.6	0.71	4.66	1.74	2.31	1.5	0.103	0.6387	8.0211e-09	3.57e-08	0.0108	0.0114	0.0998	1	0.4711	0.9194	0.0151	0.1643	0.3138	0.6043	0.0011	0.0059	0.9376	0.8129	0.0929	0.1783
	340			2-methylbutyrylglycine	LC/MS neg	31928		HMDB00339	193872									1.97	1.04	1.38	1.61	1.25	0.88	0.58	0.89	1.39	0.74	0.64	0.75	0.0886	0.6387	0.1109	0.0919	0.0002	0.0003	0.0466	1	0.5033	0.9269	0.2879	0.5203	0.0378	0.2849	0.0018	0.0085	0.9295	0.8129	0.0722	0.1493
	341			tiglylcarnitine (C5:1-DC)	LC/MS pos early	35428		HMDB02366	22833596									1.72	1.01	1.58	1.28	0.93	0.85	0.69	0.87	2.35	1.39	1.76	1.42	0.1157	0.6387	7.2633e-06	1.6527e-05	0.0055	0.0066	0.8088	1	0.9185	1	0.2343	0.4855	0.432	0.6836	0.0203	0.0559	0.6883	0.6876	0.0936	0.1784
	342			tigloylglycine	LC/MS pos early	1598		HMDB00959	6441567									0.97	0.79	0.98	1.1	0.94	0.95	0.68	0.95	0.56	0.45	0.41	0.45	0.2565	0.7332	1.5269e-07	5.4247e-07	0.5794	0.2998	0.7967	1	0.5351	0.9347	0.8189	0.7764	0.2169	0.5239	0.9359	0.7584	0.2759	0.3652	0.4827	0.5286
	346			ethylmalonate	LC/MS polar	15765		HMDB00622	11756									1.36	1.11	1.84	0.76	0.69	0.93	1	0.68	1.2	0.98	1.74	0.72	0.1732	0.6685	0.2889	0.195	0.1562	0.1045	0.7194	1	0.7835	1	0.0624	0.2923	0.1814	0.4814	0.2623	0.3477	0.5628	0.6062	0.0316	0.085
	347			methylsuccinate	LC/MS polar	15745		HMDB01844	10349									2.49	2.01	3.06	2.44	1.5	1.84	0.95	1.15	1.6	1.29	1.01	0.81	0.0024	0.2139	0.1785	0.1342	1.8e-14	1.8e-13	0.0091	1	0.2785	0.9194	0.4311	0.5895	0.8455	0.8947	4.5883e-06	6.2935e-05	3.4635e-05	0.0004	5.0082e-08	1.395e-06
	348			methylsuccinoylcarnitine	LC/MS pos early	53031												3.64	2.82	3.88	2.32	3.11	3.31	2.48	2.04	0.9	0.69	0.71	0.43	1.4465e-11	1.2035e-08	0.0052	0.0062	3.87e-13	3.326e-12	0.0806	1	0.8756	1	0.2009	0.4609	0.5027	0.7228	2.6424e-06	3.8772e-05	2.1947e-05	0.0003	4.3509e-07	8.7107e-06
	353			valine	LC/MS pos early	1649	C00183	HMDB00883	6287									1.01	0.9	1.06	0.88	0.93	0.98	1.03	1.01	0.96	0.85	1.06	0.88	0.6511	0.9799	0.0321	0.0313	0.1701	0.1117	0.2856	1	0.7658	1	0.0139	0.1585	0.6455	0.8013	0.8431	0.7189	0.0646	0.1283	0.3411	0.4243
	354			N-acetylvaline	LC/MS neg	1591		HMDB11757	66789									1.56	0.84	1.48	0.68	1.04	0.99	1.06	0.86	1.17	0.63	1.19	0.55	0.7413	0.9884	0.0126	0.0138	0.278	0.1668	0.5218	1	0.3787	0.9194	2.0222e-05	0.0028	0.5688	0.7552	0.0035	0.0138	0.2837	0.374	0.0083	0.0329
	357			1-carboxyethylvaline	LC/MS neg	62562												1.35	0.82	1.26	0.6	0.85	0.8	1.28	0.94	0.97	0.58	1.45	0.69	0.7529	0.9896	0.2143	0.1531	0.6114	0.3138	0.4262	1	0.4074	0.9194	0.0342	0.225	0.5024	0.7228	0.3652	0.4332	0.5582	0.603	0.4545	0.5108
	360			alpha-hydroxyisovalerate	LC/MS polar	46537		HMDB00407	99823									0.86	0.5	0.78	0.74	0.92	0.84	0.72	1.04	0.38	0.22	0.29	0.28	0.0841	0.6387	0	0	1.2961e-05	2.679e-05	0.7615	1	0.4701	0.9194	0.0493	0.2615	0.1619	0.4662	0.2875	0.3721	4.1429e-05	0.0004	0.0834	0.1637
	362			isobutyrylcarnitine (C4)	LC/MS pos early	33441		HMDB00736	168379									0.81	1.3	1.09	1.16	0.87	1.17	0.89	0.79	0.83	1.33	0.85	0.9	0.5284	0.9108	0.7624	0.4106	0.442	0.2406	0.5218	1	0.8936	1	0.1714	0.434	0.3703	0.6458	0.4128	0.466	0.1489	0.2413	0.8323	0.7355
	364			3-hydroxyisobutyrate	LC/MS polar	1549	C06001	HMDB00336	87									0.99	0.81	1.09	1.12	0.88	0.96	0.79	1.1	1.23	1	1.11	1.14	0.255	0.7332	0.1458	0.1147	0.9088	0.4256	0.7857	1	0.1568	0.8583	0.4858	0.6195	0.3157	0.6043	0.9355	0.7584	0.1086	0.1915	0.6152	0.6178
	370		Methionine, Cysteine, SAM and Taurine Metabolism	methionine	LC/MS pos early	1302	C00073	HMDB00696	6137									1.05	0.94	1.14	0.97	0.98	1.06	1.01	1.04	1.03	0.93	1.05	0.9	0.4353	0.8571	0.4241	0.263	0.4589	0.2475	0.9922	1	0.323	0.9194	0.0208	0.182	0.6708	0.8125	0.3967	0.4559	0.2738	0.3645	0.027	0.0759
	371			N-acetylmethionine	LC/MS neg	1589	C02712	HMDB11745	448580									0.92	0.88	1.27	0.95	0.9	1.24	1.01	1.1	0.91	0.87	1.03	0.77	0.404	0.8455	0.0635	0.0573	0.8294	0.397	0.9237	1	0.0884	0.8215	0.2103	0.4776	0.3845	0.651	0.4381	0.4892	0.2462	0.3394	0.0727	0.1493
	372			N-formylmethionine	LC/MS neg	2829	C03145	HMDB01015	439750									0.87	0.85	1.28	0.88	0.95	1.4	1	1.04	0.57	0.55	0.6	0.41	0.1213	0.6387	0	7e-15	0.2769	0.1666	0.2073	1	0.0532	0.8158	0.0803	0.309	0.1021	0.4016	0.1452	0.2343	0.116	0.2001	0.0352	0.0904
	373			S-methylmethionine	LC/MS pos early	38127	C05319	HMDB38670	458									0.97	0.63	0.87	1.18	1.17	1.05	0.77	1.46	1.9	1.23	1.25	1.7	0.4096	0.8455	0.0004	0.0006	0.2267	0.1415	0.8125	1	0.1772	0.8782	0.6869	0.7203	0.0613	0.3485	0.8921	0.7481	0.0176	0.0526	0.4981	0.5427
	375			methionine sulfoxide	LC/MS pos early	18374	C02989	HMDB02005	158980									0.95	1.14	1.54	1.12	0.79	1.28	1.13	1.12	1.16	1.39	1.66	1.22	0.3787	0.8249	0.0002	0.0004	0.0207	0.0195	0.438	1	0.101	0.8215	0.6721	0.717	0.0782	0.3694	0.7452	0.6707	0.3004	0.3863	0.0029	0.0147
	376			N-acetylmethionine sulfoxide	LC/MS pos early	45428			193368									0.76	0.8	1.49	1.36	0.8	1.58	0.92	1.56	0.93	0.98	1.06	0.97	0.1406	0.6478	0.8889	0.4592	0.7236	0.3532	0.8084	1	0.0019	0.716	0.9105	0.8218	0.6788	0.8144	0.0896	0.1662	0.2348	0.3309	0.054	0.1213
	380			S-adenosylmethionine (SAM)	LC/MS pos early	15915	C00019	HMDB01185	34756									0.65	1.04	0.72	1.1	0.85	0.94	1.16	1.22	0.93	1.48	1.26	1.94	0.487	0.8854	9.4047e-05	0.0002	0.0097	0.0105	0.0279	1	0.4591	0.9194	0.0029	0.0636	0.7667	0.8545	0.0012	0.0062	0.9998	0.8129	0.0206	0.0643
	381			S-adenosylhomocysteine (SAH)	LC/MS neg	42382	C00021	HMDB00939	439155									1.64	1.39	1.1	1.17	1.06	0.71	1.09	0.91	1.13	0.96	1.16	1.24	0.1349	0.6478	0.0657	0.059	6.2457e-06	1.3673e-05	0.274	1	0.0079	0.716	0.6932	0.724	0.2542	0.5555	2.224e-05	0.0002	0.0028	0.0121	0.4439	0.5033
	385			homocysteine	LC/MS pos early	15128	C00155	HMDB00742	778									2.13	2.15	2.28	1.23	0.64	0.69	1.55	0.89	0.82	0.83	1.99	1.08	0.2075	0.7075	0.9907	0.4868	0.0005	0.0007	0.1596	1	0.3814	0.9194	0.0745	0.2995	0.1879	0.4916	0.0134	0.0411	0.0429	0.0974	0.004	0.0198
	388			cystathionine	LC/MS pos early	15705	C02291	HMDB00099	439258									1.54	1.12	1.44	0.64	0.93	0.86	1.5	0.86	1.41	1.02	2.28	1.02	0.8786	1	0.0895	0.0769	0.4809	0.2564	0.5188	1	0.1755	0.8782	0.0237	0.1849	0.2184	0.5257	0.119	0.2034	0.6207	0.6508	0.1509	0.2458
	390			cysteine	LC/MS pos early	1868	C00097	HMDB00574	5862									1.14	1.23	0.92	0.85	1.01	0.81	1.1	0.76	0.86	0.92	0.93	0.87	0.7958	0.9939	0.1144	0.094	0.6468	0.3269	0.5745	1	0.5805	0.9629	0.5921	0.6857	0.9697	0.9056	0.738	0.667	0.8105	0.7635	0.7974	0.7181
	391			N-acetylcysteine	LC/MS pos early	1586	C06809	HMDB01890	12035									1.15	0.75	0.93	1.07	1.02	0.83	1.01	1.45	0.5	0.33	0.5	0.57	0.4147	0.8455	5e-15	7e-14	0.3337	0.1919	0.0528	1	0.6467	0.9874	0.2516	0.506	0.0521	0.322	0.3956	0.4555	0.0262	0.0688	0.5041	0.5455
	392			S-methylcysteine	LC/MS pos early	39592		HMDB02108	24417									1.29	0.96	1.11	1.66	1.12	0.96	0.7	1.21	1.2	0.89	0.75	1.12	0.8043	0.9939	0.4003	0.2509	0.0048	0.0058	0.3885	1	0.253	0.9116	0.821	0.7764	0.0174	0.1888	0.049	0.1078	0.8292	0.7714	0.4796	0.5268
	402			cysteine sulfinic acid	LC/MS pos early	37443	C00606	HMDB00996	109									1.74	2.4	1.24	0.86	1.44	1.02	1.66	0.6	1.91	2.63	2.21	1.54	0.2757	0.7423	0.0002	0.0003	0.1889	0.1224	0.8787	1	0.0869	0.8215	0.8421	0.7887	0.3168	0.6043	0.2623	0.3477	0.0575	0.1181	0.692	0.6576
	404			hypotaurine	LC/MS pos early	590	C00519	HMDB00965	107812									0.99	0.93	1.3	0.71	0.57	0.75	1.28	0.98	0.53	0.5	1.2	0.65	0.0843	0.6387	0.003	0.0038	0.6315	0.321	0.0384	1	0.9617	1	0.1644	0.4296	0.1627	0.4662	0.7896	0.6931	0.794	0.756	0.2369	0.3395
	405			taurine	LC/MS neg	2125	C00245	HMDB00251	1123									1.43	1.09	1.02	0.82	1.35	0.96	1.18	0.88	1.53	1.17	1.34	1.08	0.2875	0.7521	0.0019	0.0026	0.1518	0.102	0.5022	1	0.0409	0.8158	0.0659	0.2966	0.7476	0.8445	0.0059	0.0218	0.5025	0.5599	0.6499	0.6405
	407			N-acetyltaurine	LC/MS neg	48187			159864									1.43	0.97	0.95	0.87	1.31	0.88	1.02	0.92	1.72	1.16	1.33	1.22	0.7377	0.9884	0.0032	0.004	0.4078	0.2252	0.5067	1	0.2334	0.9116	0.1588	0.4296	0.4186	0.6731	0.0371	0.0873	0.9186	0.8129	0.9034	0.7571
	409			taurocyamine	LC/MS neg	35117	C01959	HMDB03584	68340									1.06	0.9	1.36	1.01	1.12	1.42	1.15	1.29	1.65	1.4	1.7	1.27	0.0026	0.2139	5.4638e-07	1.7289e-06	0.4753	0.2541	0.9789	1	0.2145	0.9116	0.0934	0.3378	0.9657	0.9056	0.5746	0.5775	0.2753	0.3652	0.0681	0.144
	413		Urea cycle; Arginine and Proline Metabolism	arginine	LC/MS pos early	1638	C00062	HMDB00517	232									1.49	1.45	1.41	1.41	0.96	0.9	0.94	0.92	1.14	1.11	1.13	1.13	0.4382	0.8571	0.1681	0.128	5.712e-06	1.2731e-05	0.9108	1	0.9221	1	0.8096	0.773	0.8598	0.8958	0.0072	0.0249	0.0208	0.0587	0.0146	0.0506
	414			argininosuccinate	LC/MS pos early	15497	C03406	HMDB00052	16950									1.09	0.97	1.01	0.42	1.32	1.22	1.51	0.65	1.09	0.97	1.25	0.51	0.2028	0.7061	0.4462	0.2726	0.1291	0.0901	0.3189	1	0.1633	0.8726	0.1195	0.3713	0.0991	0.3991	0.9108	0.7581	0.9874	0.8129	0.8784	0.7477
	415			urea	LC/MS pos early	1670	C00086	HMDB00294	1176									0.96	0.99	0.98	0.68	0.86	0.87	1.19	0.82	0.94	0.97	1.32	0.91	0.1767	0.6685	0.8484	0.4451	0.028	0.0249	0.292	1	0.1147	0.8215	0.1168	0.3698	0.0753	0.3694	0.6618	0.6268	0.8274	0.7708	0.82	0.7286
	417			ornithine	LC/MS pos early	1493	C00077	HMDB03374	6262									1.05	0.92	1.15	0.92	0.95	1.03	1.04	1.04	1.03	0.9	1.13	0.9	0.7616	0.9932	0.7504	0.4063	0.9124	0.4265	0.4835	1	0.5699	0.956	0.0171	0.1668	0.584	0.7634	0.5392	0.5604	0.1994	0.2938	0.0879	0.1702
	419			3-amino-2-piperidone	LC/MS pos early	62853		HMDB00323	5200225									1.05	1.19	1.34	0.93	0.97	1.23	1.16	0.91	0.9	1.03	1.09	0.76	0.5231	0.9108	0.6277	0.3561	0.1883	0.1222	0.572	1	0.9529	1	0.4698	0.6095	0.0656	0.3635	0.9525	0.7584	0.2301	0.3277	0.0508	0.1167
	421			2-oxoarginine*	LC/MS pos early	55072	C03771	HMDB04225	558									1.46	1.44	1.85	0.75	0.76	0.96	1.56	0.81	0.55	0.55	1.14	0.46	0.8347	1	0.0005	0.0008	0.0948	0.07	0.6421	1	0.4823	0.9194	0.1697	0.433	0.1587	0.4634	0.241	0.3284	0.2265	0.326	0.062	0.135
	422			citrulline	LC/MS pos early	2132	C00327	HMDB00904	9750									1.12	0.96	1.17	0.96	0.85	0.89	0.92	0.91	1.28	1.1	1.39	1.13	0.0061	0.3049	5.3931e-05	0.0001	0.2176	0.1367	0.5624	1	0.7318	1	0.0491	0.2615	0.8218	0.8773	0.1839	0.274	0.6593	0.6728	0.0609	0.1336
	423			homoarginine	LC/MS pos early	22137	C01924	HMDB00670	9085									0.92	0.7	1.27	0.49	0.87	1.2	1.48	1.03	1.5	1.14	2.56	0.99	0.2696	0.7395	0.0009	0.0013	0.0139	0.0142	0.2628	1	0.9194	1	0.0049	0.0792	0.1094	0.4016	0.5743	0.5775	0.0652	0.1283	0.34	0.424
	424			homocitrulline	LC/MS pos early	22138	C02427	HMDB00679	65072									0.56	0.91	0.58	0.34	0.84	0.88	1.49	0.56	0.84	1.36	1.48	0.87	0.3994	0.8392	0.9329	0.4748	0.0006	0.0009	0.5975	1	0.1556	0.8571	0.7307	0.7413	0.1316	0.4199	0.0456	0.1017	0.8639	0.7896	0.0557	0.1242
	425			proline	LC/MS pos early	1898	C00148	HMDB00162	145742									1.03	1.01	1.1	0.96	0.89	0.95	1.03	0.97	0.93	0.91	1.08	0.93	0.3201	0.7833	0.2817	0.1905	0.6236	0.3182	0.3895	1	0.7882	1	0.3692	0.5654	0.5281	0.7275	0.8056	0.6963	0.9812	0.8129	0.2546	0.3561
	428			dimethylarginine (SDMA + ADMA)	LC/MS pos early	36808	C03626	HMDB01539	123831									0.89	0.77	1.07	0.93	1.14	1.37	1.01	1.22	0.99	0.86	0.87	0.76	0.0072	0.3058	0.0338	0.0326	0.0609	0.0485	0.4431	1	0.121	0.8215	0.292	0.5226	0.7748	0.8577	0.289	0.3721	0.0191	0.0552	0.8279	0.7336
	429			N-acetylarginine	LC/MS pos early	33953	C02562	HMDB04620	67427									1.16	0.95	1.33	0.45	0.55	0.63	1.47	0.7	0.19	0.15	0.5	0.17	0.1015	0.6387	3e-15	4.2e-14	0.4421	0.2406	0.0514	1	0.2278	0.9116	0.043	0.248	0.12	0.4016	0.6398	0.6145	0.9806	0.8129	0.4093	0.4776
	433			N-acetylcitrulline	LC/MS neg	48434	C15532	HMDB00856	656979									1.18	0.97	1.49	0.61	0.65	0.82	1.57	0.99	0.37	0.31	0.91	0.37	0.7786	0.9939	9.9045e-06	2.2163e-05	0.9578	0.4419	0.1477	1	0.4809	0.9194	0.1292	0.3857	0.3728	0.6486	0.5184	0.5461	0.9948	0.8129	0.4051	0.4753
	435			N-delta-acetylornithine	LC/MS polar	43249			9920500									1.22	0.53	0.83	1.19	1.29	0.88	0.62	1.37	1.82	0.8	0.87	1.25	0.8883	1	0.2469	0.1727	0.2069	0.1316	0.3502	1	0.2733	0.9194	0.2677	0.5141	0.0034	0.0834	0.3675	0.4351	0.0018	0.009	0.291	0.3884
	436			N-alpha-acetylornithine	LC/MS pos early	32984	C00437	HMDB03357	439232									0.69	0.45	0.89	0.77	0.92	1.19	0.93	1.6	0.7	0.45	0.7	0.6	0.2251	0.7162	1.7873e-06	4.8259e-06	9.0943e-05	0.0002	0.2972	1	0.0711	0.8215	0.184	0.4493	0.3473	0.6216	0.062	0.1275	0.0001	0.001	0.3156	0.4082
	437			N2,N5-diacetylornithine	LC/MS neg	43591			10398396									0.88	1	0.6	1.35	1.94	1.32	1	1.35	0.64	0.73	0.33	0.74	0.1454	0.6495	0.0137	0.0148	0.7143	0.351	0.4126	1	0.6774	0.995	0.3121	0.5375	0.2891	0.5882	0.9601	0.7584	1	0.8129	0.1563	0.2473
	440			trans-4-hydroxyproline	LC/MS pos early	32306	C01157	HMDB00725	5810									0.9	0.87	1.42	0.71	0.98	1.55	1.24	1.01	0.49	0.47	0.62	0.31	0.1012	0.6387	6.325e-12	4.9264e-11	0.3823	0.2153	0.5753	1	0.5528	0.946	0.0634	0.2927	0.0795	0.3694	0.4964	0.5309	0.431	0.5018	0.0948	0.1786
	442			pro-hydroxy-pro	LC/MS pos early	35127		HMDB06695	11673055									1.06	0.99	1.09	0.96	1.23	1.28	1.32	1.27	1.04	0.98	1.12	0.98	0.0052	0.3049	0.9025	0.4645	0.7569	0.367	0.7491	1	0.9602	1	0.6765	0.717	0.9294	0.9056	0.7308	0.6635	0.9877	0.8129	0.7019	0.6603
	445			N-methylproline	LC/MS pos early	37431			557									0.62	0.56	0.82	0.85	0.67	0.89	0.66	1	0.74	0.67	0.73	0.76	0.311	0.7803	0.0515	0.0477	0.0827	0.0624	0.9101	1	0.4019	0.9194	0.7958	0.7684	0.9342	0.9056	0.1686	0.257	0.2283	0.3264	0.5285	0.5596
	446			N,N,N-trimethyl-alanylproline betaine (TMAP)	LC/MS pos early	62947												1	2.94	0.99	0.88	1.02	1.01	1.06	0.32	0.97	2.86	1.01	0.9	0.4362	0.8571	0.5455	0.3207	0.5855	0.3021	0.3861	1	0.2265	0.9116	0.4973	0.6238	0.2974	0.5934	0.9854	0.7584	0.0855	0.1586	0.8788	0.7477
	448			N-monomethylarginine	LC/MS pos early	43586	C03884	HMDB29416	132862									0.96	0.87	1.09	1.08	1.13	1.28	0.91	1.14	1.07	0.96	0.86	0.85	0.0432	0.5609	0.2164	0.1543	0.6815	0.3393	0.1637	1	0.1056	0.8215	0.6029	0.6878	0.4466	0.6917	0.7014	0.6477	0.1001	0.1805	0.6219	0.6224
	449			argininate*	LC/MS pos early	57461		HMDB03148	160437									0.95	1.1	1.02	0.6	0.8	0.86	1.29	0.71	0.58	0.67	0.94	0.55	0.2167	0.7155	0.0001	0.0002	0.125	0.0879	0.5477	1	0.131	0.8362	0.2805	0.5183	0.114	0.4016	0.7872	0.6927	0.8062	0.7605	0.8436	0.7387
	454		Creatine Metabolism	guanidinoacetate	LC/MS pos early	43802	C00581	HMDB00128	763									1.42	1.12	1.61	1.68	1.12	1.27	0.84	1.26	1.58	1.24	1.18	1.23	0.1288	0.6387	0.0003	0.0004	4.0649e-07	1.1481e-06	0.2037	1	0.0697	0.8215	0.4082	0.5809	0.386	0.651	0.0063	0.0228	0.2563	0.3502	0.0004	0.003
	455			creatine	LC/MS pos early	27718	C00300	HMDB00064	586									1	1.4	1.11	1.02	1.02	1.14	0.93	0.67	1.09	1.53	0.99	0.91	0.2456	0.7257	0.1991	0.1451	0.137	0.0939	0.0329	1	0.4642	0.9194	0.4634	0.607	0.14	0.4382	0.9959	0.7584	0.0294	0.0737	0.4463	0.5051
	456			creatinine	LC/MS pos early	513	C00791	HMDB00562	588									0.86	1.16	0.87	1	1.03	1.04	1.07	0.92	1.01	1.36	1.04	1.21	0.8108	0.9939	0.0102	0.0113	0.3981	0.2211	0.6229	1	0.5105	0.9294	0.0454	0.2546	0.4151	0.6731	0.1319	0.2207	0.1855	0.2807	0.1759	0.2715
	469		Polyamine Metabolism	spermidine	LC/MS pos early	485	C00315	HMDB01257	1102									1.16	0.86	1	0.77	1.23	1.07	1.06	0.95	1.19	0.88	1.02	0.78	0.1179	0.6387	0.4668	0.2822	0.2693	0.1636	0.1958	1	0.187	0.8964	0.0134	0.1551	0.9214	0.9056	0.1551	0.2435	0.2272	0.3263	0.9948	0.77
	474			(N(1) + N(8))-acetylspermidine	LC/MS pos early	57814												1	0.75	1.03	0.79	1.25	1.28	0.91	0.95	1.73	1.3	1.26	0.96	0.2328	0.7162	0.0007	0.0011	0.2324	0.1445	0.0437	1	0.9988	1	0.0566	0.2826	0.694	0.8225	0.5718	0.5775	0.0814	0.1529	0.8617	0.744
	476			spermine	LC/MS pos early	603	C00750	HMDB01256	1103									1.43	0.94	0.94	0.78	1.35	0.89	1.45	1.19	1.12	0.74	1.21	1	0.176	0.6685	0.7231	0.3963	0.7752	0.3739	0.7517	1	0.3605	0.9194	0.3278	0.5402	0.7895	0.8596	0.3486	0.4203	0.7575	0.7361	0.8073	0.7234
	479			5-methylthioadenosine (MTA)	LC/MS pos early	1419	C00170	HMDB01173	439176									0.76	0.89	0.78	1.15	0.95	0.98	1.13	1.47	1.09	1.26	1.29	1.89	0.0477	0.5632	1.5492e-06	4.2111e-06	0.0123	0.0128	0.0111	1	0.195	0.9011	0.022	0.182	0.4138	0.6731	0.0088	0.0298	0.2411	0.3376	0.0297	0.0816
	485		Guanidino and Acetamido Metabolism	4-guanidinobutanoate	LC/MS pos early	15681	C01035	HMDB03464	500									0.6	0.41	0.41	0.25	1.44	0.98	0.87	0.53	2.43	1.66	1.47	0.9	0.5285	0.9108	0.2519	0.1739	0.0048	0.0058	0.8594	1	0.7627	1	0.3244	0.5402	0.6611	0.8102	0.2996	0.3834	0.1155	0.1997	0.3668	0.4433
	486			guanidinosuccinate	LC/MS neg	32446	C03139	HMDB03157	97856									1.06	0.44	0.86	0.41	1	0.81	1.49	1.39	0.45	0.19	0.67	0.32	0.2726	0.7395	1.5682e-10	9.4798e-10	0.0003	0.0005	0.0309	1	0.3705	0.9194	0.0024	0.0538	0.689	0.8214	0.7473	0.6717	0.0019	0.009	0.3307	0.4191
	488		Glutathione Metabolism	glutathione, reduced (GSH)	LC/MS pos early	2127	C00051	HMDB00125	124886									0.73	0.81	0.73	1.05	0.96	0.95	0.9	1.18	0.69	0.76	0.65	0.94	0.9929	1	5.9117e-05	0.0001	0.0058	0.0068	0.4523	1	0.4941	0.9238	0.0716	0.2993	0.3347	0.6163	0.0311	0.0784	0.1823	0.277	0.0156	0.0529
	489			glutathione, oxidized (GSSG)	LC/MS pos early	27727	C00127	HMDB03337	65359									0.94	0.9	1.13	1.04	0.95	1.14	0.91	1.05	0.82	0.78	0.78	0.72	0.6064	0.9657	1.0819e-06	3.2219e-06	0.8637	0.4113	0.6892	1	0.058	0.8158	0.4228	0.584	0.9166	0.9056	0.4837	0.5226	0.1653	0.2594	0.186	0.2798
	492			cysteine-glutathione disulfide	LC/MS pos early	35159		HMDB00656	4247235									1.49	1.38	1.61	0.91	0.95	1.03	1.11	0.73	0.97	0.89	1.13	0.63	0.7729	0.9939	0.2443	0.1715	0.0453	0.0379	0.73	1	0.4528	0.9194	0.0877	0.3222	0.2366	0.5456	0.0998	0.1809	0.2626	0.3538	0.0392	0.0985
	493			S-methylglutathione	LC/MS pos early	33944	C11347		3605667									1.04	0.97	1.18	1.15	0.92	1.04	0.92	1.09	0.84	0.78	0.84	0.83	0.9529	1	0.0003	0.0004	0.0905	0.0669	0.6398	1	0.3647	0.9194	0.9341	0.8218	0.9536	0.9056	0.6774	0.6351	0.6953	0.6936	0.1703	0.2641
	494			S-lactoylglutathione	LC/MS pos early	15731	C03451	HMDB01066	440018									1.33	1.83	0.94	2.62	1.33	0.94	1.05	1.51	0.78	1.07	0.62	1.72	0.0971	0.6387	0.8112	0.4301	0.0216	0.0202	0.6714	1	0.8072	1	0.1706	0.4335	0.1643	0.4666	0.2878	0.3721	0.2972	0.3836	0.9272	0.7694
	495			cysteinylglycine	LC/MS pos early	35637	C01419	HMDB00078	439498									0.75	0.98	0.7	0.97	0.95	0.88	1.08	1.07	0.66	0.86	0.75	1.04	0.9161	1	0.0038	0.0047	0.0191	0.0183	0.2825	1	0.9299	1	0.0831	0.3155	0.6958	0.8225	0.0694	0.1377	0.633	0.6563	0.0235	0.0692
	498			5-oxoproline	LC/MS neg	1494	C01879	HMDB00267	7405									1.04	1.09	1.05	1.07	1.01	1.02	0.99	0.96	0.95	1	0.93	0.95	0.9425	1	0.2479	0.1731	0.155	0.1039	0.7561	1	0.928	1	0.7252	0.7385	0.8839	0.9014	0.6071	0.5948	0.3138	0.3974	0.569	0.587
	501			2-hydroxybutyrate/2-hydroxyisobutyrate	LC/MS polar	52281												1.28	1.07	1.25	0.7	0.84	0.82	1.31	0.85	0.95	0.8	1.48	0.83	0.4169	0.8455	0.7202	0.3952	0.6411	0.3245	0.1978	1	0.1518	0.8571	0.0556	0.2826	0.1947	0.5022	0.2045	0.2913	0.5257	0.5781	0.2579	0.3576
	503			ophthalmate	LC/MS pos early	34592		HMDB05765	7018721									0.73	1.11	1.28	1.32	0.78	1.38	1.17	1.38	1.08	1.65	1.61	1.65	0.197	0.7023	0.0004	0.0006	0.6031	0.3103	0.2029	1	0.109	0.8215	0.2159	0.4803	0.419	0.6731	0.1185	0.2032	0.6336	0.6563	0.3947	0.4655
	506			S-(1,2-dicarboxyethyl)glutathione	LC/MS neg	63009			9802383									1.02	0.93	1.28	1.07	0.9	1.13	1.16	1.34	0.81	0.74	1.05	0.88	0.2578	0.7332	0.0548	0.0501	0.4787	0.2556	0.2842	1	0.1535	0.8571	0.6451	0.7079	0.9045	0.9056	0.9397	0.7584	0.5123	0.5699	0.2161	0.3161
	507			4-hydroxy-nonenal-glutathione	LC/MS neg	48487												0.24	0.59	0.3	0.58	0.8	0.99	1.08	1.05	0.54	1.31	0.73	1.39	0.9864	1	0.2614	0.1785	9.6753e-07	2.594e-06	0.5043	1	0.5196	0.9336	0.0712	0.2993	0.8479	0.8948	0.0001	0.001	0.0399	0.0927	0.0018	0.0107
	508			3'-dephospho-CoA-glutathione*	LC/MS neg	62807												1.14	0.9	1.32	1.19	1.13	1.31	1.01	1.34	1.36	1.07	1.22	1.1	0.0123	0.3655	0.0201	0.0207	0.056	0.0453	0.5289	1	0.0657	0.8215	0.2338	0.4855	0.4961	0.7175	0.3302	0.4061	0.3684	0.4426	0.0341	0.0889
	509			CoA-glutathione*	LC/MS neg	62804	C00920		11953788									1.12	1.06	1.18	1.19	1.34	1.41	1.15	1.3	1.24	1.18	1.08	1.09	0.0062	0.3049	0.5156	0.3062	0.5386	0.2819	0.684	1	0.2754	0.9194	0.6561	0.7115	0.4893	0.7152	0.7425	0.6693	0.4194	0.4916	0.4647	0.5205
	548	Peptide	Gamma-glutamyl Amino Acid	gamma-glutamylcysteine	LC/MS pos early	1778	C00669	HMDB01049	842									1.63	2.51	0.86	2.87	1.1	0.58	0.8	0.91	0.36	0.56	0.26	0.88	0.5737	0.9452	1.4819e-07	5.3116e-07	0.0002	0.0004	0.2847	1	0.5801	0.9629	0.0175	0.169	0.0967	0.3991	0.0646	0.1314	0.0107	0.0359	0.7208	0.6702
	549			gamma-glutamylglutamate	LC/MS pos early	36738	C05282	HMDB11737	92865									1.09	1.33	0.9	1.12	1.03	0.85	1.05	0.89	0.72	0.87	0.73	0.92	0.2932	0.7576	7.5248e-06	1.7026e-05	0.0563	0.0455	0.547	1	0.0517	0.8158	0.0247	0.1849	0.7164	0.836	0.323	0.4012	0.0049	0.019	0.1794	0.2749
	550			gamma-glutamylglutamine	LC/MS pos early	2730	C05283	HMDB11738	150914									3.46	5.36	0.56	2.27	2.1	0.34	1.77	0.75	0.81	1.26	0.68	2.76	0.9505	1	0.7707	0.4135	0.0331	0.0289	0.7044	1	0.3139	0.9194	0.1182	0.3707	0.3304	0.6156	0.1991	0.2874	0.0621	0.1254	0.4881	0.5327
	551			gamma-glutamylglycine	LC/MS pos early	33949		HMDB11667	165527									1.04	1.25	1.15	1.92	1.16	1.28	0.93	1.42	0.42	0.51	0.34	0.56	0.1216	0.6387	4.9338e-09	2.3236e-08	0.0377	0.0324	0.8435	1	0.2927	0.9194	0.0884	0.3232	0.3255	0.6117	0.8709	0.7349	0.3677	0.4425	0.816	0.7271
	553			gamma-glutamylisoleucine*	LC/MS pos early	34456		HMDB11170	14253342									0.98	1.12	1.07	1.41	0.97	1.06	0.94	1.19	0.6	0.68	0.59	0.77	0.4212	0.8455	1.0438e-10	6.6153e-10	0.0148	0.015	0.6227	1	0.1253	0.8277	0.0454	0.2546	0.4187	0.6731	0.8925	0.7481	0.2754	0.3652	0.5458	0.5695
	554			gamma-glutamylleucine	LC/MS pos early	18369		HMDB11171	151023									0.89	1.03	1.01	1.23	0.9	1.02	0.94	1.13	0.57	0.67	0.6	0.74	0.9797	1	1.81e-13	1.76e-12	0.3961	0.2204	0.4141	1	0.0979	0.8215	0.0738	0.2995	0.7428	0.8442	0.2498	0.3354	0.7406	0.7249	0.8475	0.7397
	556			gamma-glutamyl-epsilon-lysine	LC/MS pos early	33934		HMDB03869	7015685									1.26	0.7	1.27	1.29	1.03	1.04	0.7	1.28	2.01	1.12	1.36	1.38	0.6599	0.9799	0.0001	0.0002	0.1335	0.0921	0.8038	1	0.1128	0.8215	0.1536	0.4286	0.1231	0.4033	0.1494	0.2377	0.1267	0.2154	0.1373	0.2309
	558			gamma-glutamylphenylalanine	LC/MS neg	33422		HMDB00594	111299									0.95	1.34	1.05	1.22	0.89	0.98	1.09	0.99	0.38	0.54	0.47	0.54	0.607	0.9657	2.4787e-09	1.1952e-08	0.5703	0.2963	0.2531	1	0.5668	0.9526	0.5753	0.6806	0.9909	0.9056	0.7815	0.6889	0.7855	0.7493	0.7758	0.7104
	559			gamma-glutamylthreonine	LC/MS pos early	33364		HMDB29159	76078708									1.01	1.29	1.36	1.37	0.78	1.06	1.03	1.09	0.49	0.63	0.65	0.65	0.804	0.9939	0.0002	0.0003	0.0184	0.0179	0.4146	1	0.7572	1	0.4891	0.6195	0.5102	0.7254	0.7021	0.6477	0.0874	0.1614	0.1805	0.2756
	561			gamma-glutamyltyrosine	LC/MS pos early	2734		HMDB11741	94340									1.33	1.66	1.15	2.06	0.93	0.8	0.7	0.87	0.58	0.72	0.44	0.78	0.2408	0.7237	0.0002	0.0004	0.0058	0.0068	0.9527	1	0.7044	0.9985	0.5465	0.6613	0.5573	0.7486	0.2193	0.3054	0.2133	0.3096	0.3057	0.3997
	562			gamma-glutamylvaline	LC/MS pos early	43829		HMDB11172	7015683									0.8	1.16	1.17	1.37	0.79	1.16	0.94	1.1	0.52	0.75	0.61	0.72	0.9733	1	6.1932e-10	3.3445e-09	0.0482	0.0401	0.5884	1	0.0341	0.8158	0.0205	0.182	0.3744	0.6487	0.0912	0.1684	0.1231	0.2109	0.182	0.2769
	578		Dipeptide	alanylleucine	LC/MS pos early	37093		HMDB28691	259583									1.32	1.58	0.99	0.89	1.17	0.87	1.06	0.6	1.43	1.71	1.31	1.18	0.9771	1	0.3162	0.2096	0.3832	0.2155	0.8423	1	0.7395	1	0.4908	0.6195	0.7564	0.8506	0.2723	0.3572	0.9175	0.8129	0.6447	0.6384
	727			glycylisoleucine	LC/MS pos early	36659		HMDB28844	88079									1.21	0.93	0.85	1.16	1.2	0.85	1	1.25	1.57	1.2	1.3	1.77	0.4582	0.8682	0.004	0.0049	0.6933	0.3434	0.4746	1	0.9359	1	0.8828	0.8113	0.1254	0.4072	0.392	0.453	0.5863	0.6216	0.5413	0.5671
	728			glycylleucine	LC/MS pos early	34398	C02155	HMDB00759	92843									1.27	0.78	1	1.2	1.1	0.87	0.86	1.32	1.62	1	1.27	1.51	0.6554	0.9799	0.0084	0.0096	0.3875	0.2169	0.6671	1	0.6309	0.9874	0.3829	0.5745	0.0612	0.3485	0.1177	0.2023	0.2343	0.3308	0.8739	0.7477
	738			glycylvaline	LC/MS pos early	18357		HMDB28854	97417									1.08	0.79	0.94	1.18	1.1	0.96	0.91	1.36	1.29	0.94	1.07	1.34	0.2536	0.7332	0.032	0.0313	0.9574	0.4419	0.5055	1	0.2643	0.9194	0.6373	0.7066	0.0288	0.244	0.4436	0.4936	0.0564	0.1166	0.7266	0.6737
[truncated: 645 more rows]
[truncated: 18 more columns]
