# Supplementary material for: NUDT7 regulates total hepatic CoA levels and the composition of the intestinal bile acid pool in male mice fed a Western diet
Source: J Biol Chem. 2022 Nov 24;299(1):102745. doi: 10.1016/j.jbc.2022.102745 (PMC9792899; doi:10.1016/j.jbc.2022.102745)
Supplement: Table S3 [file mmc3.xlsx]

## Sheet: WTM_CD_vs_KOM_CD
Ensembl	baseMean	log2FoldChange	lfcSE	stat	pvalue	padj	Gene name	Gene type	Gene description	Chromosome/scaffold name	Gene start (bp)	Gene end (bp)
ENSMUSG00000031767	5282.4	-3.40453	0.491697	-6.92404	4.39e-12	5.61e-08	Nudt7	protein_coding	nudix (nucleoside diphosphate linked moiety X)-type motif 7 [Source:MGI Symbol;Acc:MGI:1914778]	8	114860297	114881479
ENSMUSG00000031845	123.852	0.909464	0.161114	5.64484	1.65e-08	0.000105634	Bco1	protein_coding	beta-carotene oxygenase 1 [Source:MGI Symbol;Acc:MGI:1926923]	8	117822593	117860459
ENSMUSG00000047843	412.738	-0.527661	0.102389	-5.15347	2.56e-07	0.00108913	Bri3	protein_coding	brain protein I3 [Source:MGI Symbol;Acc:MGI:1933174]	5	144181247	144383567
ENSMUSG00000030364	90.5919	1.80708	0.354578	5.09642	3.46e-07	0.00110573	Clec2h	protein_coding	C-type lectin domain family 2, member h [Source:MGI Symbol;Acc:MGI:2136934]	6	128639348	128654337
ENSMUSG00000116207	53.5843	-19.7503	4.20847	-4.69299	2.69e-06	0.00688057	Nnt	protein_coding	nicotinamide nucleotide transhydrogenase [Source:MGI Symbol;Acc:MGI:109279]	13	119472064	119545488
ENSMUSG00000061906	58.0883	2.81315	0.606413	4.639	3.5e-06	0.00745603	Ugt2b38	protein_coding	UDP glucuronosyltransferase 2 family, polypeptide B38 [Source:MGI Symbol;Acc:MGI:2140794]	5	87557801	87572062
ENSMUSG00000007872	465.399	0.845826	0.189979	4.45222	8.5e-06	0.0155141	Id3	protein_coding	inhibitor of DNA binding 3 [Source:MGI Symbol;Acc:MGI:96398]	4	135870808	135873066
ENSMUSG00000040660	199.216	-6.02708	1.38054	-4.36575	1.27e-05	0.0202347	Cyp2b9	protein_coding	cytochrome P450, family 2, subfamily b, polypeptide 9 [Source:MGI Symbol;Acc:MGI:88600]	7	25872836	25910086
ENSMUSG00000031781	295.15	0.661529	0.154741	4.27506	1.91e-05	0.02713	Ciapin1	protein_coding	cytokine induced apoptosis inhibitor 1 [Source:MGI Symbol;Acc:MGI:1922083]	8	95546432	95564986
ENSMUSG00000041293	67.6903	1.40498	0.334552	4.19958	2.67e-05	0.0341698	Adgrf1	protein_coding	adhesion G protein-coupled receptor F1 [Source:MGI Symbol;Acc:MGI:1924846]	17	43581220	43635628
ENSMUSG00000025198	546.379	0.37693	0.0912941	4.12874	3.65e-05	0.0423707	Erlin1	protein_coding	ER lipid raft associated 1 [Source:MGI Symbol;Acc:MGI:2387613]	19	44023383	44058224
ENSMUSG00000032114	1443.94	-0.395484	0.0967293	-4.08856	4.34e-05	0.0462195	Slc37a4	protein_coding	solute carrier family 37 (glucose-6-phosphate transporter), member 4 [Source:MGI Symbol;Acc:MGI:1316650]	9	44308149	44314265
ENSMUSG00000032482	10.5746	2.2194	0.564133	3.93418	8.35e-05	0.0782293	Cspg5	protein_coding	chondroitin sulfate proteoglycan 5 [Source:MGI Symbol;Acc:MGI:1352747]	9	110072851	110091644
ENSMUSG00000057236	1428.48	0.490049	0.124763	3.92784	8.57e-05	0.0782293	Rbbp4	protein_coding	retinoblastoma binding protein 4, chromatin remodeling factor [Source:MGI Symbol;Acc:MGI:1194912]	4	129200893	129229163
ENSMUSG00000030747	4663.9	-0.423458	0.108594	-3.89946	9.64e-05	0.0821276	Dgat2	protein_coding	diacylglycerol O-acyltransferase 2 [Source:MGI Symbol;Acc:MGI:1915050]	7	98802865	98831926
ENSMUSG00000034424	739.818	-0.501176	0.129321	-3.87544	0.000106432	0.0849996	Gcsh	protein_coding	glycine cleavage system protein H (aminomethyl carrier) [Source:MGI Symbol;Acc:MGI:1915383]	8	117708549	117720276
ENSMUSG00000047583	31.1655	-1.67048	0.433107	-3.85696	0.000114806	0.0862939	Tyw3	protein_coding	tRNA-yW synthesizing protein 3 homolog (S. cerevisiae) [Source:MGI Symbol;Acc:MGI:2445040]	3	154282068	154302741
ENSMUSG00000068101	25.4224	-1.76919	0.462596	-3.82448	0.000131049	0.0930305	Cenpm	protein_coding	centromere protein M [Source:MGI Symbol;Acc:MGI:1913820]	15	82117980	82128949
ENSMUSG00000029273	2186.65	-0.885586	0.232413	-3.81039	0.000138747	0.0933113	Sult1d1	protein_coding	sulfotransferase family 1D, member 1 [Source:MGI Symbol;Acc:MGI:1926341]	5	87702504	87716886
ENSMUSG00000050144	964.542	-0.479699	0.12765	-3.75791	0.00017134	0.109469	Slc25a44	protein_coding	solute carrier family 25, member 44 [Source:MGI Symbol;Acc:MGI:2444391]	3	88317805	88332446
ENSMUSG00000002845	158.954	-0.498953	0.135864	-3.67245	0.000240239	0.141594	Tmem39a	protein_coding	transmembrane protein 39a [Source:MGI Symbol;Acc:MGI:1915096]	16	38379060	38412524
ENSMUSG00000078584	1100.05	-0.400199	0.109085	-3.6687	0.000243784	0.141594	AU022252	protein_coding	expressed sequence AU022252 [Source:MGI Symbol;Acc:MGI:2140466]	4	119060767	119089909
ENSMUSG00000002550	394.003	-0.518578	0.142186	-3.64719	0.000265126	0.147295	Uck1	protein_coding	uridine-cytidine kinase 1 [Source:MGI Symbol;Acc:MGI:98904]	2	32145014	32150171
ENSMUSG00000028792	2288.81	0.309521	0.0852662	3.63005	0.000283367	0.149786	Ak2	protein_coding	adenylate kinase 2 [Source:MGI Symbol;Acc:MGI:87978]	4	128885751	128905322
ENSMUSG00000038967	888.079	-0.471046	0.130074	-3.62136	0.000293055	0.149786	Pdk2	protein_coding	pyruvate dehydrogenase kinase, isoenzyme 2 [Source:MGI Symbol;Acc:MGI:1343087]	11	94917084	94932180
ENSMUSG00000042978	245.991	-1.23891	0.343958	-3.60191	0.000315882	0.155244	Sbk1	protein_coding	SH3-binding kinase 1 [Source:MGI Symbol;Acc:MGI:2135937]	7	125848034	125894188
ENSMUSG00000000738	388.395	-0.359177	0.102358	-3.50902	0.000449759	0.174842	Spg7	protein_coding	SPG7, paraplegin matrix AAA peptidase subunit [Source:MGI Symbol;Acc:MGI:2385906]	8	123789681	123824499
ENSMUSG00000024211	18.6736	1.41853	0.401962	3.52903	0.000417093	0.174842	Grm8	protein_coding	glutamate receptor, metabotropic 8 [Source:MGI Symbol;Acc:MGI:1351345]	6	27275118	28135177
ENSMUSG00000025271	353.655	-0.562262	0.15988	-3.51677	0.000436838	0.174842	Pfkfb1	protein_coding	6-phosphofructo-2-kinase/fructose-2,6-biphosphatase 1 [Source:MGI Symbol;Acc:MGI:107816]	X	149371225	149426874
ENSMUSG00000044734	59.3156	-1.77232	0.500551	-3.54074	0.000399001	0.174842	Serpinb1a	protein_coding	serine (or cysteine) peptidase inhibitor, clade B, member 1a [Source:MGI Symbol;Acc:MGI:1913472]	13	33026075	33035168
ENSMUSG00000051452	108.227	-0.908881	0.258074	-3.52179	0.000428646	0.174842	Gm11437	protein_coding	predicted gene 11437 [Source:MGI Symbol;Acc:MGI:3650287]	11	84039177	84058302
ENSMUSG00000058260	14.2993	2.26163	0.644712	3.50797	0.000451541	0.174842	Serpina9	protein_coding	serine (or cysteine) peptidase inhibitor, clade A (alpha-1 antiproteinase, antitrypsin), member 9 [Source:MGI Symbol;Acc:MGI:1919157]	12	103961002	103980014
ENSMUSG00000063428	250.823	-0.602716	0.169604	-3.55366	0.000379917	0.174842	Ddo	protein_coding	D-aspartate oxidase [Source:MGI Symbol;Acc:MGI:1925528]	10	40506007	40557843
ENSMUSG00000024773	483.173	-0.543724	0.155627	-3.49377	0.000476257	0.175558	Atg2a	protein_coding	autophagy related 2A [Source:MGI Symbol;Acc:MGI:1916291]	19	6291698	6312365
ENSMUSG00000058076	1739.46	-0.418249	0.119801	-3.49119	0.000480869	0.175558	Sdhc	protein_coding	succinate dehydrogenase complex, subunit C, integral membrane protein [Source:MGI Symbol;Acc:MGI:1913302]	1	170954734	170978172
ENSMUSG00000018566	27.824	-1.98297	0.570619	-3.47513	0.000510608	0.176339	Slc2a4	protein_coding	solute carrier family 2 (facilitated glucose transporter), member 4 [Source:MGI Symbol;Acc:MGI:95758]	11	69833365	69839014
ENSMUSG00000064294	6529	0.615616	0.176963	3.47879	0.000503689	0.176339	Aox3	protein_coding	aldehyde oxidase 3 [Source:MGI Symbol;Acc:MGI:1918974]	1	58152289	58239857
ENSMUSG00000024287	230.558	0.479993	0.138603	3.46308	0.000534034	0.178149	Thoc1	protein_coding	THO complex 1 [Source:MGI Symbol;Acc:MGI:1919668]	18	9957906	9995489
ENSMUSG00000030884	2290.76	-0.303821	0.0878545	-3.45823	0.000543734	0.178149	Uqcrc2	protein_coding	ubiquinol cytochrome c reductase core protein 2 [Source:MGI Symbol;Acc:MGI:1914253]	7	120234399	120258747
ENSMUSG00000034574	885.949	0.287602	0.0837068	3.43583	0.000590741	0.188712	Daam1	protein_coding	dishevelled associated activator of morphogenesis 1 [Source:MGI Symbol;Acc:MGI:1914596]	12	71877852	72039107
ENSMUSG00000000171	1862.67	-0.224243	0.0657717	-3.40942	0.000651012	0.193457	Sdhd	protein_coding	succinate dehydrogenase complex, subunit D, integral membrane protein [Source:MGI Symbol;Acc:MGI:1914175]	9	50507657	50515112
ENSMUSG00000031166	319.001	0.470295	0.137778	3.41342	0.000641532	0.193457	Wdr13	protein_coding	WD repeat domain 13 [Source:MGI Symbol;Acc:MGI:1914661]	X	7989540	7999131
ENSMUSG00000049577	446.926	0.539999	0.158364	3.40986	0.000649972	0.193457	Zfpm1	protein_coding	zinc finger protein, multitype 1 [Source:MGI Symbol;Acc:MGI:1095400]	8	123008880	123063990
ENSMUSG00000032679	765.103	-0.407746	0.120516	-3.38334	0.000716106	0.207964	Cd59a	protein_coding	CD59a antigen [Source:MGI Symbol;Acc:MGI:109177]	2	103926146	103945699
ENSMUSG00000002897	212.54	0.500516	0.152811	3.27539	0.00105518	0.208719	Il17ra	protein_coding	interleukin 17 receptor A [Source:MGI Symbol;Acc:MGI:107399]	6	120440208	120464520
ENSMUSG00000018654	55.6958	0.920948	0.276314	3.33298	0.000859202	0.208719	Ikzf1	protein_coding	IKAROS family zinc finger 1 [Source:MGI Symbol;Acc:MGI:1342540]	11	11635003	11722926
ENSMUSG00000022498	394.371	-0.423069	0.128899	-3.28218	0.00103008	0.208719	Txndc11	protein_coding	thioredoxin domain containing 11 [Source:MGI Symbol;Acc:MGI:1923620]	16	10892775	10952514
ENSMUSG00000025204	1149.21	-0.393284	0.117022	-3.36076	0.00077727	0.208719	Ndufb8	protein_coding	NADH:ubiquinone oxidoreductase subunit B8 [Source:MGI Symbol;Acc:MGI:1914514]	19	44537011	44543879
ENSMUSG00000026475	654.877	-2.521	0.762741	-3.30519	0.000949118	0.208719	Rgs16	protein_coding	regulator of G-protein signaling 16 [Source:MGI Symbol;Acc:MGI:108407]	1	153616095	153621214
ENSMUSG00000026610	37.7304	-1.33695	0.405913	-3.29369	0.000988831	0.208719	Esrrg	protein_coding	estrogen-related receptor gamma [Source:MGI Symbol;Acc:MGI:1347056]	1	187340988	187947082
ENSMUSG00000026933	156.514	0.919609	0.279323	3.29228	0.000993778	0.208719	Camsap1	protein_coding	calmodulin regulated spectrin-associated protein 1 [Source:MGI Symbol;Acc:MGI:3036242]	2	25816850	25873294
ENSMUSG00000028307	53250.1	-0.536995	0.162593	-3.3027	0.000957583	0.208719	Aldob	protein_coding	aldolase B, fructose-bisphosphate [Source:MGI Symbol;Acc:MGI:87995]	4	49535995	49549546
ENSMUSG00000030275	1457.43	0.234015	0.0700733	3.33958	0.00083906	0.208719	Etnk1	protein_coding	ethanolamine kinase 1 [Source:MGI Symbol;Acc:MGI:1922570]	6	143112947	143178033
ENSMUSG00000031732	71.4067	0.542045	0.165579	3.27364	0.00106173	0.208719	Phlpp2	protein_coding	PH domain and leucine rich repeat protein phosphatase 2 [Source:MGI Symbol;Acc:MGI:2444928]	8	110595174	110671303
ENSMUSG00000037343	215.102	0.52509	0.159913	3.28361	0.00102487	0.208719	Taf2	protein_coding	TATA-box binding protein associated factor 2 [Source:MGI Symbol;Acc:MGI:2443028]	15	54878527	54935548
ENSMUSG00000037797	1747.74	0.656661	0.200022	3.28294	0.0010273	0.208719	Adh4	protein_coding	alcohol dehydrogenase 4 (class II), pi polypeptide [Source:MGI Symbol;Acc:MGI:1349472]	3	138121227	138136653
ENSMUSG00000038762	691.247	0.327947	0.098365	3.33399	0.000856113	0.208719	Abcf1	protein_coding	ATP-binding cassette, sub-family F (GCN20), member 1 [Source:MGI Symbol;Acc:MGI:1351658]	17	36267711	36280653
ENSMUSG00000040447	348.996	-0.426805	0.130187	-3.27841	0.00104394	0.208719	Spns2	protein_coding	spinster homolog 2 [Source:MGI Symbol;Acc:MGI:2384936]	11	72342464	72380730
ENSMUSG00000055435	763.215	0.338269	0.101697	3.32623	0.0008803	0.208719	Maf	protein_coding	avian musculoaponeurotic fibrosarcoma oncogene homolog [Source:MGI Symbol;Acc:MGI:96909]	8	116409681	116434533
ENSMUSG00000056313	302.743	-0.661545	0.198141	-3.33876	0.000841538	0.208719	Tcim	protein_coding	transcriptional and immune response regulator [Source:MGI Symbol;Acc:MGI:1916318]	8	24927196	24929000
ENSMUSG00000059824	151.526	3.00314	0.907273	3.31007	0.000932729	0.208719	Dbp	protein_coding	D site albumin promoter binding protein [Source:MGI Symbol;Acc:MGI:94866]	7	45354512	45359627
ENSMUSG00000069014	1082.11	0.359583	0.106509	3.37607	0.000735295	0.208719	Gm5641	transcribed_processed_pseudogene	predicted gene 5641 [Source:MGI Symbol;Acc:MGI:3645731]	3	54388859	54390346
ENSMUSG00000070576	247.832	0.495551	0.150639	3.28966	0.00100309	0.208719	Mn1	protein_coding	meningioma 1 [Source:MGI Symbol;Acc:MGI:1261813]	5	111565228	111604899
ENSMUSG00000078887	30.1927	-1.28847	0.389512	-3.3079	0.000939994	0.208719	Gm6710	protein_coding	predicted gene 6710 [Source:MGI Symbol;Acc:MGI:3779623]	2	175661012	175673041
ENSMUSG00000079427	206.131	-0.463425	0.139252	-3.32795	0.000874864	0.208719	Mthfsl	protein_coding	5, 10-methenyltetrahydrofolate synthetase-like [Source:MGI Symbol;Acc:MGI:3780550]	9	88570655	88602349
ENSMUSG00000033147	206.161	-0.541651	0.165883	-3.26527	0.00109361	0.210506	Slc22a15	protein_coding	solute carrier family 22 (organic anion/cation transporter), member 15 [Source:MGI Symbol;Acc:MGI:3607704]	3	101763092	101831769
ENSMUSG00000067768	8.38859	-2.58372	0.791909	-3.26265	0.00110377	0.210506	Xlr4b	protein_coding	X-linked lymphocyte-regulated 4B [Source:MGI Symbol;Acc:MGI:1350975]	X	72257939	72266059
ENSMUSG00000056290	20.4531	1.84549	0.568122	3.2484	0.00116055	0.218081	Ms4a4b	protein_coding	membrane-spanning 4-domains, subfamily A, member 4B [Source:MGI Symbol;Acc:MGI:1913083]	19	11420917	11444419
ENSMUSG00000021748	1415.25	-0.326083	0.100982	-3.22912	0.00124174	0.229956	Pdhb	protein_coding	pyruvate dehydrogenase (lipoamide) beta [Source:MGI Symbol;Acc:MGI:1915513]	14	14296748	14303777
ENSMUSG00000103658	5.93419	2.46585	0.767021	3.21483	0.0013052	0.238255	Gm37201	processed_pseudogene	predicted gene, 37201 [Source:MGI Symbol;Acc:MGI:5610429]	9	108037478	108038000
ENSMUSG00000084786	395.149	-0.351357	0.109569	-3.20672	0.00134256	0.241624	Ubl5	protein_coding	ubiquitin-like 5 [Source:MGI Symbol;Acc:MGI:1913427]	9	20554174	20558436
ENSMUSG00000017550	35.1758	1.24947	0.391288	3.19321	0.00140699	0.249702	Atad5	protein_coding	ATPase family, AAA domain containing 5 [Source:MGI Symbol;Acc:MGI:2442925]	11	79980226	80026620
ENSMUSG00000001416	851.367	0.318335	0.100184	3.1775	0.00148549	0.25082	Cct3	protein_coding	chaperonin containing Tcp1, subunit 3 (gamma) [Source:MGI Symbol;Acc:MGI:104708]	3	88204423	88229074
ENSMUSG00000003555	324.712	-2.22064	0.699136	-3.17627	0.00149181	0.25082	Cyp17a1	protein_coding	cytochrome P450, family 17, subfamily a, polypeptide 1 [Source:MGI Symbol;Acc:MGI:88586]	19	46655604	46661611
ENSMUSG00000021591	390.282	-0.484017	0.152298	-3.17809	0.00148248	0.25082	Glrx	protein_coding	glutaredoxin [Source:MGI Symbol;Acc:MGI:2135625]	13	75987987	75998273
ENSMUSG00000063704	104.579	0.813321	0.255567	3.18242	0.0014605	0.25082	Mapk15	protein_coding	mitogen-activated protein kinase 15 [Source:MGI Symbol;Acc:MGI:2652894]	15	75865618	75871003
ENSMUSG00000028700	215.567	0.369109	0.116712	3.16257	0.00156383	0.252945	Pomgnt1	protein_coding	protein O-linked mannose beta 1,2-N-acetylglucosaminyltransferase [Source:MGI Symbol;Acc:MGI:1915523]	4	115981037	116017046
ENSMUSG00000041238	70.6136	0.71523	0.225981	3.16499	0.00155087	0.252945	Rbbp8	protein_coding	retinoblastoma binding protein 8, endonuclease [Source:MGI Symbol;Acc:MGI:2442995]	18	11766333	11878278
ENSMUSG00000042293	72.0953	-0.65347	0.206508	-3.16439	0.00155409	0.252945	Gm5617	protein_coding	predicted gene 5617 [Source:MGI Symbol;Acc:MGI:3643566]	9	48406742	48407272
ENSMUSG00000024592	132.038	-0.453728	0.144018	-3.15051	0.00162988	0.253975	C330018D20Rik	protein_coding	RIKEN cDNA C330018D20 gene [Source:MGI Symbol;Acc:MGI:1924672]	18	57088905	57108440
ENSMUSG00000032308	106.614	0.516224	0.163482	3.15767	0.00159033	0.253975	Ulk3	protein_coding	unc-51-like kinase 3 [Source:MGI Symbol;Acc:MGI:1918992]	9	57496735	57503516
ENSMUSG00000062762	2266.35	-0.363686	0.115567	-3.14697	0.00164971	0.253975	Ei24	protein_coding	etoposide induced 2.4 mRNA [Source:MGI Symbol;Acc:MGI:108090]	9	36690455	36708689
ENSMUSG00000090090	279.102	-0.969691	0.308036	-3.14798	0.00164405	0.253975	Mup-ps16	unprocessed_pseudogene	major urinary protein, pseudogene 16 [Source:MGI Symbol;Acc:MGI:3645603]	4	61715719	61718474
ENSMUSG00000022265	424.644	-0.449464	0.143865	-3.1242	0.00178288	0.262776	Ank	protein_coding	progressive ankylosis [Source:MGI Symbol;Acc:MGI:3045421]	15	27466763	27594995
ENSMUSG00000022354	1480.99	-0.462112	0.147619	-3.13043	0.00174553	0.262776	Ndufb9	protein_coding	NADH:ubiquinone oxidoreductase subunit B9 [Source:MGI Symbol;Acc:MGI:1913468]	15	58805605	58811337
ENSMUSG00000031700	3735.54	-0.415868	0.133089	-3.12473	0.00177969	0.262776	Gpt2	protein_coding	glutamic pyruvate transaminase (alanine aminotransferase) 2 [Source:MGI Symbol;Acc:MGI:1915391]	8	86219205	86254189
ENSMUSG00000063406	1210.45	0.305755	0.0978987	3.12317	0.00178913	0.262776	Tmed5	protein_coding	transmembrane p24 trafficking protein 5 [Source:MGI Symbol;Acc:MGI:1921586]	5	108254232	108280486
ENSMUSG00000022450	1115.94	-0.25905	0.083097	-3.11743	0.00182433	0.264901	Ndufa6	protein_coding	NADH:ubiquinone oxidoreductase subunit A6 [Source:MGI Symbol;Acc:MGI:1914380]	15	82234341	82238523
ENSMUSG00000030483	6.25578	-4.4536	1.43497	-3.10362	0.00191167	0.274464	Cyp2b10	protein_coding	cytochrome P450, family 2, subfamily b, polypeptide 10 [Source:MGI Symbol;Acc:MGI:88598]	7	25597045	25626049
ENSMUSG00000020361	1741.51	0.325375	0.105004	3.0987	0.00194372	0.275965	Hspa4	protein_coding	heat shock protein 4 [Source:MGI Symbol;Acc:MGI:1342292]	11	53150641	53191284
ENSMUSG00000020491	37.6343	-0.766602	0.247878	-3.09266	0.00198369	0.278545	2810021J22Rik	protein_coding	RIKEN cDNA 2810021J22 gene [Source:MGI Symbol;Acc:MGI:1917194]	11	58758042	58774114
ENSMUSG00000079363	117.771	0.629425	0.204007	3.0853	0.00203345	0.282428	Gbp4	protein_coding	guanylate binding protein 4 [Source:MGI Symbol;Acc:MGI:97072]	5	105263633	105287452
ENSMUSG00000054843	407.59	0.356908	0.115904	3.07934	0.00207458	0.285043	Atrnl1	protein_coding	attractin like 1 [Source:MGI Symbol;Acc:MGI:2147749]	19	57599466	58121775
ENSMUSG00000031198	98.4829	-0.931936	0.303231	-3.07335	0.0021167	0.286083	Fundc2	protein_coding	FUN14 domain containing 2 [Source:MGI Symbol;Acc:MGI:1914641]	X	74426005	74440065
ENSMUSG00000031722	19821.5	-0.949617	0.309842	-3.06484	0.00217783	0.286083	Hp	protein_coding	haptoglobin [Source:MGI Symbol;Acc:MGI:96211]	8	110301760	110305804
ENSMUSG00000032434	1259.88	0.3937	0.128639	3.0605	0.0022097	0.286083	Cmtm6	protein_coding	CKLF-like MARVEL transmembrane domain containing 6 [Source:MGI Symbol;Acc:MGI:2447165]	9	114560184	114578412
ENSMUSG00000053460	829.911	-0.304172	0.0993593	-3.06133	0.00220354	0.286083	Ggcx	protein_coding	gamma-glutamyl carboxylase [Source:MGI Symbol;Acc:MGI:1927655]	6	72391291	72407695
ENSMUSG00000056966	20.3289	-1.19938	0.390504	-3.07136	0.00213089	0.286083	Gjc3	protein_coding	gap junction protein, gamma 3 [Source:MGI Symbol;Acc:MGI:2153041]	5	137951723	137961360
ENSMUSG00000095690	9.45172	6.64714	2.17257	3.05958	0.00221648	0.286083	Rab11b-ps2	processed_pseudogene	RAB11B, member RAS oncogene family, pseudogene 2 [Source:MGI Symbol;Acc:MGI:3643959]	19	7375789	7376442
ENSMUSG00000061780	203.817	-3.33148	1.09023	-3.05575	0.00224496	0.286861	Cfd	protein_coding	complement factor D (adipsin) [Source:MGI Symbol;Acc:MGI:87931]	10	79726687	79728489
ENSMUSG00000004071	803.721	-0.337497	0.110869	-3.04409	0.00233385	0.294846	Cdip1	protein_coding	cell death inducing Trp53 target 1 [Source:MGI Symbol;Acc:MGI:1913876]	16	4568212	4608156
ENSMUSG00000020000	70.4075	7.00134	2.30569	3.03654	0.0023931	0.294846	Moxd1	protein_coding	monooxygenase, DBH-like 1 [Source:MGI Symbol;Acc:MGI:1921582]	10	24099415	24178688
ENSMUSG00000026473	14465.5	-0.189183	0.0623194	-3.0357	0.00239975	0.294846	Glul	protein_coding	glutamate-ammonia ligase (glutamine synthetase) [Source:MGI Symbol;Acc:MGI:95739]	1	153775690	153785469
ENSMUSG00000050097	6.06252	3.81965	1.25816	3.03591	0.00239815	0.294846	Ces2b	protein_coding	carboxyesterase 2B [Source:MGI Symbol;Acc:MGI:2448547]	8	105558204	105566725
ENSMUSG00000001665	560.53	-0.885698	0.294321	-3.00929	0.00261858	0.295793	Gstt3	protein_coding	glutathione S-transferase, theta 3 [Source:MGI Symbol;Acc:MGI:2143526]	10	75609949	75617248
ENSMUSG00000005354	1203.9	-0.275749	0.0917042	-3.00694	0.00263895	0.295793	Txn2	protein_coding	thioredoxin 2 [Source:MGI Symbol;Acc:MGI:1929468]	15	77799247	77813206
ENSMUSG00000014791	235.318	0.315067	0.10444	3.01672	0.00255528	0.295793	Elmo3	protein_coding	engulfment and cell motility 3 [Source:MGI Symbol;Acc:MGI:2679007]	8	106032233	106037392
ENSMUSG00000021336	1135.98	-0.426525	0.141094	-3.02297	0.00250303	0.295793	Slc17a4	protein_coding	solute carrier family 17 (sodium phosphate), member 4 [Source:MGI Symbol;Acc:MGI:2442850]	13	24079873	24098992
ENSMUSG00000027087	429.728	0.439916	0.145241	3.02888	0.00245462	0.295793	Itgav	protein_coding	integrin alpha V [Source:MGI Symbol;Acc:MGI:96608]	2	83554741	83637260
ENSMUSG00000029478	671.726	0.52504	0.173662	3.02334	0.00249999	0.295793	Ncor2	protein_coding	nuclear receptor co-repressor 2 [Source:MGI Symbol;Acc:MGI:1337080]	5	125094217	125256283
ENSMUSG00000049313	73.3748	-1.43901	0.477148	-3.01585	0.0025626	0.295793	Sorl1	protein_coding	sortilin-related receptor, LDLR class A repeats-containing [Source:MGI Symbol;Acc:MGI:1202296]	9	41876016	42035593
ENSMUSG00000054422	26639.1	0.409326	0.135843	3.01322	0.00258489	0.295793	Fabp1	protein_coding	fatty acid binding protein 1, liver [Source:MGI Symbol;Acc:MGI:95479]	6	71176811	71182007
ENSMUSG00000075486	303.383	-0.388496	0.128426	-3.02505	0.00248588	0.295793	Commd6	protein_coding	COMM domain containing 6 [Source:MGI Symbol;Acc:MGI:1913450]	14	101870417	101878122
ENSMUSG00000079012	4157.24	-0.46719	0.155312	-3.00808	0.00262904	0.295793	Serpina3m	protein_coding	serine (or cysteine) peptidase inhibitor, clade A, member 3M [Source:MGI Symbol;Acc:MGI:98378]	12	104304745	104360516
ENSMUSG00000026295	791.975	-0.38769	0.129177	-3.00124	0.00268887	0.296193	Spp2	protein_coding	secreted phosphoprotein 2 [Source:MGI Symbol;Acc:MGI:1922646]	1	88334683	88354160
ENSMUSG00000034853	203.614	-0.787201	0.262084	-3.00362	0.0026679	0.296193	Acot11	protein_coding	acyl-CoA thioesterase 11 [Source:MGI Symbol;Acc:MGI:1913736]	4	106601752	106662195
ENSMUSG00000002728	150.589	-0.656966	0.219904	-2.98752	0.00281254	0.299703	Naa20	protein_coding	N(alpha)-acetyltransferase 20, NatB catalytic subunit [Source:MGI Symbol;Acc:MGI:1915127]	2	145744019	145758345
ENSMUSG00000017868	648.044	0.404386	0.135368	2.9873	0.00281455	0.299703	Sgk2	protein_coding	serum/glucocorticoid regulated kinase 2 [Source:MGI Symbol;Acc:MGI:1351318]	2	162829250	162856047
ENSMUSG00000043079	76.1621	0.729599	0.243883	2.99159	0.00277525	0.299703	Synpo	protein_coding	synaptopodin [Source:MGI Symbol;Acc:MGI:1099446]	18	60727045	60793214
ENSMUSG00000083380	458.129	-0.434902	0.14537	-2.99168	0.00277446	0.299703	Ndufb4c	processed_pseudogene	NADH:ubiquinone oxidoreductase subunit B4C [Source:MGI Symbol;Acc:MGI:3781422]	15	73681356	73681745
ENSMUSG00000037104	113.639	-0.420393	0.141013	-2.98122	0.002871	0.303187	Socs5	protein_coding	suppressor of cytokine signaling 5 [Source:MGI Symbol;Acc:MGI:2385459]	17	87415107	87445267
ENSMUSG00000020805	24.7067	1.38516	0.465603	2.97497	0.00293013	0.306895	Slc13a5	protein_coding	solute carrier family 13 (sodium-dependent citrate transporter), member 5 [Source:MGI Symbol;Acc:MGI:3037150]	11	72132815	72158048
ENSMUSG00000070348	306.261	1.09124	0.367589	2.96864	0.00299123	0.310747	Ccnd1	protein_coding	cyclin D1 [Source:MGI Symbol;Acc:MGI:88313]	7	144483668	144493662
ENSMUSG00000021518	507.003	-0.388261	0.131458	-2.95349	0.00314206	0.321193	Ptdss1	protein_coding	phosphatidylserine synthase 1 [Source:MGI Symbol;Acc:MGI:1276575]	13	67080894	67146465
ENSMUSG00000081043	17.7326	-1.06626	0.360787	-2.95536	0.00312308	0.321193	Gm11512	processed_pseudogene	predicted gene 11512 [Source:MGI Symbol;Acc:MGI:3649366]	11	90429310	90429972
ENSMUSG00000044627	949.317	-0.399071	0.135661	-2.94168	0.00326439	0.330294	Swi5	protein_coding	SWI5 recombination repair homolog (yeast) [Source:MGI Symbol;Acc:MGI:1920181]	2	32168828	32178087
ENSMUSG00000078350	39.1959	-1.18813	0.404133	-2.93994	0.00328277	0.330294	Smim1	protein_coding	small integral membrane protein 1 [Source:MGI Symbol;Acc:MGI:1916109]	4	154104927	154110687
ENSMUSG00000038546	419.909	0.34399	0.117302	2.93251	0.00336232	0.335654	Ranbp9	protein_coding	RAN binding protein 9 [Source:MGI Symbol;Acc:MGI:1928741]	13	43556151	43634758
ENSMUSG00000022235	1303.27	-0.423615	0.145391	-2.91363	0.00357248	0.343637	Cmbl	protein_coding	carboxymethylenebutenolidase-like (Pseudomonas) [Source:MGI Symbol;Acc:MGI:1916824]	15	31565535	31590265
ENSMUSG00000025880	159.91	0.699482	0.239508	2.9205	0.00349475	0.343637	Smad7	protein_coding	SMAD family member 7 [Source:MGI Symbol;Acc:MGI:1100518]	18	75500600	75529006
ENSMUSG00000029188	25.0906	-1.88551	0.647217	-2.91326	0.00357676	0.343637	Slc34a2	protein_coding	solute carrier family 34 (sodium phosphate), member 2 [Source:MGI Symbol;Acc:MGI:1342284]	5	53195423	53229006
ENSMUSG00000050122	13.9933	-1.29275	0.442762	-2.91974	0.00350324	0.343637	Vwa3b	protein_coding	von Willebrand factor A domain containing 3B [Source:MGI Symbol;Acc:MGI:1918103]	1	37065677	37226694
ENSMUSG00000068747	268.757	0.666166	0.228349	2.91732	0.00353057	0.343637	Sort1	protein_coding	sortilin 1 [Source:MGI Symbol;Acc:MGI:1338015]	3	108191398	108268827
ENSMUSG00000020740	132.744	0.531438	0.183345	2.89857	0.00374866	0.357466	Gga3	protein_coding	golgi associated, gamma adaptin ear containing, ARF binding protein 3 [Source:MGI Symbol;Acc:MGI:2384159]	11	115475081	115494877
ENSMUSG00000031549	993.755	-0.390719	0.135176	-2.89046	0.00384684	0.361433	Ido2	protein_coding	indoleamine 2,3-dioxygenase 2 [Source:MGI Symbol;Acc:MGI:2142489]	8	25021908	25066349
ENSMUSG00000036246	93.1002	0.828951	0.286583	2.89254	0.00382146	0.361433	Gmip	protein_coding	Gem-interacting protein [Source:MGI Symbol;Acc:MGI:1926066]	8	70261329	70274520
ENSMUSG00000022814	317.069	-0.330871	0.114824	-2.88154	0.00395738	0.369105	Umps	protein_coding	uridine monophosphate synthetase [Source:MGI Symbol;Acc:MGI:1298388]	16	33775152	33787408
ENSMUSG00000029022	109.402	0.50356	0.17501	2.87732	0.00401069	0.370775	Miip	protein_coding	migration and invasion inhibitory protein [Source:MGI Symbol;Acc:MGI:106506]	4	147945235	147953273
ENSMUSG00000039197	6118.79	-0.29954	0.104168	-2.87554	0.00403332	0.370775	Adk	protein_coding	adenosine kinase [Source:MGI Symbol;Acc:MGI:87930]	14	21102642	21498637
ENSMUSG00000010122	1154	-0.473326	0.165196	-2.86523	0.00416704	0.372593	Slc47a1	protein_coding	solute carrier family 47, member 1 [Source:MGI Symbol;Acc:MGI:1914723]	11	61234227	61269171
ENSMUSG00000034785	1102.47	-0.368404	0.128807	-2.86012	0.00423485	0.372593	Dio1	protein_coding	deiodinase, iodothyronine, type I [Source:MGI Symbol;Acc:MGI:94896]	4	107148662	107164366
ENSMUSG00000036110	2219.1	0.478903	0.167602	2.85738	0.00427156	0.372593	Slc17a2	protein_coding	solute carrier family 17 (sodium phosphate), member 2 [Source:MGI Symbol;Acc:MGI:2443098]	13	23990976	24009163
ENSMUSG00000037003	655.359	0.717553	0.250138	2.86863	0.00412254	0.372593	Tns2	protein_coding	tensin 2 [Source:MGI Symbol;Acc:MGI:2387586]	15	102008848	102024836
ENSMUSG00000045790	36.961	0.797094	0.27786	2.86868	0.00412183	0.372593	Ccdc149	protein_coding	coiled-coil domain containing 149 [Source:MGI Symbol;Acc:MGI:2685293]	5	52531993	52628863
ENSMUSG00000049971	484.301	-0.475218	0.166359	-2.85657	0.00428241	0.372593	Glt1d1	protein_coding	glycosyltransferase 1 domain containing 1 [Source:MGI Symbol;Acc:MGI:2442755]	5	127709326	127786438
ENSMUSG00000060216	175.215	0.57473	0.200635	2.86455	0.00417597	0.372593	Arrb2	protein_coding	arrestin, beta 2 [Source:MGI Symbol;Acc:MGI:99474]	11	70323461	70331654
ENSMUSG00000118215	11.0981	-1.28883	0.451227	-2.85628	0.00428636	0.372593	Vmn1r55	protein_coding	vomeronasal 1 receptor 55 [Source:MGI Symbol;Acc:MGI:3033474]	7	5132290	5152669
ENSMUSG00000022407	159.106	-0.373945	0.131775	-2.83775	0.00454326	0.378811	Adsl	protein_coding	adenylosuccinate lyase [Source:MGI Symbol;Acc:MGI:103202]	15	80832691	80855147
ENSMUSG00000028878	162.182	0.383985	0.135486	2.83413	0.00459506	0.378811	Fam76a	protein_coding	family with sequence similarity 76, member A [Source:MGI Symbol;Acc:MGI:2385211]	4	132626524	132649869
ENSMUSG00000030091	231.23	0.448008	0.157524	2.84406	0.00445424	0.378811	Nup210	protein_coding	nucleoporin 210 [Source:MGI Symbol;Acc:MGI:1859555]	6	90990050	91093811
ENSMUSG00000030960	41.4377	-0.685362	0.241446	-2.83858	0.00453153	0.378811	Eef1akmt2	protein_coding	EEF1A lysine methyltransferase 2 [Source:MGI Symbol;Acc:MGI:1919346]	7	132429186	132454402
ENSMUSG00000032067	406.249	-0.411147	0.14437	-2.84788	0.00440122	0.378811	Pts	protein_coding	6-pyruvoyl-tetrahydropterin synthase [Source:MGI Symbol;Acc:MGI:1338783]	9	50432917	50440024
ENSMUSG00000032739	12.8853	1.20208	0.423553	2.83809	0.00453844	0.378811	Pram1	protein_coding	PML-RAR alpha-regulated adaptor molecule 1 [Source:MGI Symbol;Acc:MGI:3576625]	17	33857030	33864680
ENSMUSG00000035041	2203.86	0.315251	0.110875	2.8433	0.00446485	0.378811	Creb3l3	protein_coding	cAMP responsive element binding protein 3-like 3 [Source:MGI Symbol;Acc:MGI:2384786]	10	80920158	80934708
ENSMUSG00000117951	17.0014	2.04952	0.72276	2.83568	0.00457282	0.378811	Gm50357	processed_pseudogene	predicted gene, 50357 [Source:MGI Symbol;Acc:MGI:6303243]	19	61245972	61246227
ENSMUSG00000015943	82.4688	-0.5581	0.197188	-2.8303	0.00465049	0.380544	Bola1	protein_coding	bolA-like 1 (E. coli) [Source:MGI Symbol;Acc:MGI:1916418]	3	96103904	96127025
ENSMUSG00000032249	1870.25	-0.299745	0.10597	-2.82857	0.00467564	0.380544	Anp32a	protein_coding	acidic (leucine-rich) nuclear phosphoprotein 32 family, member A [Source:MGI Symbol;Acc:MGI:108447]	9	62248575	62286094
ENSMUSG00000023089	434.125	-0.374541	0.132818	-2.81995	0.00480306	0.385997	Ndufa5	protein_coding	NADH:ubiquinone oxidoreductase subunit A5 [Source:MGI Symbol;Acc:MGI:1915452]	6	24518665	24528012
ENSMUSG00000028003	342.763	-0.632744	0.224284	-2.82117	0.00478484	0.385997	Lrat	protein_coding	lecithin-retinol acyltransferase (phosphatidylcholine-retinol-O-acyltransferase) [Source:MGI Symbol;Acc:MGI:1891259]	3	82799886	82811280
ENSMUSG00000075592	45.0157	-1.05956	0.376259	-2.81604	0.00486201	0.388292	Nynrin	protein_coding	NYN domain and retroviral integrase containing [Source:MGI Symbol;Acc:MGI:2652872]	14	56091467	56112193
ENSMUSG00000027423	517.443	0.285621	0.101775	2.8064	0.00500989	0.397358	Snx5	protein_coding	sorting nexin 5 [Source:MGI Symbol;Acc:MGI:1916428]	2	144092043	144112826
ENSMUSG00000034152	343.607	-0.439857	0.156994	-2.80175	0.00508266	0.397358	Exoc3	protein_coding	exocyst complex component 3 [Source:MGI Symbol;Acc:MGI:2443972]	13	74317607	74356851
ENSMUSG00000038540	9.2025	1.72359	0.615423	2.80065	0.00509992	0.397358	Tmc3	protein_coding	transmembrane channel-like gene family 3 [Source:MGI Symbol;Acc:MGI:2669033]	7	83234135	83274822
ENSMUSG00000092035	17.7855	1.27317	0.454152	2.80341	0.00505661	0.397358	Peg10	protein_coding	paternally expressed 10 [Source:MGI Symbol;Acc:MGI:2157785]	6	4747306	4760517
ENSMUSG00000049504	122.587	0.445343	0.159281	2.79595	0.00517477	0.400747	Proser1	protein_coding	proline and serine rich 1 [Source:MGI Symbol;Acc:MGI:1919933]	3	53371087	53389176
ENSMUSG00000023411	7.2071	1.64081	0.58785	2.7912	0.0052513	0.404224	Nfatc4	protein_coding	nuclear factor of activated T cells, cytoplasmic, calcineurin dependent 4 [Source:MGI Symbol;Acc:MGI:1920431]	14	56060601	56071400
ENSMUSG00000013593	1892.56	-0.220156	0.078957	-2.7883	0.00529852	0.405416	Ndufs2	protein_coding	NADH:ubiquinone oxidoreductase core subunit S2 [Source:MGI Symbol;Acc:MGI:2385112]	1	171062422	171078957
ENSMUSG00000001666	2446.25	-0.245176	0.0880879	-2.78331	0.00538066	0.405836	Ddt	protein_coding	D-dopachrome tautomerase [Source:MGI Symbol;Acc:MGI:1298381]	10	75607064	75609248
ENSMUSG00000002661	72.1746	-0.529328	0.190124	-2.78412	0.00536725	0.405836	Alkbh7	protein_coding	alkB homolog 7 [Source:MGI Symbol;Acc:MGI:1913650]	17	57304339	57306322
ENSMUSG00000059796	2521.92	0.185519	0.066681	2.78219	0.0053993	0.405836	Eif4a1	protein_coding	eukaryotic translation initiation factor 4A1 [Source:MGI Symbol;Acc:MGI:95303]	11	69557762	69563249
ENSMUSG00000025393	11561.8	-0.22007	0.0792079	-2.77839	0.00546292	0.406132	Atp5b	protein_coding	ATP synthase, H+ transporting mitochondrial F1 complex, beta subunit [Source:MGI Symbol;Acc:MGI:107801]	10	127919142	127926260
ENSMUSG00000035236	72.8974	0.948423	0.341722	2.77542	0.00551304	0.406132	Scai	protein_coding	suppressor of cancer cell invasion [Source:MGI Symbol;Acc:MGI:2443716]	2	38956226	39080746
ENSMUSG00000040904	37.5239	0.946059	0.340996	2.7744	0.00553037	0.406132	Gm21988	protein_coding	predicted gene 21988 [Source:MGI Symbol;Acc:MGI:5439457]	11	70126032	70130656
ENSMUSG00000066571	237.422	0.34776	0.125209	2.77743	0.00547908	0.406132	Garre1	protein_coding	granule associated Rac and RHOG effector 1 [Source:MGI Symbol;Acc:MGI:1924311]	7	33936132	34012976
ENSMUSG00000000631	1147.71	0.465577	0.168137	2.76904	0.00562225	0.410521	Myo18a	protein_coding	myosin XVIIIA [Source:MGI Symbol;Acc:MGI:2667185]	11	77654072	77756806
ENSMUSG00000034973	247.44	0.52286	0.188964	2.76698	0.00565787	0.410774	Dop1a	protein_coding	DOP1 leucine zipper like protein A [Source:MGI Symbol;Acc:MGI:1289294]	9	86349207	86437976
ENSMUSG00000032609	84.014	0.810349	0.293641	2.75966	0.00578613	0.417713	Klhdc8b	protein_coding	kelch domain containing 8B [Source:MGI Symbol;Acc:MGI:1925517]	9	108324835	108338780
ENSMUSG00000019987	10386	-0.39188	0.142158	-2.75665	0.00583964	0.419208	Arg1	protein_coding	arginase, liver [Source:MGI Symbol;Acc:MGI:88070]	10	24791119	24803382
ENSMUSG00000033938	492.775	-0.318194	0.115524	-2.75435	0.00588087	0.419809	Ndufb7	protein_coding	NADH:ubiquinone oxidoreductase subunit B7 [Source:MGI Symbol;Acc:MGI:1914166]	8	84293300	84298255
ENSMUSG00000045868	499.875	0.780183	0.283561	2.75137	0.00593461	0.421291	Gvin1	protein_coding	GTPase, very large interferon inducible 1 [Source:MGI Symbol;Acc:MGI:1921808]	7	105755763	105814533
ENSMUSG00000037710	1054.48	-0.349463	0.127104	-2.74943	0.00596998	0.421461	Cisd1	protein_coding	CDGSH iron sulfur domain 1 [Source:MGI Symbol;Acc:MGI:1261855]	10	71166310	71180784
ENSMUSG00000020205	803.41	1.65734	0.603599	2.74577	0.00603699	0.421534	Phlda1	protein_coding	pleckstrin homology like domain, family A, member 1 [Source:MGI Symbol;Acc:MGI:1096880]	10	111342147	111344506
ENSMUSG00000059049	11.9373	1.3245	0.482223	2.74666	0.00602055	0.421534	Frem1	protein_coding	Fras1 related extracellular matrix protein 1 [Source:MGI Symbol;Acc:MGI:2670972]	4	82816157	82970576
ENSMUSG00000021033	7413.14	-0.31225	0.11382	-2.74336	0.00608136	0.422324	Gstz1	protein_coding	glutathione transferase zeta 1 (maleylacetoacetate isomerase) [Source:MGI Symbol;Acc:MGI:1341859]	12	87193939	87211497
ENSMUSG00000108218	38.6911	-1.18362	0.431835	-2.74091	0.00612689	0.423186	Olfr1372-ps1	transcribed_unprocessed_pseudogene	olfactory receptor 1372, pseudogene 1 [Source:MGI Symbol;Acc:MGI:3031206]	11	52045549	52058986
ENSMUSG00000032121	29.8505	-0.701104	0.256074	-2.7379	0.0061833	0.424786	Tmem218	protein_coding	transmembrane protein 218 [Source:MGI Symbol;Acc:MGI:1913529]	9	37119519	37135996
ENSMUSG00000025504	859.876	0.383507	0.140229	2.73486	0.00624062	0.426431	Eps8l2	protein_coding	EPS8-like 2 [Source:MGI Symbol;Acc:MGI:2138828]	7	140918793	140942933
ENSMUSG00000016933	592.3	0.418085	0.152997	2.73264	0.00628288	0.426821	Plcg1	protein_coding	phospholipase C, gamma 1 [Source:MGI Symbol;Acc:MGI:97615]	2	160573220	160617680
ENSMUSG00000032808	580.219	-1.22443	0.448337	-2.73106	0.00631313	0.426821	Cyp2c38	protein_coding	cytochrome P450, family 2, subfamily c, polypeptide 38 [Source:MGI Symbol;Acc:MGI:1306819]	19	39378000	39451519
ENSMUSG00000001281	30.7213	-1.43108	0.524529	-2.72831	0.00636602	0.428131	Itgb7	protein_coding	integrin beta 7 [Source:MGI Symbol;Acc:MGI:96616]	15	102124430	102140379
ENSMUSG00000009863	1795.91	-0.437196	0.161087	-2.71403	0.00664707	0.432013	Sdhb	protein_coding	succinate dehydrogenase complex, subunit B, iron sulfur (Ip) [Source:MGI Symbol;Acc:MGI:1914930]	4	140688514	140706504
ENSMUSG00000018733	139.09	-0.351326	0.129957	-2.70341	0.00686325	0.432013	Pex12	protein_coding	peroxisomal biogenesis factor 12 [Source:MGI Symbol;Acc:MGI:2144177]	11	83185468	83193412
ENSMUSG00000021775	765.146	0.72572	0.267367	2.71433	0.0066411	0.432013	Nr1d2	protein_coding	nuclear receptor subfamily 1, group D, member 2 [Source:MGI Symbol;Acc:MGI:2449205]	14	4230569	4265642
ENSMUSG00000021993	295.498	-0.358327	0.131695	-2.72089	0.00651071	0.432013	Mipep	protein_coding	mitochondrial intermediate peptidase [Source:MGI Symbol;Acc:MGI:1917728]	14	61022022	61142927
ENSMUSG00000022820	227.543	-0.552872	0.20435	-2.70551	0.00681997	0.432013	Ndufb4	protein_coding	NADH:ubiquinone oxidoreductase subunit B4 [Source:MGI Symbol;Acc:MGI:1915444]	16	37467532	37474815
ENSMUSG00000025497	656.123	0.271323	0.100302	2.70507	0.00682895	0.432013	Cdhr5	protein_coding	cadherin-related family member 5 [Source:MGI Symbol;Acc:MGI:1919290]	7	140848996	140856699
ENSMUSG00000028820	767.577	0.288916	0.106732	2.70693	0.00679096	0.432013	Sfpq	protein_coding	splicing factor proline/glutamine rich (polypyrimidine tract binding protein associated) [Source:MGI Symbol;Acc:MGI:1918764]	4	126915117	126930806
ENSMUSG00000032666	72.9202	-0.877002	0.324069	-2.70622	0.00680543	0.432013	1700025G04Rik	protein_coding	RIKEN cDNA 1700025G04 gene [Source:MGI Symbol;Acc:MGI:1916649]	1	151728154	151965876
ENSMUSG00000034714	744.728	0.236348	0.08715	2.71197	0.00668849	0.432013	Ttyh2	protein_coding	tweety family member 2 [Source:MGI Symbol;Acc:MGI:2157091]	11	114566257	114611803
ENSMUSG00000036216	765.537	-0.647198	0.239333	-2.70418	0.00684738	0.432013	Leap2	protein_coding	liver-expressed antimicrobial peptide 2 [Source:MGI Symbol;Acc:MGI:2672795]	11	53313008	53313997
ENSMUSG00000052520	7323.42	-0.278091	0.102847	-2.70393	0.00685256	0.432013	Cyp2j5	protein_coding	cytochrome P450, family 2, subfamily j, polypeptide 5 [Source:MGI Symbol;Acc:MGI:1270149]	4	96517010	96552391
ENSMUSG00000052566	170.296	0.506413	0.186747	2.71176	0.00669267	0.432013	Hook2	protein_coding	hook microtubule tethering protein 2 [Source:MGI Symbol;Acc:MGI:2181664]	8	85717232	85729978
ENSMUSG00000066072	3893.75	-1.62357	0.598312	-2.71358	0.00665608	0.432013	Cyp4a10	protein_coding	cytochrome P450, family 4, subfamily a, polypeptide 10 [Source:MGI Symbol;Acc:MGI:88611]	4	115375461	115390846
ENSMUSG00000020644	1655.8	0.350902	0.130005	2.69914	0.00695189	0.433659	Id2	protein_coding	inhibitor of DNA binding 2 [Source:MGI Symbol;Acc:MGI:96397]	12	25143798	25147139
ENSMUSG00000078597	694.103	0.868945	0.321965	2.69888	0.00695728	0.433659	Cyp4a12b	protein_coding	cytochrome P450, family 4, subfamily a, polypeptide 12B [Source:MGI Symbol;Acc:MGI:3611747]	4	115268821	115296231
ENSMUSG00000006024	522.262	-0.30144	0.112194	-2.68677	0.00721465	0.435264	Napa	protein_coding	N-ethylmaleimide sensitive fusion protein attachment protein alpha [Source:MGI Symbol;Acc:MGI:104563]	7	15832383	15851900
ENSMUSG00000015149	471.607	-0.237741	0.0882774	-2.69312	0.00707877	0.435264	Sirt2	protein_coding	sirtuin 2 [Source:MGI Symbol;Acc:MGI:1927664]	7	28466160	28488086
ENSMUSG00000019935	454.349	-0.946417	0.352055	-2.68826	0.00718248	0.435264	Slc17a8	protein_coding	solute carrier family 17 (sodium-dependent inorganic phosphate cotransporter), member 8 [Source:MGI Symbol;Acc:MGI:3039629]	10	89409882	89457115
ENSMUSG00000022477	1802.87	-0.266168	0.0989547	-2.6898	0.00714947	0.435264	Aco2	protein_coding	aconitase 2, mitochondrial [Source:MGI Symbol;Acc:MGI:87880]	15	81756510	81799334
ENSMUSG00000025260	1294.29	-0.426195	0.158646	-2.68645	0.00722148	0.435264	Hsd17b10	protein_coding	hydroxysteroid (17-beta) dehydrogenase 10 [Source:MGI Symbol;Acc:MGI:1333871]	X	150784841	150787438
ENSMUSG00000027424	85.0519	-0.452668	0.167952	-2.69522	0.0070342	0.435264	Mgme1	protein_coding	mitochondrial genome maintenance exonuclease 1 [Source:MGI Symbol;Acc:MGI:1921778]	2	144112583	144123147
ENSMUSG00000035948	454.663	-0.713711	0.265496	-2.68822	0.0071835	0.435264	Acss3	protein_coding	acyl-CoA synthetase short-chain family member 3 [Source:MGI Symbol;Acc:MGI:2685720]	10	106769378	106959529
ENSMUSG00000020994	670.568	0.281379	0.104983	2.68024	0.00735694	0.440393	Pnn	protein_coding	pinin [Source:MGI Symbol;Acc:MGI:1100514]	12	59113670	59120784
ENSMUSG00000095325	100.919	-0.723212	0.269916	-2.6794	0.0073755	0.440393	Zfp870	protein_coding	zinc finger protein 870 [Source:MGI Symbol;Acc:MGI:3029586]	17	33098193	33110616
ENSMUSG00000034220	171.244	0.58839	0.219761	2.6774	0.00741951	0.440961	Gpc1	protein_coding	glypican 1 [Source:MGI Symbol;Acc:MGI:1194891]	1	92759367	92788501
ENSMUSG00000027932	10.0394	1.47828	0.552622	2.67503	0.00747219	0.442036	Slc27a3	protein_coding	solute carrier family 27 (fatty acid transporter), member 3 [Source:MGI Symbol;Acc:MGI:1347358]	3	90292546	90297245
ENSMUSG00000003779	10.2693	1.64681	0.618811	2.66125	0.00778505	0.442348	Kif20a	protein_coding	kinesin family member 20A [Source:MGI Symbol;Acc:MGI:1201682]	18	34757666	34766330
ENSMUSG00000009555	307.06	0.324499	0.121554	2.6696	0.00759418	0.442348	Cdk9	protein_coding	cyclin-dependent kinase 9 (CDC2-related kinase) [Source:MGI Symbol;Acc:MGI:1328368]	2	32595796	32603088
ENSMUSG00000020044	382.309	-0.388662	0.145701	-2.66752	0.00764128	0.442348	Timp3	protein_coding	tissue inhibitor of metalloproteinase 3 [Source:MGI Symbol;Acc:MGI:98754]	10	86136236	86185370
ENSMUSG00000023952	368.608	0.356109	0.13388	2.65992	0.00781599	0.442348	Gtpbp2	protein_coding	GTP binding protein 2 [Source:MGI Symbol;Acc:MGI:1860138]	17	46471958	46480296
ENSMUSG00000027422	4389.86	0.281192	0.105787	2.6581	0.00785827	0.442348	Rrbp1	protein_coding	ribosome binding protein 1 [Source:MGI Symbol;Acc:MGI:1932395]	2	143789315	143853183
ENSMUSG00000028238	43.939	-1.16673	0.437313	-2.66795	0.00763151	0.442348	Atp6v0d2	protein_coding	ATPase, H+ transporting, lysosomal V0 subunit D2 [Source:MGI Symbol;Acc:MGI:1924415]	4	19876841	19922605
ENSMUSG00000031093	25.7372	1.1528	0.433538	2.65905	0.00783602	0.442348	Dock11	protein_coding	dedicator of cytokinesis 11 [Source:MGI Symbol;Acc:MGI:1923224]	X	35152485	35340215
ENSMUSG00000031563	267.524	0.315441	0.11856	2.66061	0.00779995	0.442348	Wwc2	protein_coding	WW, C2 and coiled-coil domain containing 2 [Source:MGI Symbol;Acc:MGI:1261872]	8	48276994	48443959
ENSMUSG00000051671	142.168	-0.499912	0.188011	-2.65895	0.00783843	0.442348	Coa6	protein_coding	cytochrome c oxidase assembly factor 6 [Source:MGI Symbol;Acc:MGI:1915142]	8	127149254	127152172
ENSMUSG00000074254	7.46488	-2.49677	0.938826	-2.65946	0.00782651	0.442348	Cyp2a4	protein_coding	cytochrome P450, family 2, subfamily a, polypeptide 4 [Source:MGI Symbol;Acc:MGI:88596]	7	26006594	26014513
ENSMUSG00000090523	96.5748	-0.683586	0.256665	-2.66334	0.00773701	0.442348	Gypc	protein_coding	glycophorin C [Source:MGI Symbol;Acc:MGI:1098566]	18	32661375	32693087
ENSMUSG00000074405	229.041	-1.33414	0.502772	-2.65356	0.00796471	0.446373	Zfp865	protein_coding	zinc finger protein 865 [Source:MGI Symbol;Acc:MGI:2442656]	7	5023375	5039767
ENSMUSG00000001248	161.14	0.528059	0.199165	2.65137	0.00801657	0.44687	Gramd1a	protein_coding	GRAM domain containing 1A [Source:MGI Symbol;Acc:MGI:105490]	7	30829552	30855321
ENSMUSG00000015749	332.334	0.341804	0.129298	2.64355	0.00820421	0.44687	Anp32e	protein_coding	acidic (leucine-rich) nuclear phosphoprotein 32 family, member E [Source:MGI Symbol;Acc:MGI:1913721]	3	95836558	95854702
ENSMUSG00000022885	1413.78	-0.328385	0.124005	-2.64816	0.00809318	0.44687	St6gal1	protein_coding	beta galactoside alpha 2,6 sialyltransferase 1 [Source:MGI Symbol;Acc:MGI:108470]	16	23043490	23179100
ENSMUSG00000023092	78.483	-0.593666	0.224376	-2.64586	0.00814844	0.44687	Fhl1	protein_coding	four and a half LIM domains 1 [Source:MGI Symbol;Acc:MGI:1298387]	X	55777147	55838706
ENSMUSG00000026796	185.146	-1.0971	0.415121	-2.64285	0.00822116	0.44687	Niban2	protein_coding	niban apoptosis regulator 2 [Source:MGI Symbol;Acc:MGI:2442910]	2	32766126	32815266
ENSMUSG00000027199	163.261	0.451254	0.170485	2.64689	0.00812357	0.44687	Gatm	protein_coding	glycine amidinotransferase (L-arginine:glycine amidinotransferase) [Source:MGI Symbol;Acc:MGI:1914342]	2	122424948	122441784
ENSMUSG00000032125	142.152	-0.415754	0.156885	-2.65005	0.00804789	0.44687	Robo4	protein_coding	roundabout guidance receptor 4 [Source:MGI Symbol;Acc:MGI:1921394]	9	37313193	37326411
ENSMUSG00000050148	215.371	0.400095	0.151464	2.64153	0.00825335	0.44687	Ubqln2	protein_coding	ubiquilin 2 [Source:MGI Symbol;Acc:MGI:1860283]	X	152281223	152284566
ENSMUSG00000063590	193.534	0.730804	0.277314	2.6353	0.00840641	0.4525	Slc22a28	protein_coding	solute carrier family 22, member 28 [Source:MGI Symbol;Acc:MGI:3645714]	19	8039574	8109346
ENSMUSG00000070327	1651.44	0.319283	0.121197	2.63442	0.00842816	0.4525	Rnf213	protein_coding	ring finger protein 213 [Source:MGI Symbol;Acc:MGI:1289196]	11	119283926	119378244
ENSMUSG00000028029	214.087	0.313665	0.119148	2.63257	0.00847414	0.453065	Aimp1	protein_coding	aminoacyl tRNA synthetase complex-interacting multifunctional protein 1 [Source:MGI Symbol;Acc:MGI:102774]	3	132366242	132390131
ENSMUSG00000049960	180.663	-0.394138	0.150158	-2.62482	0.00866937	0.461571	Mrps16	protein_coding	mitochondrial ribosomal protein S16 [Source:MGI Symbol;Acc:MGI:1913492]	14	20439372	20443702
ENSMUSG00000028085	341.294	-0.349988	0.133412	-2.62337	0.00870657	0.461629	Gatb	protein_coding	glutamyl-tRNA(Gln) amidotransferase, subunit B [Source:MGI Symbol;Acc:MGI:2442496]	3	85481426	85562929
ENSMUSG00000000751	364.22	-0.380796	0.145318	-2.62043	0.00878202	0.462315	Rpa1	protein_coding	replication protein A1 [Source:MGI Symbol;Acc:MGI:1915525]	11	75188992	75239150
ENSMUSG00000001663	2174.64	-0.455908	0.175106	-2.60361	0.00922484	0.462315	Gstt1	protein_coding	glutathione S-transferase, theta 1 [Source:MGI Symbol;Acc:MGI:107379]	10	75619647	75634418
ENSMUSG00000020910	176.432	-0.495382	0.190217	-2.6043	0.0092061	0.462315	Adprm	protein_coding	ADP-ribose/CDP-alcohol diphosphatase, manganese dependent [Source:MGI Symbol;Acc:MGI:1913608]	11	66928731	66943420
ENSMUSG00000022519	11.6802	-1.91191	0.734232	-2.60395	0.00921555	0.462315	Srl	protein_coding	sarcalumenin [Source:MGI Symbol;Acc:MGI:2146620]	16	4298080	4359680
ENSMUSG00000022661	14.0486	-1.36505	0.521738	-2.61634	0.00888768	0.462315	Cd200	protein_coding	CD200 antigen [Source:MGI Symbol;Acc:MGI:1196990]	16	45202498	45229416
ENSMUSG00000022721	157.102	-0.424536	0.162081	-2.61929	0.00881135	0.462315	Trmt2a	protein_coding	TRM2 tRNA methyltransferase 2A [Source:MGI Symbol;Acc:MGI:96270]	16	18066543	18072636
ENSMUSG00000024953	1701.18	-0.411931	0.157761	-2.61111	0.00902495	0.462315	Prdx5	protein_coding	peroxiredoxin 5 [Source:MGI Symbol;Acc:MGI:1859821]	19	6884065	6887474
ENSMUSG00000026177	100.403	0.835592	0.320482	2.6073	0.00912605	0.462315	Slc11a1	protein_coding	solute carrier family 11 (proton-coupled divalent metal ion transporters), member 1 [Source:MGI Symbol;Acc:MGI:1345275]	1	74414354	74425221
ENSMUSG00000027936	315.266	0.353993	0.135524	2.61203	0.0090007	0.462315	Crtc2	protein_coding	CREB regulated transcription coactivator 2 [Source:MGI Symbol;Acc:MGI:1921593]	3	90161470	90171432
ENSMUSG00000030688	5903.86	-0.245955	0.0943962	-2.60556	0.00917235	0.462315	Stard10	protein_coding	START domain containing 10 [Source:MGI Symbol;Acc:MGI:1860093]	7	100966293	100995833
ENSMUSG00000039004	56.7679	-0.57401	0.219842	-2.61101	0.00902762	0.462315	Bmp6	protein_coding	bone morphogenetic protein 6 [Source:MGI Symbol;Acc:MGI:88182]	13	38529083	38684278
ENSMUSG00000052698	189.918	0.429406	0.164754	2.60634	0.00915153	0.462315	Tln2	protein_coding	talin 2 [Source:MGI Symbol;Acc:MGI:1917799]	9	67124369	67466985
ENSMUSG00000071178	54838	-0.312081	0.119867	-2.60356	0.00922603	0.462315	Serpina1b	protein_coding	serine (or cysteine) preptidase inhibitor, clade A, member 1B [Source:MGI Symbol;Acc:MGI:891970]	12	103694415	103796632
ENSMUSG00000094156	29.6923	-1.12959	0.433411	-2.60628	0.00915322	0.462315	Sult2a7	protein_coding	sulfotransferase family 2A, dehydroepiandrosterone (DHEA)-preferring, member 7 [Source:MGI Symbol;Acc:MGI:3645246]	7	14198976	14228155
ENSMUSG00000025507	23.5589	-0.806553	0.311009	-2.59334	0.00950477	0.467595	Pidd1	protein_coding	p53 induced death domain protein 1 [Source:MGI Symbol;Acc:MGI:1889507]	7	141018026	141023938
ENSMUSG00000028104	127.543	-0.415592	0.160123	-2.59545	0.00944681	0.467595	Polr3gl	protein_coding	polymerase (RNA) III (DNA directed) polypeptide G like [Source:MGI Symbol;Acc:MGI:1917120]	3	96485188	96501497
ENSMUSG00000029162	4938.05	-0.475036	0.183231	-2.59255	0.00952674	0.467595	Khk	protein_coding	ketohexokinase [Source:MGI Symbol;Acc:MGI:1096353]	5	31078775	31088592
ENSMUSG00000032328	2441.89	0.211956	0.0815937	2.5977	0.00938509	0.467595	Tmem30a	protein_coding	transmembrane protein 30A [Source:MGI Symbol;Acc:MGI:106402]	9	79676225	79700789
ENSMUSG00000042834	148.034	0.733452	0.28251	2.59619	0.00942626	0.467595	Nrep	protein_coding	neuronal regeneration related protein [Source:MGI Symbol;Acc:MGI:99444]	18	33570072	33597082
ENSMUSG00000095532	109.409	-0.563505	0.217429	-2.59168	0.00955098	0.467595	Mup-ps13	unprocessed_pseudogene	major urinary protein, pseudogene 13 [Source:MGI Symbol;Acc:MGI:3802118]	4	61452467	61455210
ENSMUSG00000002546	440.471	0.346872	0.134234	2.58409	0.00976353	0.470786	Golga2	protein_coding	golgi autoantigen, golgin subfamily a, 2 [Source:MGI Symbol;Acc:MGI:2139395]	2	32177396	32197933
ENSMUSG00000025332	716.551	0.307129	0.118825	2.58472	0.00974587	0.470786	Kdm5c	protein_coding	lysine (K)-specific demethylase 5C [Source:MGI Symbol;Acc:MGI:99781]	X	151016016	151057531
ENSMUSG00000027479	511.401	0.466208	0.180356	2.58493	0.00973993	0.470786	Mapre1	protein_coding	microtubule-associated protein, RP/EB family, member 1 [Source:MGI Symbol;Acc:MGI:891995]	2	153583194	153615230
ENSMUSG00000114797	264.244	0.318683	0.123165	2.58745	0.00966886	0.470786	Gm49336	protein_coding	predicted gene, 49336 [Source:MGI Symbol;Acc:MGI:6121524]	14	60442731	60488956
ENSMUSG00000003929	72.4887	0.620545	0.24376	2.54573	0.0109051	0.481147	Zfp81	protein_coding	zinc finger protein 81 [Source:MGI Symbol;Acc:MGI:1890752]	17	33548316	33577852
ENSMUSG00000005125	179.137	-0.575718	0.22404	-2.56971	0.0101785	0.481147	Ndrg1	protein_coding	N-myc downstream regulated gene 1 [Source:MGI Symbol;Acc:MGI:1341799]	15	66801167	66841489
ENSMUSG00000014633	80.7059	-0.560787	0.217817	-2.57458	0.0100362	0.481147	Cmc2	protein_coding	COX assembly mitochondrial protein 2 [Source:MGI Symbol;Acc:MGI:1913781]	8	117615424	117648194
ENSMUSG00000020385	488.71	0.351838	0.137138	2.56558	0.0103003	0.481147	Clk4	protein_coding	CDC like kinase 4 [Source:MGI Symbol;Acc:MGI:1098551]	11	51152557	51172593
ENSMUSG00000020386	1699.56	-0.300464	0.118324	-2.53934	0.0111062	0.481147	Sar1b	protein_coding	secretion associated Ras related GTPase 1B [Source:MGI Symbol;Acc:MGI:1913647]	11	51654514	51682752
ENSMUSG00000021252	532.001	-0.404824	0.15873	-2.5504	0.01076	0.481147	Erg28	protein_coding	ergosterol biosynthesis 28 [Source:MGI Symbol;Acc:MGI:1915571]	12	85862222	85871324
ENSMUSG00000022550	206.425	0.566344	0.222419	2.54629	0.0108875	0.481147	Adck5	protein_coding	aarF domain containing kinase 5 [Source:MGI Symbol;Acc:MGI:2679274]	15	76460558	76480016
ENSMUSG00000022999	129.988	0.669782	0.26099	2.56631	0.0102787	0.481147	Lmbr1l	protein_coding	limb region 1 like [Source:MGI Symbol;Acc:MGI:1289247]	15	98801798	98816112
ENSMUSG00000023942	2000.73	-0.370333	0.145522	-2.54486	0.0109321	0.481147	Slc29a1	protein_coding	solute carrier family 29 (nucleoside transporters), member 1 [Source:MGI Symbol;Acc:MGI:1927073]	17	45896126	45910532
ENSMUSG00000024251	136.464	0.52929	0.20834	2.54051	0.011069	0.481147	Thada	protein_coding	thyroid adenoma associated [Source:MGI Symbol;Acc:MGI:3039623]	17	84497504	84773633
ENSMUSG00000027534	43.0079	0.581164	0.228283	2.54581	0.0109025	0.481147	Snx16	protein_coding	sorting nexin 16 [Source:MGI Symbol;Acc:MGI:1921968]	3	10482877	10505162
ENSMUSG00000027641	38.2194	0.678908	0.267014	2.54259	0.0110034	0.481147	Rbl1	protein_coding	RB transcriptional corepressor like 1 [Source:MGI Symbol;Acc:MGI:103300]	2	156987813	157046454
ENSMUSG00000030711	2825.78	-0.548577	0.215657	-2.54374	0.0109672	0.481147	Sult1a1	protein_coding	sulfotransferase family 1A, phenol-preferring, member 1 [Source:MGI Symbol;Acc:MGI:102896]	7	126272037	126275604
ENSMUSG00000033111	179.449	-0.415523	0.163638	-2.53928	0.011108	0.481147	3830406C13Rik	protein_coding	RIKEN cDNA 3830406C13 gene [Source:MGI Symbol;Acc:MGI:1917937]	14	10166532	10185590
ENSMUSG00000033845	514.32	-0.290598	0.113393	-2.56276	0.0103845	0.481147	Mrpl15	protein_coding	mitochondrial ribosomal protein L15 [Source:MGI Symbol;Acc:MGI:1351639]	1	4843429	4855962
ENSMUSG00000034218	162.396	0.867761	0.340958	2.54507	0.0109257	0.481147	Atm	protein_coding	ataxia telangiectasia mutated [Source:MGI Symbol;Acc:MGI:107202]	9	53350449	53448040
ENSMUSG00000035885	1259.71	-0.419546	0.164834	-2.54527	0.0109195	0.481147	Cox8a	protein_coding	cytochrome c oxidase subunit 8A [Source:MGI Symbol;Acc:MGI:105959]	19	7192518	7194981
ENSMUSG00000040721	226.623	0.523736	0.205079	2.55382	0.0106548	0.481147	Zfhx2	protein_coding	zinc finger homeobox 2 [Source:MGI Symbol;Acc:MGI:2686934]	14	55297719	55329781
ENSMUSG00000040760	295.807	-0.517478	0.202495	-2.55552	0.010603	0.481147	Appl1	protein_coding	adaptor protein, phosphotyrosine interaction, PH domain and leucine zipper containing 1 [Source:MGI Symbol;Acc:MGI:1920243]	14	26640945	26693189
ENSMUSG00000046519	98.0137	-0.460397	0.180999	-2.54365	0.0109702	0.481147	Golph3l	protein_coding	golgi phosphoprotein 3-like [Source:MGI Symbol;Acc:MGI:1917129]	3	95496245	95526558
ENSMUSG00000054889	986.084	0.349311	0.136654	2.55617	0.0105832	0.481147	Dsp	protein_coding	desmoplakin [Source:MGI Symbol;Acc:MGI:109611]	13	38335270	38382553
ENSMUSG00000059518	230.597	-0.361222	0.141042	-2.56109	0.0104344	0.481147	Znhit1	protein_coding	zinc finger, HIT domain containing 1 [Source:MGI Symbol;Acc:MGI:1917353]	5	137011018	137016875
ENSMUSG00000060601	273.09	-0.281322	0.109807	-2.56197	0.010408	0.481147	Nr1h2	protein_coding	nuclear receptor subfamily 1, group H, member 2 [Source:MGI Symbol;Acc:MGI:1352463]	7	44199040	44203375
ENSMUSG00000061689	171.792	0.404069	0.158789	2.5447	0.0109372	0.481147	Dlgap4	protein_coding	DLG associated protein 4 [Source:MGI Symbol;Acc:MGI:2138865]	2	156455625	156606283
ENSMUSG00000062515	135.873	-0.955927	0.374571	-2.55206	0.0107088	0.481147	Fabp4	protein_coding	fatty acid binding protein 4, adipocyte [Source:MGI Symbol;Acc:MGI:88038]	3	10269148	10273636
ENSMUSG00000066441	815.543	-0.774939	0.302379	-2.56281	0.0103829	0.481147	Rdh11	protein_coding	retinol dehydrogenase 11 [Source:MGI Symbol;Acc:MGI:102581]	12	79221111	79239067
ENSMUSG00000068798	616.823	0.426711	0.16788	2.54176	0.0110297	0.481147	Rap1a	protein_coding	RAS-related protein 1a [Source:MGI Symbol;Acc:MGI:97852]	3	105634583	105708652
ENSMUSG00000069045	946.439	0.297401	0.116782	2.54663	0.0108768	0.481147	Ddx3y	protein_coding	DEAD box helicase 3, Y-linked [Source:MGI Symbol;Acc:MGI:1349406]	Y	1260771	1286629
ENSMUSG00000075543	260.843	-0.388023	0.151407	-2.56278	0.0103838	0.481147	Urad	protein_coding	ureidoimidazoline (2-oxo-4-hydroxy-4-carboxy-5) decarboxylase [Source:MGI Symbol;Acc:MGI:3647519]	5	147251794	147259250
ENSMUSG00000102070	6942.5	-1.75183	0.683969	-2.56128	0.0104288	0.481147	Gm28661	unprocessed_pseudogene	predicted gene 28661 [Source:MGI Symbol;Acc:MGI:5579367]	1	24653966	24654646
ENSMUSG00000030647	616.099	-0.341069	0.134401	-2.5377	0.0111584	0.481325	Ndufc2	protein_coding	NADH:ubiquinone oxidoreductase subunit C2 [Source:MGI Symbol;Acc:MGI:1344370]	7	97049210	97057009
ENSMUSG00000035642	146.783	-0.411284	0.162203	-2.53561	0.0112251	0.481325	Aamdc	protein_coding	adipogenesis associated Mth938 domain containing [Source:MGI Symbol;Acc:MGI:1913523]	7	97199538	97228704
ENSMUSG00000058440	125.592	-0.380826	0.150136	-2.53655	0.0111952	0.481325	Nrf1	protein_coding	nuclear respiratory factor 1 [Source:MGI Symbol;Acc:MGI:1332235]	6	30047987	30153457
ENSMUSG00000022538	232.4	0.379071	0.149775	2.53094	0.0113757	0.482088	Lsg1	protein_coding	large 60S subunit nuclear export GTPase 1 [Source:MGI Symbol;Acc:MGI:107236]	16	30379312	30406410
ENSMUSG00000033658	316.16	0.325619	0.128684	2.53038	0.0113939	0.482088	Ddx19b	protein_coding	DEAD box helicase 19b [Source:MGI Symbol;Acc:MGI:2148251]	8	111729820	111758383
ENSMUSG00000046532	138.445	-0.757713	0.299334	-2.53133	0.0113632	0.482088	Ar	protein_coding	androgen receptor [Source:MGI Symbol;Acc:MGI:88064]	X	97192375	97366821
ENSMUSG00000090145	1615.6	-0.241921	0.0955664	-2.53144	0.0113595	0.482088	Ugt1a6b	protein_coding	UDP glucuronosyltransferase 1 family, polypeptide A6B [Source:MGI Symbol;Acc:MGI:3580629]	1	88030974	88146725
ENSMUSG00000000056	466.666	0.374057	0.14942	2.50339	0.0123009	0.486111	Narf	protein_coding	nuclear prelamin A recognition factor [Source:MGI Symbol;Acc:MGI:1914858]	11	121128079	121146682
ENSMUSG00000002944	1082.39	-0.711374	0.28258	-2.51743	0.0118215	0.486111	Cd36	protein_coding	CD36 molecule [Source:MGI Symbol;Acc:MGI:107899]	5	17986688	18093799
ENSMUSG00000021111	1225.21	0.210911	0.0840068	2.51065	0.012051	0.486111	Papola	protein_coding	poly (A) polymerase alpha [Source:MGI Symbol;Acc:MGI:109301]	12	105750953	105805203
ENSMUSG00000021338	443.202	0.502072	0.199654	2.51472	0.0119128	0.486111	Carmil1	protein_coding	capping protein regulator and myosin 1 linker 1 [Source:MGI Symbol;Acc:MGI:1915982]	13	24196327	24464778
ENSMUSG00000022003	654.553	1.40896	0.563227	2.50158	0.0123639	0.486111	Slc25a30	protein_coding	solute carrier family 25, member 30 [Source:MGI Symbol;Acc:MGI:1914804]	14	75997557	76024477
ENSMUSG00000022994	427.139	0.529315	0.210607	2.51328	0.0119614	0.486111	Adcy6	protein_coding	adenylate cyclase 6 [Source:MGI Symbol;Acc:MGI:87917]	15	98487854	98507957
ENSMUSG00000024851	65.3975	0.803023	0.32081	2.50311	0.0123107	0.486111	Pitpnm1	protein_coding	phosphatidylinositol transfer protein, membrane-associated 1 [Source:MGI Symbol;Acc:MGI:1197524]	19	4149998	4163965
ENSMUSG00000026519	182.771	-0.337775	0.134472	-2.51185	0.01201	0.486111	Tmem63a	protein_coding	transmembrane protein 63a [Source:MGI Symbol;Acc:MGI:2384789]	1	180769909	180802677
ENSMUSG00000026669	404.119	0.671031	0.267802	2.5057	0.012221	0.486111	Mcm10	protein_coding	minichromosome maintenance 10 replication initiation factor [Source:MGI Symbol;Acc:MGI:1917274]	2	4994525	5017602
ENSMUSG00000026739	297.236	0.31618	0.125925	2.51087	0.0120436	0.486111	Bmi1	protein_coding	Bmi1 polycomb ring finger oncogene [Source:MGI Symbol;Acc:MGI:88174]	2	18681829	18691440
ENSMUSG00000028229	243.082	-0.381384	0.151627	-2.51527	0.0118942	0.486111	Rmdn1	protein_coding	regulator of microtubule dynamics 1 [Source:MGI Symbol;Acc:MGI:1913552]	4	19575162	19606932
ENSMUSG00000030779	749.793	0.389539	0.155305	2.50822	0.012134	0.486111	Rbbp6	protein_coding	retinoblastoma binding protein 6, ubiquitin ligase [Source:MGI Symbol;Acc:MGI:894835]	7	122564909	122601780
ENSMUSG00000031068	570.271	-0.405961	0.161928	-2.50705	0.0121743	0.486111	Glrx3	protein_coding	glutaredoxin 3 [Source:MGI Symbol;Acc:MGI:1353653]	7	137039343	137070323
ENSMUSG00000031974	491.661	0.256402	0.101988	2.51405	0.0119354	0.486111	Abcb10	protein_coding	ATP-binding cassette, sub-family B (MDR/TAP), member 10 [Source:MGI Symbol;Acc:MGI:1860508]	8	124679198	124709861
ENSMUSG00000032515	88.0688	1.24941	0.496411	2.51689	0.0118396	0.486111	Csrnp1	protein_coding	cysteine-serine-rich nuclear protein 1 [Source:MGI Symbol;Acc:MGI:2387989]	9	119800229	119813724
ENSMUSG00000038233	203.122	-0.775308	0.309283	-2.50679	0.0121833	0.486111	Gask1a	protein_coding	golgi associated kinase 1A [Source:MGI Symbol;Acc:MGI:3041196]	9	121780054	121809275
ENSMUSG00000039116	35.0491	-0.949246	0.377698	-2.51324	0.0119628	0.486111	Adgrg6	protein_coding	adhesion G protein-coupled receptor G6 [Source:MGI Symbol;Acc:MGI:1916151]	10	14278327	14421403
ENSMUSG00000039286	467.061	0.365559	0.145171	2.51813	0.0117981	0.486111	Fndc3b	protein_coding	fibronectin type III domain containing 3B [Source:MGI Symbol;Acc:MGI:1919257]	3	27470311	27765456
ENSMUSG00000040998	8.68158	-1.65391	0.657354	-2.51602	0.0118689	0.486111	Npnt	protein_coding	nephronectin [Source:MGI Symbol;Acc:MGI:2148811]	3	132587506	132656052
ENSMUSG00000041697	1390.6	-0.374823	0.1487	-2.52066	0.0117136	0.486111	Cox6a1	protein_coding	cytochrome c oxidase subunit 6A1 [Source:MGI Symbol;Acc:MGI:103099]	5	115483701	115487040
ENSMUSG00000043542	11.9931	-1.13691	0.454417	-2.50191	0.0123527	0.486111	Zc2hc1a	protein_coding	zinc finger, C2HC-type containing 1A [Source:MGI Symbol;Acc:MGI:1914556]	3	7568543	7618896
ENSMUSG00000073489	137.052	0.438213	0.173537	2.52519	0.0115637	0.486111	Ifi204	protein_coding	interferon activated gene 204 [Source:MGI Symbol;Acc:MGI:96429]	1	173574859	173594509
ENSMUSG00000117853	27.9588	0.840646	0.335183	2.50802	0.0121409	0.486111	Vmn1r88	protein_coding	vomeronasal 1 receptor, 88 [Source:MGI Symbol;Acc:MGI:3852416]	7	12893495	12919791
ENSMUSG00000073139	205.396	-0.36908	0.147747	-2.49806	0.0124875	0.489464	Tmem185a	protein_coding	transmembrane protein 185A [Source:MGI Symbol;Acc:MGI:2448555]	X	69503359	69520786
ENSMUSG00000039849	225.855	-0.350023	0.140187	-2.49683	0.0125308	0.489658	Pcif1	protein_coding	phosphorylated CTD interacting factor 1 [Source:MGI Symbol;Acc:MGI:2443858]	2	164721224	164736374
ENSMUSG00000027011	304.075	0.234901	0.0942462	2.49242	0.0126875	0.491857	Ube2e3	protein_coding	ubiquitin-conjugating enzyme E2E 3 [Source:MGI Symbol;Acc:MGI:107412]	2	78698468	78751637
ENSMUSG00000035498	121.009	-0.671211	0.269518	-2.49041	0.0127597	0.491857	Cdcp1	protein_coding	CUB domain containing protein 1 [Source:MGI Symbol;Acc:MGI:2442010]	9	122999889	123045103
ENSMUSG00000042225	39.6814	0.60524	0.242751	2.49326	0.0126577	0.491857	Ammecr1	protein_coding	Alport syndrome, mental retardation, midface hypoplasia and elliptocytosis chromosomal region gene 1 [Source:MGI Symbol;Acc:MGI:1860206]	X	141634142	141749724
ENSMUSG00000042770	2377.57	-0.275053	0.110429	-2.49076	0.012747	0.491857	Hebp1	protein_coding	heme binding protein 1 [Source:MGI Symbol;Acc:MGI:1333880]	6	135114520	135175020
ENSMUSG00000047368	214.576	0.286256	0.114969	2.48986	0.0127795	0.491857	Abhd17b	protein_coding	abhydrolase domain containing 17B [Source:MGI Symbol;Acc:MGI:1917816]	19	21630549	21663001
ENSMUSG00000036995	128.837	0.515947	0.207405	2.48763	0.0128596	0.493454	Asap3	protein_coding	ArfGAP with SH3 domain, ankyrin repeat and PH domain 3 [Source:MGI Symbol;Acc:MGI:2684986]	4	135933676	135972527
ENSMUSG00000021044	145.552	-0.35638	0.143405	-2.48514	0.01295	0.495435	Adck1	protein_coding	aarF domain containing kinase 1 [Source:MGI Symbol;Acc:MGI:1919363]	12	88327324	88428494
ENSMUSG00000021193	382.87	-0.281005	0.113132	-2.48387	0.0129963	0.495722	Pitrm1	protein_coding	pitrilysin metallepetidase 1 [Source:MGI Symbol;Acc:MGI:1916867]	13	6598185	6630551
ENSMUSG00000019952	95.4945	-0.409823	0.165208	-2.48064	0.0131145	0.497262	Poc1b	protein_coding	POC1 centriolar protein B [Source:MGI Symbol;Acc:MGI:1918511]	10	98942898	99033936
ENSMUSG00000045319	211.813	-0.551039	0.222124	-2.48077	0.0131098	0.497262	Proser2	protein_coding	proline and serine rich 2 [Source:MGI Symbol;Acc:MGI:2442238]	2	6102418	6135022
ENSMUSG00000034566	1699.71	-0.298565	0.120549	-2.4767	0.0132603	0.497435	Atp5h	protein_coding	ATP synthase, H+ transporting, mitochondrial F0 complex, subunit D [Source:MGI Symbol;Acc:MGI:1918929]	11	115306515	115310788
ENSMUSG00000035268	114.46	-0.372488	0.150249	-2.47914	0.0131699	0.497435	Pkig	protein_coding	protein kinase inhibitor, gamma [Source:MGI Symbol;Acc:MGI:1343086]	2	163500306	163568078
ENSMUSG00000041215	165.097	0.375185	0.151574	2.47527	0.0133137	0.497435	Yeats2	protein_coding	YEATS domain containing 2 [Source:MGI Symbol;Acc:MGI:2447762]	16	19959813	20051323
ENSMUSG00000042659	166.519	-0.71218	0.287652	-2.47584	0.0132922	0.497435	Arrdc4	protein_coding	arrestin domain containing 4 [Source:MGI Symbol;Acc:MGI:1913662]	7	68386743	68398989
ENSMUSG00000056069	36.9996	1.08882	0.439836	2.47552	0.0133043	0.497435	Otulinl	protein_coding	OTU deubiquitinase with linear linkage specificity like [Source:MGI Symbol;Acc:MGI:2687281]	15	27655155	27681665
ENSMUSG00000053113	80.3806	1.18423	0.478667	2.47403	0.01336	0.49771	Socs3	protein_coding	suppressor of cytokine signaling 3 [Source:MGI Symbol;Acc:MGI:1201791]	11	117856905	117860873
ENSMUSG00000021474	1284.17	-0.330559	0.133918	-2.46837	0.0135729	0.500044	Sfxn1	protein_coding	sideroflexin 1 [Source:MGI Symbol;Acc:MGI:2137677]	13	54225888	54262361
ENSMUSG00000027580	1662.47	0.351753	0.142751	2.4641	0.0137358	0.500044	Helz2	protein_coding	helicase with zinc finger 2, transcriptional coactivator [Source:MGI Symbol;Acc:MGI:2385169]	2	180869408	180883820
ENSMUSG00000028212	10.6703	-1.17512	0.476257	-2.46741	0.0136093	0.500044	Ccne2	protein_coding	cyclin E2 [Source:MGI Symbol;Acc:MGI:1329034]	4	11191351	11204779
ENSMUSG00000036027	12.5617	-1.53407	0.621046	-2.47014	0.0135059	0.500044	1810046K07Rik	protein_coding	RIKEN cDNA 1810046K07 gene [Source:MGI Symbol;Acc:MGI:1917059]	9	51200986	51240224
ENSMUSG00000045180	286.86	0.315775	0.1281	2.46506	0.0136989	0.500044	Shroom2	protein_coding	shroom family member 2 [Source:MGI Symbol;Acc:MGI:107194]	X	151392505	151552461
ENSMUSG00000047798	25.2166	0.716664	0.289999	2.47126	0.0134637	0.500044	Cd300lf	protein_coding	CD300 molecule like family member F [Source:MGI Symbol;Acc:MGI:2442359]	11	115007040	115024818
ENSMUSG00000049305	170.678	-0.325758	0.132082	-2.46633	0.0136504	0.500044	Ccdc71	protein_coding	coiled-coil domain containing 71 [Source:MGI Symbol;Acc:MGI:1919704]	9	108337726	108343137
ENSMUSG00000075044	9.5481	-1.57623	0.639482	-2.46486	0.0137068	0.500044	Slc22a29	protein_coding	solute carrier family 22. member 29 [Source:MGI Symbol;Acc:MGI:3605624]	19	8137529	8196264
ENSMUSG00000039234	981.274	0.318562	0.129634	2.45739	0.0139952	0.502886	Sec24d	protein_coding	Sec24 related gene family, member D (S. cerevisiae) [Source:MGI Symbol;Acc:MGI:1916858]	3	123061104	123159290
ENSMUSG00000058626	4.7301	-3.61074	1.46805	-2.45954	0.0139114	0.502886	Capn11	protein_coding	calpain 11 [Source:MGI Symbol;Acc:MGI:1352490]	17	45941130	45970251
ENSMUSG00000069895	375.822	0.374279	0.152097	2.46078	0.0138634	0.502886	Atxn1l	protein_coding	ataxin 1-like [Source:MGI Symbol;Acc:MGI:3694797]	8	110453083	110464371
ENSMUSG00000070056	382.179	0.357007	0.14521	2.45856	0.0139494	0.502886	Mfhas1	protein_coding	malignant fibrous histiocytoma amplified sequence 1 [Source:MGI Symbol;Acc:MGI:1098644]	8	36054952	36146603
ENSMUSG00000079508	230.958	-0.321514	0.130857	-2.45699	0.0140106	0.502886	Apoo	protein_coding	apolipoprotein O [Source:MGI Symbol;Acc:MGI:1915566]	X	93410723	93460699
ENSMUSG00000098404	42.1606	-0.709445	0.288975	-2.45504	0.0140868	0.504206	Mrip-ps	unprocessed_pseudogene	Mom radiation induced polyposis, pseudogene [Source:MGI Symbol;Acc:MGI:3645947]	7	15022176	15023115
ENSMUSG00000020063	163.536	0.319616	0.130363	2.45173	0.0142172	0.504994	Sirt1	protein_coding	sirtuin 1 [Source:MGI Symbol;Acc:MGI:2135607]	10	63154784	63217483
ENSMUSG00000047648	166.184	0.469988	0.191795	2.45047	0.0142669	0.504994	Fbxo30	protein_coding	F-box protein 30 [Source:MGI Symbol;Acc:MGI:1919115]	10	11157074	11173796
ENSMUSG00000074622	317.649	0.732045	0.298714	2.45066	0.0142595	0.504994	Mafb	protein_coding	v-maf musculoaponeurotic fibrosarcoma oncogene family, protein B (avian) [Source:MGI Symbol;Acc:MGI:104555]	2	160205623	160208985
ENSMUSG00000078896	52.5873	-0.745916	0.304247	-2.45168	0.0142192	0.504994	Zfp965	protein_coding	zinc finger protein 965 [Source:MGI Symbol;Acc:MGI:3779822]	2	175311778	175323964
ENSMUSG00000026980	51.7545	0.53928	0.220604	2.44457	0.0145027	0.511921	Ly75	protein_coding	lymphocyte antigen 75 [Source:MGI Symbol;Acc:MGI:106662]	2	60122447	60213647
ENSMUSG00000035437	327.95	0.331837	0.135811	2.44337	0.0145507	0.512202	Rabgap1	protein_coding	RAB GTPase activating protein 1 [Source:MGI Symbol;Acc:MGI:2385139]	2	37333291	37456466
ENSMUSG00000020149	2043.3	0.217562	0.0891627	2.44005	0.0146852	0.514102	Rab1a	protein_coding	RAB1A, member RAS oncogene family [Source:MGI Symbol;Acc:MGI:97842]	11	20151432	20176856
ENSMUSG00000027454	30.5509	-0.623185	0.255301	-2.44098	0.0146473	0.514102	Gins1	protein_coding	GINS complex subunit 1 (Psf1 homolog) [Source:MGI Symbol;Acc:MGI:1916520]	2	150747320	150773200
ENSMUSG00000025533	4279.23	-0.456369	0.187507	-2.43387	0.0149382	0.520111	Asl	protein_coding	argininosuccinate lyase [Source:MGI Symbol;Acc:MGI:88084]	5	130040099	130058088
ENSMUSG00000060317	498.448	-0.718263	0.295088	-2.43406	0.0149304	0.520111	Acnat2	protein_coding	acyl-coenzyme A amino acid N-acyltransferase 2 [Source:MGI Symbol;Acc:MGI:2444345]	4	49379840	49408151
ENSMUSG00000039529	828.846	0.341248	0.140346	2.43148	0.0150375	0.522143	Atp8b1	protein_coding	ATPase, class I, type 8B, member 1 [Source:MGI Symbol;Acc:MGI:1859665]	18	64662038	64794338
ENSMUSG00000033863	1648.9	0.486253	0.20032	2.42739	0.0152081	0.526636	Klf9	protein_coding	Kruppel-like factor 9 [Source:MGI Symbol;Acc:MGI:1333856]	19	23118590	23145498
ENSMUSG00000020534	2513.98	-0.392156	0.161726	-2.42482	0.0153159	0.528935	Shmt1	protein_coding	serine hydroxymethyltransferase 1 (soluble) [Source:MGI Symbol;Acc:MGI:98299]	11	60678930	60702544
ENSMUSG00000021520	1450.71	-0.375131	0.154876	-2.42213	0.0154297	0.531432	Uqcrb	protein_coding	ubiquinol-cytochrome c reductase binding protein [Source:MGI Symbol;Acc:MGI:1914780]	13	67048681	67053442
ENSMUSG00000043263	31.0551	0.678288	0.28018	2.4209	0.0154821	0.531801	Ifi209	protein_coding	interferon activated gene 209 [Source:MGI Symbol;Acc:MGI:2138243]	1	173458483	173475494
ENSMUSG00000018442	1497.26	-0.329279	0.136346	-2.41502	0.0157343	0.53614	Derl2	protein_coding	Der1-like domain family, member 2 [Source:MGI Symbol;Acc:MGI:2151483]	11	70897990	70910667
ENSMUSG00000052137	94.5251	0.541914	0.224316	2.41585	0.0156985	0.53614	Rbm12b2	protein_coding	RNA binding motif protein 12 B2 [Source:MGI Symbol;Acc:MGI:1924854]	4	12089439	12096243
ENSMUSG00000027673	796.927	-0.416432	0.172517	-2.41386	0.0157844	0.536416	Ndufb5	protein_coding	NADH:ubiquinone oxidoreductase subunit B5 [Source:MGI Symbol;Acc:MGI:1913296]	3	32791139	32805715
ENSMUSG00000017144	277.804	0.415683	0.17232	2.41227	0.0158534	0.536933	Rnd3	protein_coding	Rho family GTPase 3 [Source:MGI Symbol;Acc:MGI:1921444]	2	51020450	51039123
ENSMUSG00000027201	174.927	0.318539	0.132193	2.40965	0.0159676	0.536933	Myef2	protein_coding	myelin basic protein expression factor 2, repressor [Source:MGI Symbol;Acc:MGI:104592]	2	124926548	124965581
ENSMUSG00000038982	284.887	-0.50517	0.209625	-2.40987	0.0159581	0.536933	Bloc1s5	protein_coding	biogenesis of lysosomal organelles complex-1, subunit 5, muted [Source:MGI Symbol;Acc:MGI:2178598]	13	38776818	38819085
ENSMUSG00000072082	176.056	-0.609548	0.252952	-2.40973	0.0159642	0.536933	Ccnf	protein_coding	cyclin F [Source:MGI Symbol;Acc:MGI:102551]	17	24441172	24470458
ENSMUSG00000006740	961.312	0.234134	0.0973634	2.40475	0.0161837	0.537903	Kif5b	protein_coding	kinesin family member 5B [Source:MGI Symbol;Acc:MGI:1098268]	18	6201002	6242174
ENSMUSG00000009291	2331.21	-0.208331	0.0867333	-2.40197	0.0163072	0.537903	Pttg1ip	protein_coding	pituitary tumor-transforming 1 interacting protein [Source:MGI Symbol;Acc:MGI:2652132]	10	77417554	77434566
ENSMUSG00000021794	12507.1	0.408653	0.169813	2.40648	0.0161069	0.537903	Glud1	protein_coding	glutamate dehydrogenase 1 [Source:MGI Symbol;Acc:MGI:95753]	14	34032684	34067222
ENSMUSG00000023963	418.376	-0.800665	0.333446	-2.40118	0.0163422	0.537903	Cyp39a1	protein_coding	cytochrome P450, family 39, subfamily a, polypeptide 1 [Source:MGI Symbol;Acc:MGI:1927096]	17	43978316	44062322
ENSMUSG00000027433	545.51	0.206272	0.0859049	2.40116	0.016343	0.537903	Xrn2	protein_coding	5'-3' exoribonuclease 2 [Source:MGI Symbol;Acc:MGI:894687]	2	146854916	146919920
ENSMUSG00000031168	1976.07	-0.263963	0.109796	-2.40412	0.0162113	0.537903	Ebp	protein_coding	phenylalkylamine Ca2+ antagonist (emopamil) binding protein [Source:MGI Symbol;Acc:MGI:107822]	X	8051568	8059751
ENSMUSG00000032420	94.8345	-0.733015	0.304581	-2.40664	0.0161002	0.537903	Nt5e	protein_coding	5' nucleotidase, ecto [Source:MGI Symbol;Acc:MGI:99782]	9	88209250	88254145
ENSMUSG00000045039	152.186	0.348174	0.145046	2.40044	0.0163753	0.537903	Megf8	protein_coding	multiple EGF-like-domains 8 [Source:MGI Symbol;Acc:MGI:2446294]	7	25016589	25065342
ENSMUSG00000079037	333.445	-0.362382	0.150723	-2.4043	0.0162035	0.537903	Prnp	protein_coding	prion protein [Source:MGI Symbol;Acc:MGI:97769]	2	131751848	131780349
ENSMUSG00000000581	509.956	-0.30149	0.126288	-2.38731	0.016972	0.538317	C1d	protein_coding	C1D nuclear receptor co-repressor [Source:MGI Symbol;Acc:MGI:1927354]	11	17207579	17219176
ENSMUSG00000006538	23.1268	1.252	0.524706	2.3861	0.0170281	0.538317	Ihh	protein_coding	Indian hedgehog [Source:MGI Symbol;Acc:MGI:96533]	1	74984474	74990831
ENSMUSG00000018858	207.443	-0.360687	0.150935	-2.38969	0.0168624	0.538317	Mrpl58	protein_coding	mitochondrial ribosomal protein L58 [Source:MGI Symbol;Acc:MGI:1915822]	11	115294578	115303500
ENSMUSG00000019158	75.707	-0.614912	0.257522	-2.3878	0.0169494	0.538317	Tmem160	protein_coding	transmembrane protein 160 [Source:MGI Symbol;Acc:MGI:1916344]	7	16186704	16189419
ENSMUSG00000020484	2079.33	0.318055	0.133793	2.37722	0.0174436	0.538317	Xbp1	protein_coding	X-box binding protein 1 [Source:MGI Symbol;Acc:MGI:98970]	11	5470659	5475893
ENSMUSG00000020629	1728.17	-0.159109	0.0666522	-2.38715	0.0169794	0.538317	Adi1	protein_coding	acireductone dioxygenase 1 [Source:MGI Symbol;Acc:MGI:2144929]	12	28725230	28732174
ENSMUSG00000021453	117.326	2.35163	0.986427	2.38399	0.0171261	0.538317	Gadd45g	protein_coding	growth arrest and DNA-damage-inducible 45 gamma [Source:MGI Symbol;Acc:MGI:1346325]	13	52000714	52002504
ENSMUSG00000022676	52.7707	-0.643554	0.269345	-2.38933	0.0168792	0.538317	Snai2	protein_coding	snail family zinc finger 2 [Source:MGI Symbol;Acc:MGI:1096393]	16	14523716	14527249
ENSMUSG00000023175	2743.82	-0.294046	0.12343	-2.3823	0.0172048	0.538317	Bsg	protein_coding	basigin [Source:MGI Symbol;Acc:MGI:88208]	10	79540325	79547803
ENSMUSG00000024797	156.277	-0.362811	0.151338	-2.39736	0.0165139	0.538317	Vps51	protein_coding	VPS51 GARP complex subunit [Source:MGI Symbol;Acc:MGI:1915755]	19	6117872	6127261
ENSMUSG00000026004	159.078	0.441374	0.184008	2.39866	0.016455	0.538317	Kansl1l	protein_coding	KAT8 regulatory NSL complex subunit 1-like [Source:MGI Symbol;Acc:MGI:1915941]	1	66758407	66856721
ENSMUSG00000028066	188.94	-0.343006	0.143674	-2.38739	0.0169685	0.538317	Pmf1	protein_coding	polyamine-modulated factor 1 [Source:MGI Symbol;Acc:MGI:1914287]	3	88301450	88317638
ENSMUSG00000031158	254.67	-0.490645	0.205033	-2.393	0.0167111	0.538317	Timm17b	protein_coding	translocase of inner mitochondrial membrane 17b [Source:MGI Symbol;Acc:MGI:1343176]	X	7765596	7774590
ENSMUSG00000031703	727.494	-0.223097	0.093808	-2.37823	0.0173959	0.538317	Itfg1	protein_coding	integrin alpha FG-GAP repeat containing 1 [Source:MGI Symbol;Acc:MGI:106419]	8	86444207	86567550
ENSMUSG00000033004	642.244	0.207419	0.087248	2.37735	0.0174377	0.538317	Mycbp2	protein_coding	MYC binding protein 2, E3 ubiquitin protein ligase [Source:MGI Symbol;Acc:MGI:2179432]	14	103350847	103584250
ENSMUSG00000033676	19.5999	1.11823	0.467055	2.39422	0.0166556	0.538317	Gabrb3	protein_coding	gamma-aminobutyric acid (GABA) A receptor, subunit beta 3 [Source:MGI Symbol;Acc:MGI:95621]	7	57069440	57478550
ENSMUSG00000036959	155.613	0.451108	0.188676	2.39092	0.0168063	0.538317	Bcorl1	protein_coding	BCL6 co-repressor-like 1 [Source:MGI Symbol;Acc:MGI:2443910]	X	47430235	47496926
ENSMUSG00000038503	301.328	0.469548	0.19699	2.38361	0.0171438	0.538317	Mesd	protein_coding	mesoderm development LRP chaperone [Source:MGI Symbol;Acc:MGI:1891421]	7	83533674	83550740
ENSMUSG00000039621	120.952	0.496611	0.20865	2.38012	0.0173072	0.538317	Prex1	protein_coding	phosphatidylinositol-3,4,5-trisphosphate-dependent Rac exchange factor 1 [Source:MGI Symbol;Acc:MGI:3040696]	2	166408262	166555752
ENSMUSG00000042272	42.9276	0.683019	0.287094	2.37908	0.0173559	0.538317	Sestd1	protein_coding	SEC14 and spectrin domains 1 [Source:MGI Symbol;Acc:MGI:1916262]	2	77010684	77110936
ENSMUSG00000042453	1058.65	0.378837	0.159397	2.37669	0.0174689	0.538317	Reln	protein_coding	reelin [Source:MGI Symbol;Acc:MGI:103022]	5	22089452	22549700
ENSMUSG00000042569	164.73	-0.32589	0.136568	-2.38627	0.01702	0.538317	Dhrs7b	protein_coding	dehydrogenase/reductase (SDR family) member 7B [Source:MGI Symbol;Acc:MGI:2384931]	11	60721457	60751021
ENSMUSG00000044702	13.7841	1.14374	0.480596	2.37983	0.0173207	0.538317	Palb2	protein_coding	partner and localizer of BRCA2 [Source:MGI Symbol;Acc:MGI:3040695]	7	121706485	121732208
ENSMUSG00000054757	965.873	-0.407035	0.170699	-2.38452	0.0171016	0.538317	Akr1c20	protein_coding	aldo-keto reductase family 1, member C20 [Source:MGI Symbol;Acc:MGI:2151104]	13	4536848	4573344
ENSMUSG00000056952	291.085	0.392046	0.164981	2.37631	0.0174869	0.538317	Tatdn2	protein_coding	TatD DNase domain containing 2 [Source:MGI Symbol;Acc:MGI:3576210]	6	113674011	113688030
ENSMUSG00000070690	520.57	0.438526	0.184604	2.37549	0.0175254	0.538317	Albfm1	protein_coding	albumin superfamily member 1 [Source:MGI Symbol;Acc:MGI:1923342]	5	90708966	90745730
ENSMUSG00000079563	1127.16	-0.298171	0.124434	-2.39621	0.0165654	0.538317	Pglyrp2	protein_coding	peptidoglycan recognition protein 2 [Source:MGI Symbol;Acc:MGI:1928099]	17	32631433	32643141
ENSMUSG00000001288	77.362	-0.874076	0.369692	-2.36434	0.0180625	0.538432	Rarg	protein_coding	retinoic acid receptor, gamma [Source:MGI Symbol;Acc:MGI:97858]	15	102143373	102165952
ENSMUSG00000003072	1513.85	-0.220169	0.0932004	-2.36231	0.0181612	0.538432	Atp5d	protein_coding	ATP synthase, H+ transporting, mitochondrial F1 complex, delta subunit [Source:MGI Symbol;Acc:MGI:1913293]	10	79974466	79981652
ENSMUSG00000021094	306.917	-0.288941	0.122122	-2.36601	0.0179809	0.538432	Dhrs7	protein_coding	dehydrogenase/reductase (SDR family) member 7 [Source:MGI Symbol;Acc:MGI:1913625]	12	72697127	72711683
ENSMUSG00000022185	927.176	0.281652	0.119188	2.36309	0.0181234	0.538432	Acin1	protein_coding	apoptotic chromatin condensation inducer 1 [Source:MGI Symbol;Acc:MGI:1891824]	14	54879618	54924388
ENSMUSG00000022452	439.896	-0.282985	0.11978	-2.36255	0.0181497	0.538432	Smdt1	protein_coding	single-pass membrane protein with aspartate rich tail 1 [Source:MGI Symbol;Acc:MGI:1916279]	15	82223160	82233292
ENSMUSG00000024829	166.771	-0.383939	0.161868	-2.37193	0.0176955	0.538432	Mrpl21	protein_coding	mitochondrial ribosomal protein L21 [Source:MGI Symbol;Acc:MGI:2660674]	19	3332901	3342837
ENSMUSG00000024902	234.148	-0.274983	0.116149	-2.3675	0.0179087	0.538432	Mrpl11	protein_coding	mitochondrial ribosomal protein L11 [Source:MGI Symbol;Acc:MGI:2137215]	19	5012175	5017027
ENSMUSG00000026207	16.0606	1.67035	0.70425	2.37181	0.0177013	0.538432	Speg	protein_coding	SPEG complex locus [Source:MGI Symbol;Acc:MGI:109282]	1	75351941	75408964
ENSMUSG00000028453	32.7765	0.649236	0.273452	2.37423	0.0175857	0.538432	Fancg	protein_coding	Fanconi anemia, complementation group G [Source:MGI Symbol;Acc:MGI:1926471]	4	43002343	43010506
ENSMUSG00000030823	24.2105	0.724899	0.30639	2.36593	0.0179847	0.538432	9130019O22Rik	protein_coding	RIKEN cDNA 9130019O22 gene [Source:MGI Symbol;Acc:MGI:1926171]	7	126981432	126986338
ENSMUSG00000039450	523.047	-0.345889	0.146231	-2.36536	0.0180125	0.538432	Dcxr	protein_coding	dicarbonyl L-xylulose reductase [Source:MGI Symbol;Acc:MGI:1915130]	11	120616225	120618107
ENSMUSG00000044197	777.718	0.445773	0.18787	2.37277	0.0176554	0.538432	Gpr146	protein_coding	G protein-coupled receptor 146 [Source:MGI Symbol;Acc:MGI:1933113]	5	139363452	139382170
ENSMUSG00000053329	707.26	-0.27738	0.117277	-2.36518	0.0180215	0.538432	Gatd3a	protein_coding	glutamine amidotransferase like class 1 domain containing 3A [Source:MGI Symbol;Acc:MGI:1351861]	10	77997900	78005616
ENSMUSG00000078681	147.947	-0.439999	0.186199	-2.36306	0.0181248	0.538432	Tm2d3	protein_coding	TM2 domain containing 3 [Source:MGI Symbol;Acc:MGI:1915884]	7	65340917	65351661
ENSMUSG00000078964	915.494	1.48437	0.627934	2.3639	0.0180838	0.538432	Ces1b	protein_coding	carboxylesterase 1B [Source:MGI Symbol;Acc:MGI:3779470]	8	93783356	93806645
ENSMUSG00000042473	373.464	0.274191	0.116117	2.36133	0.0182097	0.538619	Tbc1d8b	protein_coding	TBC1 domain family, member 8B [Source:MGI Symbol;Acc:MGI:1918101]	X	138585745	138654154
ENSMUSG00000026153	369.985	0.363652	0.154091	2.35999	0.0182755	0.539317	Fam135a	protein_coding	family with sequence similarity 135, member A [Source:MGI Symbol;Acc:MGI:1915437]	1	24050174	24139422
ENSMUSG00000020319	27.1306	-0.847976	0.360416	-2.35277	0.0186342	0.541511	Wdpcp	protein_coding	WD repeat containing planar cell polarity effector [Source:MGI Symbol;Acc:MGI:2144467]	11	21522235	21848989
ENSMUSG00000021546	2935.76	0.208324	0.0885	2.35395	0.0185753	0.541511	Hnrnpk	protein_coding	heterogeneous nuclear ribonucleoprotein K [Source:MGI Symbol;Acc:MGI:99894]	13	58538956	58551157
ENSMUSG00000025651	1943.09	-0.249916	0.10633	-2.35039	0.0187537	0.541511	Uqcrc1	protein_coding	ubiquinol-cytochrome c reductase core protein 1 [Source:MGI Symbol;Acc:MGI:107876]	9	108765701	108778691
ENSMUSG00000027074	314.889	-0.342806	0.145979	-2.34832	0.0188584	0.541511	Slc43a3	protein_coding	solute carrier family 43, member 3 [Source:MGI Symbol;Acc:MGI:1931054]	2	84766923	84788853
ENSMUSG00000027679	430.266	-0.381177	0.162303	-2.34855	0.0188467	0.541511	Dnajc19	protein_coding	DnaJ heat shock protein family (Hsp40) member C19 [Source:MGI Symbol;Acc:MGI:1914963]	3	34110169	34135470
ENSMUSG00000036850	135.847	-0.35467	0.150719	-2.35319	0.0186131	0.541511	Mrpl41	protein_coding	mitochondrial ribosomal protein L41 [Source:MGI Symbol;Acc:MGI:1333816]	2	24864129	24865110
ENSMUSG00000037364	608.803	0.260459	0.110556	2.3559	0.0184778	0.541511	Srrt	protein_coding	serrate RNA effector molecule homolog (Arabidopsis) [Source:MGI Symbol;Acc:MGI:1933527]	5	137293966	137305936
ENSMUSG00000040824	156.609	-0.406978	0.173241	-2.3492	0.0188139	0.541511	Snrpd2	protein_coding	small nuclear ribonucleoprotein D2 [Source:MGI Symbol;Acc:MGI:98345]	7	18883647	18887467
ENSMUSG00000046997	41.5539	0.754745	0.320319	2.35623	0.0184615	0.541511	Spsb4	protein_coding	splA/ryanodine receptor domain and SOCS box containing 4 [Source:MGI Symbol;Acc:MGI:2183445]	9	96825535	96900896
ENSMUSG00000067225	3044.4	-0.650346	0.276446	-2.35253	0.0186463	0.541511	Cyp2c54	protein_coding	cytochrome P450, family 2, subfamily c, polypeptide 54 [Source:MGI Symbol;Acc:MGI:3642960]	19	40026384	40062271
ENSMUSG00000070371	38.3866	-0.619961	0.263784	-2.35026	0.0187601	0.541511	Prss36	protein_coding	protease, serine 36 [Source:MGI Symbol;Acc:MGI:1924863]	7	127531810	127545897
ENSMUSG00000108929	8.80201	-2.05164	0.872857	-2.35049	0.0187489	0.541511	Cc2d2b	protein_coding	coiled-coil and C2 domain containing 2B [Source:MGI Symbol;Acc:MGI:3645359]	19	40737197	40816187
ENSMUSG00000031555	982.834	0.196662	0.0837975	2.34687	0.0189317	0.542323	Adam9	protein_coding	a disintegrin and metallopeptidase domain 9 (meltrin gamma) [Source:MGI Symbol;Acc:MGI:105376]	8	25439627	25506943
ENSMUSG00000047492	761.967	0.526019	0.224211	2.34609	0.0189716	0.542323	Inhbe	protein_coding	inhibin beta-E [Source:MGI Symbol;Acc:MGI:109269]	10	127184726	127190280
ENSMUSG00000020098	1767.7	-0.242275	0.10344	-2.34217	0.0191722	0.545247	Pcbd1	protein_coding	pterin 4 alpha carbinolamine dehydratase/dimerization cofactor of hepatocyte nuclear factor 1 alpha (TCF1) 1 [Source:MGI Symbol;Acc:MGI:94873]	10	60925110	60930103
ENSMUSG00000027496	7.48027	1.49909	0.640203	2.34159	0.0192019	0.545247	Aurka	protein_coding	aurora kinase A [Source:MGI Symbol;Acc:MGI:894678]	2	172198110	172212455
ENSMUSG00000047123	168.124	-0.305881	0.130579	-2.3425	0.0191549	0.545247	Ticam1	protein_coding	toll-like receptor adaptor molecule 1 [Source:MGI Symbol;Acc:MGI:2147032]	17	56576319	56583786
ENSMUSG00000006784	9.81305	-1.13774	0.486096	-2.34057	0.0192546	0.545532	Odad4	protein_coding	outer dynein arm complex subunit 4 [Source:MGI Symbol;Acc:MGI:1921657]	11	100436433	100463394
ENSMUSG00000020107	271.385	-0.353377	0.15116	-2.33777	0.0193992	0.54822	Anapc16	protein_coding	anaphase promoting complex subunit 16 [Source:MGI Symbol;Acc:MGI:1289325]	10	59823231	59838957
ENSMUSG00000045827	158.071	-0.495307	0.211934	-2.33708	0.0194353	0.54822	Serpinb9	protein_coding	serine (or cysteine) peptidase inhibitor, clade B, member 9 [Source:MGI Symbol;Acc:MGI:106603]	13	33187233	33201940
ENSMUSG00000011158	220.586	0.310811	0.133161	2.33409	0.0195909	0.548975	Brf1	protein_coding	BRF1, RNA polymerase III transcription initiation factor 90 kDa subunit [Source:MGI Symbol;Acc:MGI:1919558]	12	112923705	112964324
ENSMUSG00000052748	209.792	0.532036	0.227899	2.33453	0.0195681	0.548975	Swt1	protein_coding	SWT1 RNA endoribonuclease homolog (S. cerevisiae) [Source:MGI Symbol;Acc:MGI:1914125]	1	151243450	151304206
ENSMUSG00000055053	1695.64	-0.264186	0.113145	-2.33494	0.0195464	0.548975	Nfic	protein_coding	nuclear factor I/C [Source:MGI Symbol;Acc:MGI:109591]	10	81232020	81291469
ENSMUSG00000020010	691.307	-0.340812	0.146495	-2.32644	0.0199951	0.550642	Vnn3	protein_coding	vanin 3 [Source:MGI Symbol;Acc:MGI:1347055]	10	23727360	23745741
ENSMUSG00000026321	20.7245	0.739339	0.317609	2.32783	0.0199213	0.550642	Tnfrsf11a	protein_coding	tumor necrosis factor receptor superfamily, member 11a, NFKB activator [Source:MGI Symbol;Acc:MGI:1314891]	1	105708443	105775709
ENSMUSG00000028849	393.007	0.324448	0.139437	2.32683	0.0199741	0.550642	Map7d1	protein_coding	MAP7 domain containing 1 [Source:MGI Symbol;Acc:MGI:2384297]	4	126125960	126150136
ENSMUSG00000030562	692.091	0.417774	0.179533	2.327	0.0199651	0.550642	Nox4	protein_coding	NADPH oxidase 4 [Source:MGI Symbol;Acc:MGI:1354184]	7	86895304	87047918
ENSMUSG00000032350	3960.43	0.348816	0.149748	2.32936	0.0198403	0.550642	Gclc	protein_coding	glutamate-cysteine ligase, catalytic subunit [Source:MGI Symbol;Acc:MGI:104990]	9	77661817	77701767
ENSMUSG00000035476	138.235	0.463103	0.198986	2.32731	0.0199489	0.550642	Tab3	protein_coding	TGF-beta activated kinase 1/MAP3K7 binding protein 3 [Source:MGI Symbol;Acc:MGI:1913974]	X	84617628	84678075
ENSMUSG00000036599	10.5331	-1.05752	0.45449	-2.32683	0.0199745	0.550642	Chst12	protein_coding	carbohydrate sulfotransferase 12 [Source:MGI Symbol;Acc:MGI:1929064]	5	140491305	140511479
ENSMUSG00000049044	955.761	0.464324	0.199492	2.32753	0.0199368	0.550642	Rapgef4	protein_coding	Rap guanine nucleotide exchange factor (GEF) 4 [Source:MGI Symbol;Acc:MGI:1917723]	2	71811584	72087818
ENSMUSG00000031078	561.79	0.318361	0.136901	2.32549	0.0200455	0.550843	Cttn	protein_coding	cortactin [Source:MGI Symbol;Acc:MGI:99695]	7	143989470	144024746
ENSMUSG00000002379	322.754	-0.310056	0.13344	-2.32356	0.0201488	0.552493	Ndufa11	protein_coding	NADH:ubiquinone oxidoreductase subunit A11 [Source:MGI Symbol;Acc:MGI:1917125]	17	57024767	57029141
ENSMUSG00000027215	717.936	-0.226787	0.0976402	-2.32268	0.0201964	0.552613	Cd82	protein_coding	CD82 antigen [Source:MGI Symbol;Acc:MGI:104651]	2	93249456	93293485
ENSMUSG00000044033	255.713	-0.624796	0.269203	-2.32091	0.0202917	0.554033	Ccdc141	protein_coding	coiled-coil domain containing 141 [Source:MGI Symbol;Acc:MGI:1919735]	2	76840246	77000980
ENSMUSG00000033773	120.575	-0.429935	0.185416	-2.31876	0.0204078	0.554833	Rpap2	protein_coding	RNA polymerase II associated protein 2 [Source:MGI Symbol;Acc:MGI:2141142]	5	107745239	107809704
ENSMUSG00000092075	529.345	1.61562	0.696643	2.31914	0.0203873	0.554833	Serpina4-ps1	unprocessed_pseudogene	serine (or cysteine) peptidase inhibitor, clade A, member 4, pseudogene 1 [Source:MGI Symbol;Acc:MGI:2448363]	12	104046908	104052983
ENSMUSG00000007338	270.454	-0.252922	0.109167	-2.31684	0.0205125	0.554972	Mrpl49	protein_coding	mitochondrial ribosomal protein L49 [Source:MGI Symbol;Acc:MGI:108180]	19	6103652	6107815
ENSMUSG00000007458	1272.65	-0.172075	0.0745496	-2.3082	0.020988	0.554972	M6pr	protein_coding	mannose-6-phosphate receptor, cation dependent [Source:MGI Symbol;Acc:MGI:96904]	6	122285679	122294639
ENSMUSG00000015882	154.329	0.456556	0.198119	2.30445	0.0211974	0.554972	Lcorl	protein_coding	ligand dependent nuclear receptor corepressor-like [Source:MGI Symbol;Acc:MGI:2651932]	5	45854523	46014957
ENSMUSG00000017778	2011.61	-0.399611	0.173307	-2.3058	0.021122	0.554972	Cox7c	protein_coding	cytochrome c oxidase subunit 7C [Source:MGI Symbol;Acc:MGI:103226]	13	86192935	86195023
ENSMUSG00000024926	147.856	-0.408421	0.177285	-2.30375	0.0212367	0.554972	Kat5	protein_coding	K(lysine) acetyltransferase 5 [Source:MGI Symbol;Acc:MGI:1932051]	19	5653042	5660265
ENSMUSG00000026032	485.732	-0.240072	0.103579	-2.31777	0.020462	0.554972	Ndufb3	protein_coding	NADH:ubiquinone oxidoreductase subunit B3 [Source:MGI Symbol;Acc:MGI:1913745]	1	58625543	58635123
ENSMUSG00000026435	404.37	-0.416984	0.180266	-2.31316	0.0207136	0.554972	Slc45a3	protein_coding	solute carrier family 45, member 3 [Source:MGI Symbol;Acc:MGI:1922082]	1	131890705	131910707
ENSMUSG00000026638	475.584	0.377115	0.163823	2.30196	0.0213374	0.554972	Irf6	protein_coding	interferon regulatory factor 6 [Source:MGI Symbol;Acc:MGI:1859211]	1	192835419	192854331
ENSMUSG00000026922	2240.29	-0.344795	0.14994	-2.29955	0.0214739	0.554972	Agpat2	protein_coding	1-acylglycerol-3-phosphate O-acyltransferase 2 (lysophosphatidic acid acyltransferase, beta) [Source:MGI Symbol;Acc:MGI:1914762]	2	26483069	26494429
ENSMUSG00000027469	6.11568	1.59566	0.694494	2.29758	0.0215856	0.554972	Tpx2	protein_coding	TPX2, microtubule-associated [Source:MGI Symbol;Acc:MGI:1919369]	2	152689884	152737241
ENSMUSG00000028910	206.582	-0.315764	0.136947	-2.30575	0.0211246	0.554972	Mecr	protein_coding	mitochondrial trans-2-enoyl-CoA reductase [Source:MGI Symbol;Acc:MGI:1349441]	4	131570781	131595097
ENSMUSG00000030084	180.687	0.510122	0.221995	2.2979	0.0215673	0.554972	Plxna1	protein_coding	plexin A1 [Source:MGI Symbol;Acc:MGI:107685]	6	89293296	89339602
ENSMUSG00000035845	102.562	-0.435286	0.188647	-2.30741	0.0210321	0.554972	Alg12	protein_coding	asparagine-linked glycosylation 12 (alpha-1,6-mannosyltransferase) [Source:MGI Symbol;Acc:MGI:2385025]	15	88689447	88703521
ENSMUSG00000036093	1910.55	0.21431	0.0928795	2.3074	0.0210327	0.554972	Arl5a	protein_coding	ADP-ribosylation factor-like 5A [Source:MGI Symbol;Acc:MGI:1922673]	2	52287963	52314913
ENSMUSG00000037111	162.718	0.475471	0.2064	2.30364	0.0212428	0.554972	Setd7	protein_coding	SET domain containing (lysine methyltransferase) 7 [Source:MGI Symbol;Acc:MGI:1920501]	3	51422740	51468300
ENSMUSG00000039910	311.98	-0.310857	0.135045	-2.30188	0.0213421	0.554972	Cited2	protein_coding	Cbp/p300-interacting transactivator, with Glu/Asp-rich carboxy-terminal domain, 2 [Source:MGI Symbol;Acc:MGI:1306784]	10	17598966	17601422
ENSMUSG00000040413	877.31	-0.302785	0.131634	-2.30021	0.0214361	0.554972	Timd2	protein_coding	T cell immunoglobulin and mucin domain containing 2 [Source:MGI Symbol;Acc:MGI:2159681]	11	46559787	46597888
ENSMUSG00000040795	76.3357	0.593046	0.256946	2.30805	0.0209961	0.554972	Iqcc	protein_coding	IQ motif containing C [Source:MGI Symbol;Acc:MGI:2446212]	4	129508919	129512892
ENSMUSG00000041075	289.737	0.42168	0.182431	2.31145	0.0208079	0.554972	Fzd7	protein_coding	frizzled class receptor 7 [Source:MGI Symbol;Acc:MGI:108570]	1	59521583	59526114
ENSMUSG00000041881	573.998	-0.414706	0.179586	-2.30924	0.0209304	0.554972	Ndufa7	protein_coding	NADH:ubiquinone oxidoreductase subunit A7 [Source:MGI Symbol;Acc:MGI:1913666]	17	34043546	34057291
ENSMUSG00000046079	583.068	-0.234696	0.101614	-2.30967	0.0209062	0.554972	Lrrc8d	protein_coding	leucine rich repeat containing 8D [Source:MGI Symbol;Acc:MGI:1922368]	5	105847835	105980302
ENSMUSG00000046959	2165.56	-0.216705	0.0941662	-2.30131	0.0213744	0.554972	Slc26a1	protein_coding	solute carrier family 26 (sulfate transporter), member 1 [Source:MGI Symbol;Acc:MGI:2385894]	5	108817744	108823435
ENSMUSG00000047719	102.349	-0.372861	0.161077	-2.31481	0.0206236	0.554972	Ubiad1	protein_coding	UbiA prenyltransferase domain containing 1 [Source:MGI Symbol;Acc:MGI:1918957]	4	148518952	148529228
ENSMUSG00000055491	161.126	0.674438	0.29267	2.30443	0.0211986	0.554972	Pprc1	protein_coding	peroxisome proliferative activated receptor, gamma, coactivator-related 1 [Source:MGI Symbol;Acc:MGI:2385096]	19	46033325	46061354
ENSMUSG00000056476	34.3063	0.628336	0.273352	2.29863	0.0215259	0.554972	Med12l	protein_coding	mediator complex subunit 12-like [Source:MGI Symbol;Acc:MGI:2139916]	3	58913246	59226103
ENSMUSG00000061518	1293.05	-0.272962	0.118327	-2.30686	0.0210629	0.554972	Cox5b	protein_coding	cytochrome c oxidase subunit 5B [Source:MGI Symbol;Acc:MGI:88475]	1	36730530	36732762
ENSMUSG00000092021	101.801	1.37074	0.593325	2.31027	0.0208732	0.554972	Gbp11	polymorphic_pseudogene	guanylate binding protein 11 [Source:MGI Symbol;Acc:MGI:3646307]	5	105470908	105494338
ENSMUSG00000032112	195.563	-0.300136	0.130797	-2.29468	0.0217516	0.555506	Trappc4	protein_coding	trafficking protein particle complex 4 [Source:MGI Symbol;Acc:MGI:1926211]	9	44314995	44318897
ENSMUSG00000040722	135.907	0.532099	0.23172	2.2963	0.0216588	0.555506	Scamp5	protein_coding	secretory carrier membrane protein 5 [Source:MGI Symbol;Acc:MGI:1928948]	9	57348610	57375343
ENSMUSG00000042312	139.472	-0.430994	0.18805	-2.29191	0.0219107	0.555506	S100a13	protein_coding	S100 calcium binding protein A13 [Source:MGI Symbol;Acc:MGI:109581]	3	90421742	90431888
ENSMUSG00000049532	48.1208	0.543119	0.236587	2.29564	0.0216964	0.555506	Sall2	protein_coding	spalt like transcription factor 2 [Source:MGI Symbol;Acc:MGI:1354373]	14	52548629	52566219
ENSMUSG00000060407	5082.63	-0.287308	0.125293	-2.29309	0.021843	0.555506	Cyp2a12	protein_coding	cytochrome P450, family 2, subfamily a, polypeptide 12 [Source:MGI Symbol;Acc:MGI:105055]	7	26728506	26736800
ENSMUSG00000067656	17.9362	-1.68365	0.734556	-2.29207	0.0219018	0.555506	Slc22a27	protein_coding	solute carrier family 22, member 27 [Source:MGI Symbol;Acc:MGI:3042283]	19	7841753	7943392
ENSMUSG00000074521	99.3807	-0.562313	0.245296	-2.29238	0.0218835	0.555506	Gm14327	protein_coding	predicted gene 14327 [Source:MGI Symbol;Acc:MGI:3652188]	2	177538889	177547577
ENSMUSG00000070394	374.481	-0.545258	0.238045	-2.29057	0.0219882	0.556366	Tmem256	protein_coding	transmembrane protein 256 [Source:MGI Symbol;Acc:MGI:1916436]	11	69729340	69730444
ENSMUSG00000021665	160.444	-0.314058	0.13722	-2.28871	0.0220961	0.557992	Hexb	protein_coding	hexosaminidase B [Source:MGI Symbol;Acc:MGI:96074]	13	97312839	97334865
ENSMUSG00000034560	379.519	0.264708	0.115816	2.2856	0.0222779	0.561472	Washc4	protein_coding	WASH complex subunit 4 [Source:MGI Symbol;Acc:MGI:2441787]	10	83379616	83432337
ENSMUSG00000038816	58.1821	0.455053	0.199244	2.2839	0.0223775	0.562874	Ctnnal1	protein_coding	catenin (cadherin associated protein), alpha-like 1 [Source:MGI Symbol;Acc:MGI:1859649]	4	56810935	56865188
ENSMUSG00000070493	2456.29	-0.275224	0.120567	-2.28274	0.0224454	0.563473	Chchd2	protein_coding	coiled-coil-helix-coiled-coil-helix domain containing 2 [Source:MGI Symbol;Acc:MGI:1261428]	5	129909997	129916311
ENSMUSG00000036504	135.833	-0.329278	0.14438	-2.28063	0.0225702	0.563694	Phpt1	protein_coding	phosphohistidine phosphatase 1 [Source:MGI Symbol;Acc:MGI:1922704]	2	25463442	25465236
ENSMUSG00000040350	246.881	-0.539554	0.23661	-2.28036	0.0225866	0.563694	Trim7	protein_coding	tripartite motif-containing 7 [Source:MGI Symbol;Acc:MGI:2137353]	11	48716967	48743036
ENSMUSG00000052459	623.898	0.224638	0.0984915	2.28078	0.0225612	0.563694	Atp6v1a	protein_coding	ATPase, H+ transporting, lysosomal V1 subunit A [Source:MGI Symbol;Acc:MGI:1201780]	16	43905765	43960068
ENSMUSG00000008763	559.028	0.198918	0.0873135	2.2782	0.0227146	0.564972	Man1a2	protein_coding	mannosidase, alpha, class 1A, member 2 [Source:MGI Symbol;Acc:MGI:104676]	3	100469524	100592819
ENSMUSG00000041642	56.3195	0.637574	0.279883	2.27801	0.0227262	0.564972	Kif21b	protein_coding	kinesin family member 21B [Source:MGI Symbol;Acc:MGI:109234]	1	136059127	136105736
ENSMUSG00000028447	172.061	-0.360714	0.158411	-2.27708	0.0227814	0.565119	Dctn3	protein_coding	dynactin 3 [Source:MGI Symbol;Acc:MGI:1859251]	4	41714798	41723170
ENSMUSG00000038415	200.427	1.72477	0.757787	2.27607	0.0228421	0.565119	Foxq1	protein_coding	forkhead box Q1 [Source:MGI Symbol;Acc:MGI:1298228]	13	31740117	31744959
ENSMUSG00000090115	93.0413	0.641232	0.281775	2.27569	0.0228648	0.565119	Usp49	protein_coding	ubiquitin specific peptidase 49 [Source:MGI Symbol;Acc:MGI:2685391]	17	47941615	47997663
ENSMUSG00000015750	947.183	-0.191829	0.0844477	-2.27157	0.0231126	0.566494	Aph1a	protein_coding	aph1 homolog A, gamma secretase subunit [Source:MGI Symbol;Acc:MGI:2385110]	3	95801281	95805600
ENSMUSG00000025050	116.832	0.361257	0.15898	2.27235	0.0230654	0.566494	Pcgf6	protein_coding	polycomb group ring finger 6 [Source:MGI Symbol;Acc:MGI:1918291]	19	47022056	47039345
ENSMUSG00000038039	367.533	0.31257	0.137599	2.27161	0.0231103	0.566494	Gcc2	protein_coding	GRIP and coiled-coil domain containing 2 [Source:MGI Symbol;Acc:MGI:1917547]	10	58091319	58141421
ENSMUSG00000040370	521.472	-0.326589	0.143803	-2.27108	0.0231421	0.566494	Etfrf1	protein_coding	electron transfer flavoprotein regulatory factor 1 [Source:MGI Symbol;Acc:MGI:1914886]	6	145156860	145162665
ENSMUSG00000042535	217.888	0.412538	0.181573	2.27202	0.023085	0.566494	Gtpbp1	protein_coding	GTP binding protein 1 [Source:MGI Symbol;Acc:MGI:109443]	15	79575046	79605680
ENSMUSG00000031865	348.317	0.30512	0.134434	2.26966	0.0232284	0.567519	Dctn1	protein_coding	dynactin 1 [Source:MGI Symbol;Acc:MGI:107745]	6	83142902	83177099
ENSMUSG00000021282	3258.68	0.157386	0.0693888	2.26817	0.0233186	0.56763	Eif5	protein_coding	eukaryotic translation initiation factor 5 [Source:MGI Symbol;Acc:MGI:95309]	12	111504450	111513186
ENSMUSG00000053334	110.192	-0.493302	0.217494	-2.26812	0.0233218	0.56763	Ficd	protein_coding	FIC domain containing [Source:MGI Symbol;Acc:MGI:1098550]	5	113873864	113878661
ENSMUSG00000045092	665.628	0.445803	0.196747	2.26587	0.0234591	0.568069	S1pr1	protein_coding	sphingosine-1-phosphate receptor 1 [Source:MGI Symbol;Acc:MGI:1096355]	3	115504082	115508721
ENSMUSG00000073002	81.9733	-0.511152	0.225589	-2.26586	0.0234601	0.568069	Vamp5	protein_coding	vesicle-associated membrane protein 5 [Source:MGI Symbol;Acc:MGI:1858622]	6	72345777	72357451
ENSMUSG00000094483	633.246	0.236671	0.104461	2.26564	0.0234732	0.568069	Purb	protein_coding	purine rich element binding protein B [Source:MGI Symbol;Acc:MGI:1338779]	11	6417599	6425917
ENSMUSG00000020321	5967.4	-0.331597	0.146636	-2.26136	0.023737	0.569922	Mdh1	protein_coding	malate dehydrogenase 1, NAD (soluble) [Source:MGI Symbol;Acc:MGI:97051]	11	21506692	21522367
ENSMUSG00000021806	127.523	0.687409	0.30392	2.26181	0.0237091	0.569922	Nid2	protein_coding	nidogen 2 [Source:MGI Symbol;Acc:MGI:1298229]	14	19801333	19861855
ENSMUSG00000031812	924.415	-0.218289	0.0965137	-2.26174	0.0237134	0.569922	Map1lc3b	protein_coding	microtubule-associated protein 1 light chain 3 beta [Source:MGI Symbol;Acc:MGI:1914693]	8	122317100	122325499
ENSMUSG00000041180	39.0684	0.632214	0.279361	2.26307	0.0236315	0.569922	Hectd2	protein_coding	HECT domain E3 ubiquitin protein ligase 2 [Source:MGI Symbol;Acc:MGI:2442663]	19	36532039	36598535
ENSMUSG00000045680	38.1681	-0.575521	0.2547	-2.25961	0.0238456	0.569922	Tcf21	protein_coding	transcription factor 21 [Source:MGI Symbol;Acc:MGI:1202715]	10	22693180	22696073
ENSMUSG00000060227	65.9064	0.511277	0.226185	2.26044	0.023794	0.569922	Golm2	protein_coding	golgi membrane protein 2 [Source:MGI Symbol;Acc:MGI:2443129]	2	121697451	121766701
ENSMUSG00000110714	10.5085	3.60389	1.5951	2.25934	0.023862	0.569922	Gm45910	unprocessed_pseudogene	predicted gene 45910 [Source:MGI Symbol;Acc:MGI:5805025]	8	93867959	93880744
ENSMUSG00000000804	509.506	0.377741	0.170453	2.2161	0.0266846	0.571272	Usp32	protein_coding	ubiquitin specific peptidase 32 [Source:MGI Symbol;Acc:MGI:2144475]	11	84875268	85030987
ENSMUSG00000003531	227.978	-0.242156	0.108602	-2.22976	0.0257634	0.571272	Dgcr6	protein_coding	DiGeorge syndrome critical region gene 6 [Source:MGI Symbol;Acc:MGI:1202877]	16	17870724	17889496
ENSMUSG00000006057	1152.65	-0.326867	0.145942	-2.2397	0.0251104	0.571272	Atp5g1	protein_coding	ATP synthase, H+ transporting, mitochondrial F0 complex, subunit C1 (subunit 9) [Source:MGI Symbol;Acc:MGI:107653]	11	95959678	95966496
ENSMUSG00000008845	247.269	0.449603	0.200783	2.23924	0.0251401	0.571272	Cd163	protein_coding	CD163 antigen [Source:MGI Symbol;Acc:MGI:2135946]	6	124281615	124307486
ENSMUSG00000020102	862.479	-0.390499	0.173123	-2.25562	0.0240945	0.571272	Slc16a7	protein_coding	solute carrier family 16 (monocarboxylic acid transporters), member 7 [Source:MGI Symbol;Acc:MGI:1330284]	10	125055139	125225334
ENSMUSG00000021418	61.9306	0.498256	0.224457	2.21983	0.0264301	0.571272	Rpp40	protein_coding	ribonuclease P 40 subunit [Source:MGI Symbol;Acc:MGI:1346084]	13	36077455	36090342
ENSMUSG00000022142	296.234	0.406595	0.183117	2.22041	0.026391	0.571272	Nup155	protein_coding	nucleoporin 155 [Source:MGI Symbol;Acc:MGI:2181182]	15	8138757	8190731
ENSMUSG00000023495	131.879	0.559974	0.251393	2.22748	0.0259151	0.571272	Pcbp4	protein_coding	poly(rC) binding protein 4 [Source:MGI Symbol;Acc:MGI:1890471]	9	106330490	106341211
ENSMUSG00000024006	721.165	0.267284	0.119885	2.2295	0.0257808	0.571272	Stk38	protein_coding	serine/threonine kinase 38 [Source:MGI Symbol;Acc:MGI:2442572]	17	29189854	29226969
ENSMUSG00000024095	348.402	0.221452	0.0988535	2.2402	0.025078	0.571272	Hnrnpll	protein_coding	heterogeneous nuclear ribonucleoprotein L-like [Source:MGI Symbol;Acc:MGI:1919942]	17	80336916	80369763
ENSMUSG00000024130	1043.66	-0.321507	0.143108	-2.24659	0.0246659	0.571272	Abca3	protein_coding	ATP-binding cassette, sub-family A (ABC1), member 3 [Source:MGI Symbol;Acc:MGI:1351617]	17	24570924	24629175
ENSMUSG00000024603	393.136	-0.297967	0.133817	-2.22667	0.0259692	0.571272	Dctn4	protein_coding	dynactin 4 [Source:MGI Symbol;Acc:MGI:1914915]	18	60659257	60691838
ENSMUSG00000024639	411.681	0.212864	0.0960571	2.21602	0.0266904	0.571272	Gnaq	protein_coding	guanine nucleotide binding protein, alpha q polypeptide [Source:MGI Symbol;Acc:MGI:95776]	19	16110195	16364827
ENSMUSG00000024694	1211.6	0.466009	0.20955	2.22386	0.0261578	0.571272	Keg1	protein_coding	kidney expressed gene 1 [Source:MGI Symbol;Acc:MGI:1928492]	19	12673150	12697266
ENSMUSG00000024795	12.4301	1.63532	0.736816	2.21945	0.0264563	0.571272	Kif20b	protein_coding	kinesin family member 20B [Source:MGI Symbol;Acc:MGI:2444576]	19	34899761	34953145
ENSMUSG00000025612	518.043	0.351005	0.156877	2.23745	0.0252571	0.571272	Bach1	protein_coding	BTB and CNC homology 1, basic leucine zipper transcription factor 1 [Source:MGI Symbol;Acc:MGI:894680]	16	87495833	87530234
ENSMUSG00000025781	2598.74	-0.265036	0.118414	-2.23821	0.0252072	0.571272	Atp5c1	protein_coding	ATP synthase, H+ transporting, mitochondrial F1 complex, gamma polypeptide 1 [Source:MGI Symbol;Acc:MGI:1261437]	2	10060827	10085321
ENSMUSG00000026489	4922.9	-0.367681	0.164116	-2.24038	0.0250665	0.571272	Coq8a	protein_coding	coenzyme Q8A [Source:MGI Symbol;Acc:MGI:1914676]	1	179992803	180027167
ENSMUSG00000026792	140.021	-0.431846	0.192253	-2.24624	0.0246886	0.571272	Lrsam1	protein_coding	leucine rich repeat and sterile alpha motif containing 1 [Source:MGI Symbol;Acc:MGI:2684789]	2	32815228	32851626
ENSMUSG00000026798	46.7756	-0.543948	0.24351	-2.23378	0.0254975	0.571272	Coq4	protein_coding	coenzyme Q4 [Source:MGI Symbol;Acc:MGI:1098826]	2	29677505	29687947
ENSMUSG00000027752	83.8185	-0.552117	0.24638	-2.24092	0.0250314	0.571272	Exosc8	protein_coding	exosome component 8 [Source:MGI Symbol;Acc:MGI:1916889]	3	54636099	54642814
ENSMUSG00000028457	8.68411	1.40753	0.623932	2.2559	0.024077	0.571272	Atp8b5	protein_coding	ATPase, class I, type 8B, member 5 [Source:MGI Symbol;Acc:MGI:2444287]	4	43267159	43373833
ENSMUSG00000028484	333.51	0.322228	0.143937	2.23868	0.025177	0.571272	Psip1	protein_coding	PC4 and SFRS1 interacting protein 1 [Source:MGI Symbol;Acc:MGI:2142116]	4	83373917	83404696
ENSMUSG00000028552	567.32	0.295819	0.132068	2.2399	0.0250974	0.571272	Eps15	protein_coding	epidermal growth factor receptor pathway substrate 15 [Source:MGI Symbol;Acc:MGI:104583]	4	109137465	109245014
ENSMUSG00000028909	10.8772	-1.34107	0.601497	-2.22955	0.0257773	0.571272	Ptpru	protein_coding	protein tyrosine phosphatase, receptor type, U [Source:MGI Symbol;Acc:MGI:1321151]	4	131495768	131565599
ENSMUSG00000028998	419.563	-0.406589	0.18117	-2.24424	0.0248169	0.571272	Tomm7	protein_coding	translocase of outer mitochondrial membrane 7 [Source:MGI Symbol;Acc:MGI:1913419]	5	24043942	24049159
ENSMUSG00000029490	58.9654	0.724494	0.324981	2.22934	0.0257913	0.571272	Mfsd7a	protein_coding	major facilitator superfamily domain containing 7A [Source:MGI Symbol;Acc:MGI:2442629]	5	108588920	108596966
ENSMUSG00000030124	14.8819	-0.880483	0.391921	-2.24658	0.0246669	0.571272	Lag3	protein_coding	lymphocyte-activation gene 3 [Source:MGI Symbol;Acc:MGI:106588]	6	124881324	124888668
ENSMUSG00000030613	88.0377	-0.366446	0.165062	-2.22005	0.0264151	0.571272	Ccdc90b	protein_coding	coiled-coil domain containing 90B [Source:MGI Symbol;Acc:MGI:1913615]	7	92210357	92231502
ENSMUSG00000031138	2836.51	-0.286465	0.128869	-2.22292	0.0262212	0.571272	F9	protein_coding	coagulation factor IX [Source:MGI Symbol;Acc:MGI:88384]	X	59044824	59076119
ENSMUSG00000031592	278.904	0.323942	0.145028	2.23365	0.0255062	0.571272	Pcm1	protein_coding	pericentriolar material 1 [Source:MGI Symbol;Acc:MGI:1277958]	8	41692789	41785381
ENSMUSG00000032065	13.0161	-0.870672	0.390793	-2.22796	0.0258829	0.571272	Tex12	protein_coding	testis expressed 12 [Source:MGI Symbol;Acc:MGI:1913904]	9	50468119	50472625
ENSMUSG00000032081	10876.1	-0.361017	0.160852	-2.24441	0.0248061	0.571272	Apoc3	protein_coding	apolipoprotein C-III [Source:MGI Symbol;Acc:MGI:88055]	9	46144231	46146934
ENSMUSG00000032271	722.506	-0.507671	0.22652	-2.24117	0.0250149	0.571272	Nnmt	protein_coding	nicotinamide N-methyltransferase [Source:MGI Symbol;Acc:MGI:1099443]	9	48503177	48516453
ENSMUSG00000032560	630.774	-0.369591	0.164073	-2.25261	0.0242839	0.571272	Dnajc13	protein_coding	DnaJ heat shock protein family (Hsp40) member C13 [Source:MGI Symbol;Acc:MGI:2676368]	9	104028481	104140129
ENSMUSG00000032727	213.899	0.37243	0.165938	2.24439	0.0248076	0.571272	Mier3	protein_coding	MIER family member 3 [Source:MGI Symbol;Acc:MGI:2442317]	13	111817513	111855130
ENSMUSG00000034190	407.377	0.186132	0.0837518	2.22242	0.0262551	0.571272	Chmp7	protein_coding	charged multivesicular body protein 7 [Source:MGI Symbol;Acc:MGI:1913922]	14	69954449	69969990
ENSMUSG00000034936	232.392	-0.843668	0.375455	-2.24705	0.0246366	0.571272	Arl4d	protein_coding	ADP-ribosylation factor-like 4D [Source:MGI Symbol;Acc:MGI:1933155]	11	101556367	101558658
ENSMUSG00000036273	59.4085	0.867114	0.390901	2.21824	0.0265383	0.571272	Lrrk2	protein_coding	leucine-rich repeat kinase 2 [Source:MGI Symbol;Acc:MGI:1913975]	15	91557378	91700323
ENSMUSG00000036611	253.283	-0.38814	0.175088	-2.21683	0.0266347	0.571272	Eepd1	protein_coding	endonuclease/exonuclease/phosphatase family domain containing 1 [Source:MGI Symbol;Acc:MGI:1914734]	9	25392843	25515406
ENSMUSG00000036779	582.069	0.243537	0.109087	2.23249	0.0255824	0.571272	Tent4b	protein_coding	terminal nucleotidyltransferase 4B [Source:MGI Symbol;Acc:MGI:1917820]	8	88925841	88986350
ENSMUSG00000040040	68.2659	-0.402402	0.180039	-2.23508	0.0254123	0.571272	Ift88	protein_coding	intraflagellar transport 88 [Source:MGI Symbol;Acc:MGI:98715]	14	57661519	57755393
ENSMUSG00000040883	1948.66	-0.332313	0.14878	-2.23358	0.0255107	0.571272	Tmem205	protein_coding	transmembrane protein 205 [Source:MGI Symbol;Acc:MGI:3045495]	9	21832304	21838852
ENSMUSG00000041660	1662.35	-0.291743	0.131236	-2.22305	0.0262128	0.571272	Bbox1	protein_coding	butyrobetaine (gamma), 2-oxoglutarate dioxygenase 1 (gamma-butyrobetaine hydroxylase) [Source:MGI Symbol;Acc:MGI:1891372]	2	110093042	110144905
ENSMUSG00000046603	271.115	0.271642	0.121589	2.23409	0.025477	0.571272	Tcaim	protein_coding	T cell activation inhibitor, mitochondrial [Source:MGI Symbol;Acc:MGI:1196217]	9	122634604	122665399
ENSMUSG00000049858	1257.6	-0.282476	0.127095	-2.22257	0.0262451	0.571272	Suox	protein_coding	sulfite oxidase [Source:MGI Symbol;Acc:MGI:2446117]	10	128505763	128509942
ENSMUSG00000050312	166.198	0.349278	0.157303	2.22042	0.0263905	0.571272	Nsun3	protein_coding	NOL1/NOP2/Sun domain family member 3 [Source:MGI Symbol;Acc:MGI:2146565]	16	62552807	62607181
ENSMUSG00000050445	3341.97	-0.695047	0.312968	-2.22082	0.0263628	0.571272	Cyp8b1	protein_coding	cytochrome P450, family 8, subfamily b, polypeptide 1 [Source:MGI Symbol;Acc:MGI:1338044]	9	121743422	121745371
ENSMUSG00000053553	33.77	0.842877	0.379173	2.22293	0.0262203	0.571272	3110082I17Rik	protein_coding	RIKEN cDNA 3110082I17 gene [Source:MGI Symbol;Acc:MGI:1920462]	5	139345494	139446282
ENSMUSG00000053604	109.189	-0.398697	0.178392	-2.23495	0.0254208	0.571272	Rpia	protein_coding	ribose 5-phosphate isomerase A [Source:MGI Symbol;Acc:MGI:103254]	6	70742704	70769216
ENSMUSG00000059534	779.132	-0.331198	0.147898	-2.23936	0.0251324	0.571272	Uqcr10	protein_coding	ubiquinol-cytochrome c reductase, complex III subunit X [Source:MGI Symbol;Acc:MGI:1913402]	11	4651973	4654342
ENSMUSG00000060002	2817.37	-0.301308	0.134906	-2.23346	0.0255183	0.571272	Chpt1	protein_coding	choline phosphotransferase 1 [Source:MGI Symbol;Acc:MGI:2384841]	10	88288607	88339935
ENSMUSG00000062981	352.757	-0.279014	0.124353	-2.24373	0.0248498	0.571272	Mrpl42	protein_coding	mitochondrial ribosomal protein L42 [Source:MGI Symbol;Acc:MGI:1333774]	10	95316667	95337802
ENSMUSG00000064068	231.444	-0.29944	0.134982	-2.21837	0.0265298	0.571272	Mtx1	protein_coding	metaxin 1 [Source:MGI Symbol;Acc:MGI:103025]	3	89116388	89134395
ENSMUSG00000066071	1354.82	0.659115	0.29735	2.21663	0.0266483	0.571272	Cyp4a12a	protein_coding	cytochrome P450, family 4, subfamily a, polypeptide 12a [Source:MGI Symbol;Acc:MGI:88612]	4	115156243	115190012
ENSMUSG00000067787	368.689	-0.281452	0.12604	-2.23304	0.0255461	0.571272	Blcap	protein_coding	bladder cancer associated protein [Source:MGI Symbol;Acc:MGI:1858907]	2	157398282	157413194
ENSMUSG00000068874	2535.09	-0.311699	0.139045	-2.24172	0.0249797	0.571272	Selenbp1	protein_coding	selenium binding protein 1 [Source:MGI Symbol;Acc:MGI:96825]	3	94840367	94852069
ENSMUSG00000073838	863.268	-0.194951	0.0867533	-2.24719	0.024628	0.571272	Tufm	protein_coding	Tu translation elongation factor, mitochondrial [Source:MGI Symbol;Acc:MGI:1923686]	7	126086533	126089903
ENSMUSG00000074342	12.6784	0.993633	0.444233	2.23674	0.0253035	0.571272	I830077J02Rik	protein_coding	RIKEN cDNA I830077J02 gene [Source:MGI Symbol;Acc:MGI:3588284]	3	105831674	105839980
ENSMUSG00000084957	122.445	-0.482054	0.216597	-2.22558	0.0260422	0.571272	Bbip1	protein_coding	BBSome interacting protein 1 [Source:MGI Symbol;Acc:MGI:1913610]	19	53918292	53933058
ENSMUSG00000092558	220.147	0.301137	0.134108	2.24547	0.0247379	0.571272	Med20	protein_coding	mediator complex subunit 20 [Source:MGI Symbol;Acc:MGI:1929648]	17	47922507	47935343
ENSMUSG00000096770	75.3914	-6.00257	2.68588	-2.23486	0.0254266	0.571272	Amy2a4	protein_coding	amylase 2a4 [Source:MGI Symbol;Acc:MGI:3711258]	3	113187159	113198765
ENSMUSG00000006678	51.7022	0.827768	0.374674	2.2093	0.0271538	0.57262	Pola1	protein_coding	polymerase (DNA directed), alpha 1 [Source:MGI Symbol;Acc:MGI:99660]	X	92348373	92675761
ENSMUSG00000019689	153.933	-0.498397	0.225823	-2.20703	0.027312	0.57262	Fmc1	protein_coding	formation of mitochondrial complex V assembly factor 1 [Source:MGI Symbol;Acc:MGI:1913367]	6	38510437	38516384
ENSMUSG00000020198	762.528	0.277293	0.12552	2.20915	0.0271641	0.57262	Ap3d1	protein_coding	adaptor-related protein complex 3, delta 1 subunit [Source:MGI Symbol;Acc:MGI:107734]	10	80542790	80578098
ENSMUSG00000022041	59.4122	0.778908	0.351903	2.21341	0.0268691	0.57262	Chrna2	protein_coding	cholinergic receptor, nicotinic, alpha polypeptide 2 (neuronal) [Source:MGI Symbol;Acc:MGI:87886]	14	66372488	66390397
ENSMUSG00000025154	63.4196	0.557795	0.252613	2.20811	0.0272369	0.57262	Arhgap19	protein_coding	Rho GTPase activating protein 19 [Source:MGI Symbol;Acc:MGI:1918335]	19	41755027	41790486
ENSMUSG00000027082	113.013	0.369965	0.167352	2.2107	0.0270569	0.57262	Tfpi	protein_coding	tissue factor pathway inhibitor [Source:MGI Symbol;Acc:MGI:1095418]	2	84263199	84307119
ENSMUSG00000028648	548.848	-0.30172	0.136756	-2.20626	0.0273658	0.57262	Ndufs5	protein_coding	NADH:ubiquinone oxidoreductase core subunit S5 [Source:MGI Symbol;Acc:MGI:1890889]	4	123606503	123611995
ENSMUSG00000037149	856.971	0.266895	0.120664	2.21188	0.0269747	0.57262	Ddx1	protein_coding	DEAD box helicase 1 [Source:MGI Symbol;Acc:MGI:2144727]	12	13266974	13299214
ENSMUSG00000041199	12.6029	-0.841812	0.380535	-2.21218	0.0269543	0.57262	Rpusd1	protein_coding	RNA pseudouridylate synthase domain containing 1 [Source:MGI Symbol;Acc:MGI:1919186]	17	25946644	25950438
ENSMUSG00000046556	94.7874	0.359412	0.162843	2.20711	0.0273063	0.57262	Zfp319	protein_coding	zinc finger protein 319 [Source:MGI Symbol;Acc:MGI:1890618]	8	96049639	96058578
ENSMUSG00000059602	14.143	0.913353	0.413758	2.20746	0.0272821	0.57262	Syn3	protein_coding	synapsin III [Source:MGI Symbol;Acc:MGI:1351334]	10	85890989	86334760
ENSMUSG00000064370	130197	-0.273987	0.124198	-2.20605	0.0273807	0.57262	mt-Cytb	protein_coding	mitochondrially encoded cytochrome b [Source:MGI Symbol;Acc:MGI:102501]	MT	14145	15288
ENSMUSG00000066232	1240.1	0.227555	0.103145	2.20616	0.0273728	0.57262	Ipo7	protein_coding	importin 7 [Source:MGI Symbol;Acc:MGI:2152414]	7	109617481	109655816
ENSMUSG00000075467	151.582	-0.349132	0.157883	-2.21134	0.0270126	0.57262	Dnlz	protein_coding	DNL-type zinc finger [Source:MGI Symbol;Acc:MGI:106559]	2	26238133	26242122
ENSMUSG00000027291	250.044	0.451747	0.204926	2.20444	0.0274932	0.573097	Vps39	protein_coding	VPS39 HOPS complex subunit [Source:MGI Symbol;Acc:MGI:2443189]	2	120146942	120183618
ENSMUSG00000066839	348.116	-0.221875	0.100643	-2.20457	0.0274843	0.573097	Ecsit	protein_coding	ECSIT signalling integrator [Source:MGI Symbol;Acc:MGI:1349469]	9	21983542	21996734
ENSMUSG00000029189	204.058	0.414841	0.188266	2.20348	0.027561	0.573574	Sel1l3	protein_coding	sel-1 suppressor of lin-12-like 3 (C. elegans) [Source:MGI Symbol;Acc:MGI:1916941]	5	53264425	53371269
ENSMUSG00000031231	1641.71	-0.476316	0.216303	-2.20208	0.0276597	0.573901	Cox7b	protein_coding	cytochrome c oxidase subunit 7B [Source:MGI Symbol;Acc:MGI:1913392]	X	105059306	105066056
ENSMUSG00000038271	86.0221	0.394273	0.179054	2.20198	0.0276665	0.573901	Iffo1	protein_coding	intermediate filament family orphan 1 [Source:MGI Symbol;Acc:MGI:2444516]	6	125122204	125138745
ENSMUSG00000026826	15.2951	1.83246	0.832623	2.20083	0.0277479	0.574655	Nr4a2	protein_coding	nuclear receptor subfamily 4, group A, member 2 [Source:MGI Symbol;Acc:MGI:1352456]	2	56996842	57014015
ENSMUSG00000022089	104.071	-0.357477	0.162531	-2.19944	0.0278466	0.574837	Bin3	protein_coding	bridging integrator 3 [Source:MGI Symbol;Acc:MGI:1929883]	14	70337554	70375655
ENSMUSG00000037053	12479.3	-0.254348	0.115641	-2.19947	0.0278445	0.574837	Azgp1	protein_coding	alpha-2-glycoprotein 1, zinc [Source:MGI Symbol;Acc:MGI:103163]	5	137979782	137988495
ENSMUSG00000028553	7618.32	-0.400411	0.182234	-2.19724	0.0280036	0.577146	Angptl3	protein_coding	angiopoietin-like 3 [Source:MGI Symbol;Acc:MGI:1353627]	4	98919191	98934348
ENSMUSG00000058927	1555.68	-0.319342	0.145389	-2.19648	0.0280579	0.577334	Gm10053	protein_coding	predicted gene 10053 [Source:MGI Symbol;Acc:MGI:3704493]	19	24853050	24853995
ENSMUSG00000063146	41.6523	0.609177	0.277692	2.19371	0.0282559	0.580473	Clip2	protein_coding	CAP-GLY domain containing linker protein 2 [Source:MGI Symbol;Acc:MGI:1313136]	5	134518237	134581288
ENSMUSG00000020477	255.378	-0.322334	0.147071	-2.19169	0.0284018	0.582532	Mrps24	protein_coding	mitochondrial ribosomal protein S24 [Source:MGI Symbol;Acc:MGI:1928142]	11	5653983	5665680
ENSMUSG00000029720	104.401	0.493631	0.225399	2.19003	0.0285223	0.583521	Gm20605	protein_coding	predicted gene 20605 [Source:MGI Symbol;Acc:MGI:5306917]	5	137627437	137641161
ENSMUSG00000071647	245.627	0.294784	0.134619	2.18977	0.0285413	0.583521	Eml3	protein_coding	echinoderm microtubule associated protein like 3 [Source:MGI Symbol;Acc:MGI:2387612]	19	8906916	8918946
ENSMUSG00000005968	65.8023	0.761039	0.349815	2.17555	0.0295892	0.584709	Tuft1	protein_coding	tuftelin 1 [Source:MGI Symbol;Acc:MGI:109572]	3	94520064	94566179
ENSMUSG00000006932	2208.18	0.143794	0.0660121	2.1783	0.0293839	0.584709	Ctnnb1	protein_coding	catenin (cadherin associated protein), beta 1 [Source:MGI Symbol;Acc:MGI:88276]	9	120758282	120789573
ENSMUSG00000007656	468.986	0.231639	0.106153	2.18213	0.0291003	0.584709	Arpp19	protein_coding	cAMP-regulated phosphoprotein 19 [Source:MGI Symbol;Acc:MGI:1891691]	9	74944896	74967595
ENSMUSG00000014873	114.322	-0.388397	0.177987	-2.18216	0.0290974	0.584709	Surf2	protein_coding	surfeit gene 2 [Source:MGI Symbol;Acc:MGI:98444]	2	26806379	26810195
ENSMUSG00000022307	912.817	0.185983	0.0853249	2.1797	0.0292795	0.584709	Oxr1	protein_coding	oxidation resistance 1 [Source:MGI Symbol;Acc:MGI:2179326]	15	41310878	41724444
ENSMUSG00000022391	474.312	0.272167	0.12506	2.17629	0.0295337	0.584709	Rangap1	protein_coding	RAN GTPase activating protein 1 [Source:MGI Symbol;Acc:MGI:103071]	15	81588449	81629731
ENSMUSG00000024683	322.957	-0.284338	0.130144	-2.18479	0.0289044	0.584709	Mrpl16	protein_coding	mitochondrial ribosomal protein L16 [Source:MGI Symbol;Acc:MGI:2137219]	19	11747755	11752324
ENSMUSG00000024958	174.489	-0.312456	0.143637	-2.17532	0.0296061	0.584709	Gpr137	protein_coding	G protein-coupled receptor 137 [Source:MGI Symbol;Acc:MGI:2147529]	19	6915425	6919848
ENSMUSG00000025969	325.666	-0.471011	0.216496	-2.17561	0.0295841	0.584709	Nrp2	protein_coding	neuropilin 2 [Source:MGI Symbol;Acc:MGI:1100492]	1	62742444	62857854
ENSMUSG00000028439	100.741	0.460881	0.211222	2.18197	0.0291116	0.584709	Fam219a	protein_coding	family with sequence similarity 219, member A [Source:MGI Symbol;Acc:MGI:1919151]	4	41517691	41569538
ENSMUSG00000028580	557.322	0.245897	0.112791	2.18011	0.0292495	0.584709	Pum1	protein_coding	pumilio RNA-binding family member 1 [Source:MGI Symbol;Acc:MGI:1931749]	4	130390632	130508875
ENSMUSG00000028793	273.755	0.284529	0.130659	2.17764	0.0294327	0.584709	Rnf19b	protein_coding	ring finger protein 19B [Source:MGI Symbol;Acc:MGI:1922484]	4	128952064	128979679
ENSMUSG00000029249	347.744	0.248073	0.113876	2.17845	0.0293725	0.584709	Rest	protein_coding	RE1-silencing transcription factor [Source:MGI Symbol;Acc:MGI:104897]	5	77413338	77434279
ENSMUSG00000029445	21037.2	-0.340702	0.156588	-2.17578	0.0295719	0.584709	Hpd	protein_coding	4-hydroxyphenylpyruvic acid dioxygenase [Source:MGI Symbol;Acc:MGI:96213]	5	123309870	123320790
ENSMUSG00000031352	149.586	0.323499	0.148498	2.17847	0.0293707	0.584709	Hccs	protein_coding	holocytochrome c synthetase [Source:MGI Symbol;Acc:MGI:106911]	X	168033189	168103368
ENSMUSG00000032080	10859.4	-0.690333	0.317269	-2.17586	0.0295655	0.584709	Apoa4	protein_coding	apolipoprotein A-IV [Source:MGI Symbol;Acc:MGI:88051]	9	46151994	46154757
ENSMUSG00000032590	532.837	-0.323101	0.148524	-2.17541	0.0295992	0.584709	Apeh	protein_coding	acylpeptide hydrolase [Source:MGI Symbol;Acc:MGI:88041]	9	107962612	107971805
ENSMUSG00000035305	54.7872	0.509163	0.233091	2.1844	0.028933	0.584709	Ror1	protein_coding	receptor tyrosine kinase-like orphan receptor 1 [Source:MGI Symbol;Acc:MGI:1347520]	4	99952988	100301962
ENSMUSG00000041959	1041.12	-0.527052	0.241858	-2.17919	0.0293179	0.584709	S100a10	protein_coding	S100 calcium binding protein A10 (calpactin) [Source:MGI Symbol;Acc:MGI:1339468]	3	93462387	93471950
ENSMUSG00000046688	199.434	0.666614	0.306156	2.17737	0.0294529	0.584709	Tifa	protein_coding	TRAF-interacting protein with forkhead-associated domain [Source:MGI Symbol;Acc:MGI:2182965]	3	127583454	127625813
ENSMUSG00000096718	6.63893	-5.69695	2.61532	-2.1783	0.0293838	0.584709	Zfp781	protein_coding	zinc finger protein 781 [Source:MGI Symbol;Acc:MGI:3696710]	10	81737745	81766314
ENSMUSG00000110812	36.4632	0.781075	0.358743	2.17726	0.0294615	0.584709	Gm48407	unprocessed_pseudogene	predicted gene, 48407 [Source:MGI Symbol;Acc:MGI:6097897]	9	36292981	36293195
ENSMUSG00000028407	29.9742	-0.571996	0.263109	-2.17399	0.0297059	0.585775	Smim27	protein_coding	small integral membrane protein 27 [Source:MGI Symbol;Acc:MGI:1913684]	4	40269579	40270940
ENSMUSG00000037860	24.1306	-1.0014	0.460799	-2.17319	0.0297664	0.586063	Aim2	protein_coding	absent in melanoma 2 [Source:MGI Symbol;Acc:MGI:2686159]	1	173178445	173293606
ENSMUSG00000020527	98.2393	0.480464	0.221161	2.17246	0.0298208	0.586231	Myo19	protein_coding	myosin XIX [Source:MGI Symbol;Acc:MGI:1913446]	11	84770974	84802052
ENSMUSG00000029076	1299.05	-0.184367	0.0849052	-2.17144	0.0298976	0.586837	Sdf4	protein_coding	stromal cell derived factor 4 [Source:MGI Symbol;Acc:MGI:108079]	4	156077329	156098067
ENSMUSG00000028128	40.0187	0.875105	0.403513	2.16872	0.0301043	0.589989	F3	protein_coding	coagulation factor III [Source:MGI Symbol;Acc:MGI:88381]	3	121517186	121528697
ENSMUSG00000020153	398.379	-0.302944	0.139755	-2.16768	0.0301828	0.590622	Ndufs7	protein_coding	NADH:ubiquinone oxidoreductase core subunit S7 [Source:MGI Symbol;Acc:MGI:1922656]	10	80084955	80092628
ENSMUSG00000045795	357.039	0.258225	0.119198	2.16635	0.0302845	0.591705	Whamm	protein_coding	WAS protein homolog associated with actin, golgi membranes and microtubules [Source:MGI Symbol;Acc:MGI:2142282]	7	81221014	81246584
ENSMUSG00000007827	105.562	0.517743	0.239148	2.16494	0.030392	0.592078	Ankrd26	protein_coding	ankyrin repeat domain 26 [Source:MGI Symbol;Acc:MGI:1917887]	6	118478269	118539187
ENSMUSG00000015575	259.908	-0.350498	0.162349	-2.15892	0.0308567	0.592078	Atp6v0e	protein_coding	ATPase, H+ transporting, lysosomal V0 subunit E [Source:MGI Symbol;Acc:MGI:1328318]	17	26882205	26918621
ENSMUSG00000020413	103.391	-0.368546	0.17091	-2.15637	0.0310544	0.592078	Hus1	protein_coding	HUS1 checkpoint clamp component [Source:MGI Symbol;Acc:MGI:1277962]	11	8943137	8961191
ENSMUSG00000021981	857.026	-0.197961	0.0917891	-2.15669	0.0310296	0.592078	Cab39l	protein_coding	calcium binding protein 39-like [Source:MGI Symbol;Acc:MGI:1914081]	14	59678421	59823213
ENSMUSG00000022358	61.57	0.702115	0.325586	2.15647	0.0310473	0.592078	Fbxo32	protein_coding	F-box protein 32 [Source:MGI Symbol;Acc:MGI:1914981]	15	58039275	58078328
ENSMUSG00000024474	834.663	0.17222	0.0797457	2.15962	0.0308023	0.592078	Ik	protein_coding	IK cytokine [Source:MGI Symbol;Acc:MGI:1345142]	18	36877709	36890692
ENSMUSG00000025571	341.293	0.26484	0.122746	2.15763	0.0309565	0.592078	Tnrc6c	protein_coding	trinucleotide repeat containing 6C [Source:MGI Symbol;Acc:MGI:2443265]	11	117545115	117654265
ENSMUSG00000026960	125.337	0.373557	0.173272	2.1559	0.0310913	0.592078	Arl6ip6	protein_coding	ADP-ribosylation factor-like 6 interacting protein 6 [Source:MGI Symbol;Acc:MGI:1929507]	2	53081738	53109232
ENSMUSG00000028383	759.924	0.376209	0.174127	2.16054	0.030731	0.592078	Hsdl2	protein_coding	hydroxysteroid dehydrogenase like 2 [Source:MGI Symbol;Acc:MGI:1919729]	4	59581563	59618689
ENSMUSG00000029416	212.411	-0.491956	0.22784	-2.15922	0.0308332	0.592078	Slc15a4	protein_coding	solute carrier family 15, member 4 [Source:MGI Symbol;Acc:MGI:2140796]	5	127672728	127709961
ENSMUSG00000029864	936.45	-0.305043	0.141105	-2.16182	0.0306322	0.592078	Gstk1	protein_coding	glutathione S-transferase kappa 1 [Source:MGI Symbol;Acc:MGI:1923513]	6	42222869	42227381
ENSMUSG00000031090	196.02	0.38755	0.17938	2.1605	0.0307341	0.592078	Nadsyn1	protein_coding	NAD synthetase 1 [Source:MGI Symbol;Acc:MGI:1926164]	7	143349321	143376586
ENSMUSG00000037139	12.7506	-1.57863	0.730829	-2.16005	0.0307686	0.592078	Myom3	protein_coding	myomesin family, member 3 [Source:MGI Symbol;Acc:MGI:2685280]	4	135487026	135542875
ENSMUSG00000037573	1431.58	0.480283	0.222209	2.1614	0.0306645	0.592078	Tob1	protein_coding	transducer of ErbB-2.1 [Source:MGI Symbol;Acc:MGI:1349721]	11	94102280	94106321
ENSMUSG00000040945	325.52	0.303153	0.140508	2.15755	0.030963	0.592078	Rcc2	protein_coding	regulator of chromosome condensation 2 [Source:MGI Symbol;Acc:MGI:1919784]	4	140427852	140450531
ENSMUSG00000060989	11.673	1.96699	0.91033	2.16074	0.0307151	0.592078	Gm11847	processed_pseudogene	predicted gene 11847 [Source:MGI Symbol;Acc:MGI:3651787]	4	12232833	12233951
ENSMUSG00000063787	216.149	-0.432839	0.20097	-2.15375	0.0312599	0.593519	Chchd1	protein_coding	coiled-coil-helix-coiled-coil-helix domain containing 1 [Source:MGI Symbol;Acc:MGI:1913371]	14	20753074	20754493
ENSMUSG00000089678	2094.2	-0.294132	0.136533	-2.15429	0.0312173	0.593519	Agxt2	protein_coding	alanine-glyoxylate aminotransferase 2 [Source:MGI Symbol;Acc:MGI:2146052]	15	10358618	10410239
ENSMUSG00000024943	300.963	0.329054	0.152902	2.15205	0.0313932	0.593707	Smc5	protein_coding	structural maintenance of chromosomes 5 [Source:MGI Symbol;Acc:MGI:2385088]	19	23183815	23251261
ENSMUSG00000025868	419.667	-0.214274	0.0995767	-2.15185	0.0314091	0.593707	Higd2a	protein_coding	HIG1 domain family, member 2A [Source:MGI Symbol;Acc:MGI:1914294]	13	54738020	54738971
ENSMUSG00000044080	675.459	-0.481523	0.223747	-2.15209	0.0313907	0.593707	S100a1	protein_coding	S100 calcium binding protein A1 [Source:MGI Symbol;Acc:MGI:1338917]	3	90418341	90421699
ENSMUSG00000003380	288.043	-0.362489	0.168683	-2.14894	0.0316393	0.597174	Rabac1	protein_coding	Rab acceptor 1 (prenylated) [Source:MGI Symbol;Acc:MGI:1201692]	7	24669177	24672179
ENSMUSG00000002279	347.93	-0.281984	0.131277	-2.148	0.0317134	0.597691	Lmf1	protein_coding	lipase maturation factor 1 [Source:MGI Symbol;Acc:MGI:1923733]	17	25798059	25881800
ENSMUSG00000036054	178.946	0.442629	0.206168	2.14693	0.0317985	0.598412	Sugp2	protein_coding	SURP and G patch domain containing 2 [Source:MGI Symbol;Acc:MGI:2678085]	8	70686876	70732565
ENSMUSG00000054855	153.239	-0.398977	0.185989	-2.14516	0.0319397	0.599302	Rnd1	protein_coding	Rho family GTPase 1 [Source:MGI Symbol;Acc:MGI:2444878]	15	98561302	98575342
ENSMUSG00000083364	60.5873	0.497591	0.231904	2.14568	0.0318986	0.599302	Llph-ps2	processed_pseudogene	LLP homolog, pseudogene 2 [Source:MGI Symbol;Acc:MGI:3642864]	X	13084449	13084841
ENSMUSG00000031402	318.847	0.291613	0.136053	2.14337	0.0320834	0.600551	Mpp1	protein_coding	membrane protein, palmitoylated [Source:MGI Symbol;Acc:MGI:105941]	X	74153339	74174622
ENSMUSG00000053414	21.3911	0.97269	0.453858	2.14316	0.0321002	0.600551	Hunk	protein_coding	hormonally upregulated Neu-associated kinase [Source:MGI Symbol;Acc:MGI:1347352]	16	90182901	90296441
ENSMUSG00000038007	163.072	-0.312613	0.145915	-2.14244	0.0321582	0.600756	Acer2	protein_coding	alkaline ceramidase 2 [Source:MGI Symbol;Acc:MGI:1920932]	4	86792633	86853059
ENSMUSG00000026154	107.162	-0.498687	0.232875	-2.14144	0.0322388	0.601383	Sdhaf4	protein_coding	succinate dehydrogenase complex assembly factor 4 [Source:MGI Symbol;Acc:MGI:1915252]	1	24035020	24044737
ENSMUSG00000002769	12780.7	-0.420741	0.197553	-2.12976	0.0331912	0.60467	Gnmt	protein_coding	glycine N-methyltransferase [Source:MGI Symbol;Acc:MGI:1202304]	17	47036590	47040094
ENSMUSG00000004591	581.254	0.225594	0.105781	2.13265	0.0329538	0.60467	Pkn2	protein_coding	protein kinase N2 [Source:MGI Symbol;Acc:MGI:109211]	3	142496663	142587765
ENSMUSG00000006494	1242.48	-0.441398	0.207631	-2.12588	0.0335133	0.60467	Pdk1	protein_coding	pyruvate dehydrogenase kinase, isoenzyme 1 [Source:MGI Symbol;Acc:MGI:1926119]	2	71703568	71734202
ENSMUSG00000006850	54.7943	-0.463545	0.218913	-2.11748	0.0342191	0.60467	Tmco6	protein_coding	transmembrane and coiled-coil domains 6 [Source:MGI Symbol;Acc:MGI:1919233]	18	36868092	36875450
ENSMUSG00000017713	46.8998	0.485749	0.227279	2.13724	0.0325784	0.60467	Tha1	protein_coding	threonine aldolase 1 [Source:MGI Symbol;Acc:MGI:1919026]	11	117758778	117764307
ENSMUSG00000020476	259.913	0.219201	0.103265	2.1227	0.0337793	0.60467	Dbnl	protein_coding	drebrin-like [Source:MGI Symbol;Acc:MGI:700006]	11	5738488	5750962
ENSMUSG00000020788	19.5448	-0.925109	0.433508	-2.13401	0.0328421	0.60467	Atp2a3	protein_coding	ATPase, Ca++ transporting, ubiquitous [Source:MGI Symbol;Acc:MGI:1194503]	11	72851995	72883870
ENSMUSG00000022020	161.177	0.468502	0.221274	2.1173	0.0342345	0.60467	Naa16	protein_coding	N(alpha)-acetyltransferase 16, NatA auxiliary subunit [Source:MGI Symbol;Acc:MGI:1914147]	14	79562709	79628218
ENSMUSG00000022671	117.154	-0.367929	0.172669	-2.13083	0.0331029	0.60467	Mzt2	protein_coding	mitotic spindle organizing protein 2 [Source:MGI Symbol;Acc:MGI:1922845]	16	15666305	15681233
ENSMUSG00000022698	1097.59	0.20403	0.0961283	2.12248	0.0337975	0.60467	Naa50	protein_coding	N(alpha)-acetyltransferase 50, NatE catalytic subunit [Source:MGI Symbol;Acc:MGI:1919367]	16	43960193	43983729
ENSMUSG00000023025	928.659	0.241204	0.113749	2.12049	0.0339644	0.60467	Larp4	protein_coding	La ribonucleoprotein domain family, member 4 [Source:MGI Symbol;Acc:MGI:2443114]	15	99867946	99914239
ENSMUSG00000024142	98.1506	0.458907	0.214956	2.13489	0.0327697	0.60467	Mlst8	protein_coding	MTOR associated protein, LST8 homolog (S. cerevisiae) [Source:MGI Symbol;Acc:MGI:1929514]	17	24692525	24698052
ENSMUSG00000024664	31.98	-0.688217	0.322259	-2.13561	0.0327115	0.60467	Fads3	protein_coding	fatty acid desaturase 3 [Source:MGI Symbol;Acc:MGI:1928740]	19	10018933	10037474
ENSMUSG00000025532	166.215	-0.278083	0.130813	-2.12581	0.0335191	0.60467	Crcp	protein_coding	calcitonin gene-related peptide-receptor component protein [Source:MGI Symbol;Acc:MGI:1100818]	5	130058131	130089630
ENSMUSG00000026526	1612.87	-0.263271	0.123251	-2.13605	0.0326754	0.60467	Fh1	protein_coding	fumarate hydratase 1 [Source:MGI Symbol;Acc:MGI:95530]	1	175427940	175453201
ENSMUSG00000026688	99.1665	-0.661792	0.311644	-2.12355	0.0337074	0.60467	Mgst3	protein_coding	microsomal glutathione S-transferase 3 [Source:MGI Symbol;Acc:MGI:1913697]	1	167199535	167221410
ENSMUSG00000028412	739.994	-0.290001	0.136407	-2.126	0.0335033	0.60467	Slc44a1	protein_coding	solute carrier family 44, member 1 [Source:MGI Symbol;Acc:MGI:2140592]	4	53440413	53622478
ENSMUSG00000028830	339.25	0.316822	0.148868	2.1282	0.0333202	0.60467	AU040320	protein_coding	expressed sequence AU040320 [Source:MGI Symbol;Acc:MGI:2140475]	4	126647337	126763863
ENSMUSG00000030660	633.769	0.275801	0.130142	2.11923	0.0340713	0.60467	Pik3c2a	protein_coding	phosphatidylinositol-4-phosphate 3-kinase catalytic subunit type 2 alpha [Source:MGI Symbol;Acc:MGI:1203729]	7	115936500	116042684
ENSMUSG00000031072	136.518	-0.53644	0.252634	-2.12338	0.0337217	0.60467	LTO1	protein_coding	ABCE maturation factor [Source:MGI Symbol;Acc:MGI:1919534]	7	144468837	144485438
ENSMUSG00000031792	85.9286	0.391157	0.184457	2.12059	0.0339566	0.60467	Usb1	protein_coding	U6 snRNA biogenesis 1 [Source:MGI Symbol;Acc:MGI:2142454]	8	96058912	96074135
ENSMUSG00000032690	47.5691	0.54841	0.258958	2.11776	0.0341955	0.60467	Oas2	protein_coding	2'-5' oligoadenylate synthetase 2 [Source:MGI Symbol;Acc:MGI:2180852]	5	120868398	120887918
ENSMUSG00000035901	508.839	0.255401	0.119781	2.13223	0.0329883	0.60467	Dennd5a	protein_coding	DENN/MADD domain containing 5A [Source:MGI Symbol;Acc:MGI:1201681]	7	109492987	109559677
ENSMUSG00000037204	258.186	-0.358276	0.16905	-2.11935	0.0340611	0.60467	Atg101	protein_coding	autophagy related 101 [Source:MGI Symbol;Acc:MGI:1915368]	15	101182153	101188826
ENSMUSG00000037916	1383.06	-0.206874	0.0972688	-2.12682	0.0334346	0.60467	Ndufv1	protein_coding	NADH:ubiquinone oxidoreductase core subunit V1 [Source:MGI Symbol;Acc:MGI:107851]	19	4057384	4062806
ENSMUSG00000038349	17.5408	1.33848	0.631578	2.11927	0.0340679	0.60467	Plcl1	protein_coding	phospholipase C-like 1 [Source:MGI Symbol;Acc:MGI:3036262]	1	55445080	55793444
ENSMUSG00000038685	125.56	-0.505169	0.23679	-2.13341	0.0328915	0.60467	Rtel1	protein_coding	regulator of telomere elongation helicase 1 [Source:MGI Symbol;Acc:MGI:2139369]	2	180961532	180998409
ENSMUSG00000039997	260.228	0.268548	0.126853	2.11699	0.0342606	0.60467	Ifi203	protein_coding	interferon activated gene 203 [Source:MGI Symbol;Acc:MGI:96428]	1	173747973	173770238
ENSMUSG00000040605	94.903	1.06312	0.501066	2.12173	0.0338606	0.60467	Bace2	protein_coding	beta-site APP-cleaving enzyme 2 [Source:MGI Symbol;Acc:MGI:1860440]	16	97157942	97244136
ENSMUSG00000040888	343.124	-0.37428	0.175185	-2.13649	0.0326396	0.60467	Gfer	protein_coding	growth factor, augmenter of liver regeneration [Source:MGI Symbol;Acc:MGI:107757]	17	24912161	24915130
ENSMUSG00000041426	894.127	-0.252403	0.118046	-2.13818	0.0325025	0.60467	Hibch	protein_coding	3-hydroxyisobutyryl-Coenzyme A hydrolase [Source:MGI Symbol;Acc:MGI:1923792]	1	52884088	52960145
ENSMUSG00000056666	3467.25	-0.592123	0.279229	-2.12056	0.0339584	0.60467	Retsat	protein_coding	retinol saturase (all trans retinol 13,14 reductase) [Source:MGI Symbol;Acc:MGI:1914692]	6	72575458	72585408
ENSMUSG00000066513	21.8445	0.964624	0.455505	2.1177	0.0342002	0.60467	Klk1b4	protein_coding	kallikrein 1-related pepidase b4 [Source:MGI Symbol;Acc:MGI:97320]	7	43856859	43861178
ENSMUSG00000066829	61.0353	0.665953	0.313844	2.12193	0.0338439	0.60467	Zfp810	protein_coding	zinc finger protein 810 [Source:MGI Symbol;Acc:MGI:2384563]	9	22188044	22218944
ENSMUSG00000069539	464.778	0.253712	0.11888	2.13418	0.032828	0.60467	Scyl2	protein_coding	SCY1-like 2 (S. cerevisiae) [Source:MGI Symbol;Acc:MGI:1289172]	10	89474583	89522147
ENSMUSG00000070368	47.7203	0.923345	0.43489	2.12317	0.0337398	0.60467	Prok1	protein_coding	prokineticin 1 [Source:MGI Symbol;Acc:MGI:2180370]	3	107140113	107147023
ENSMUSG00000075279	140.015	-0.420387	0.197855	-2.12472	0.0336101	0.60467	Mrpl23-ps1	processed_pseudogene	mitichondrial ribosomal protein L23, pseudogene 1 [Source:MGI Symbol;Acc:MGI:3650679]	2	74421674	74422253
ENSMUSG00000117284	140.03	0.336138	0.157891	2.12892	0.0332609	0.60467	Gm7072	protein_coding	predicted gene 7072 [Source:MGI Symbol;Acc:MGI:3648314]	17	22504852	22533818
ENSMUSG00000117924	130.41	-0.318663	0.149156	-2.13644	0.0326433	0.60467	Tmem223	protein_coding	transmembrane protein 223 [Source:MGI Symbol;Acc:MGI:1914086]	19	8748360	8749839
ENSMUSG00000021273	916.598	-0.437058	0.206543	-2.11606	0.0343393	0.604774	Fdft1	protein_coding	farnesyl diphosphate farnesyl transferase 1 [Source:MGI Symbol;Acc:MGI:102706]	14	63382599	63417027
ENSMUSG00000023122	75.8925	-0.521701	0.246657	-2.11509	0.0344224	0.604774	Sult1c2	protein_coding	sulfotransferase family, cytosolic, 1C, member 2 [Source:MGI Symbol;Acc:MGI:1916333]	17	54136665	54153367
ENSMUSG00000027774	1101.55	-0.219851	0.103957	-2.11482	0.0344449	0.604774	Gfm1	protein_coding	G elongation factor, mitochondrial 1 [Source:MGI Symbol;Acc:MGI:107339]	3	67337429	67383862
ENSMUSG00000074115	1701.46	-2.38451	1.12759	-2.1147	0.0344558	0.604774	Saa1	protein_coding	serum amyloid A 1 [Source:MGI Symbol;Acc:MGI:98221]	7	46389921	46392404
ENSMUSG00000025317	755.655	-0.266103	0.126003	-2.11187	0.0346975	0.607349	Car5a	protein_coding	carbonic anhydrase 5a, mitochondrial [Source:MGI Symbol;Acc:MGI:101946]	8	122642865	122671643
ENSMUSG00000036707	806.44	0.185984	0.0880594	2.11203	0.034684	0.607349	Cab39	protein_coding	calcium binding protein 39 [Source:MGI Symbol;Acc:MGI:107438]	1	85721162	85779297
ENSMUSG00000026500	198.1	-0.268776	0.127366	-2.11026	0.0348358	0.608557	Cox20	protein_coding	cytochrome c oxidase assembly protein 20 [Source:MGI Symbol;Acc:MGI:1913609]	1	178146695	178150258
ENSMUSG00000054545	1481.25	-0.21727	0.102973	-2.10996	0.0348618	0.608557	Ugt1a6a	protein_coding	UDP glucuronosyltransferase 1 family, polypeptide A6A [Source:MGI Symbol;Acc:MGI:2137698]	1	88062531	88146719
ENSMUSG00000041736	298.559	-0.435654	0.206572	-2.10897	0.0349473	0.608608	Tspo	protein_coding	translocator protein [Source:MGI Symbol;Acc:MGI:88222]	15	83447793	83458404
ENSMUSG00000049871	18.2638	0.817326	0.387575	2.10882	0.03496	0.608608	Nlrc3	protein_coding	NLR family, CARD domain containing 3 [Source:MGI Symbol;Acc:MGI:2444070]	16	3762871	3794496
ENSMUSG00000023026	171.81	0.413647	0.196407	2.10607	0.0351979	0.609608	Dip2b	protein_coding	disco interacting protein 2 homolog B [Source:MGI Symbol;Acc:MGI:2145977]	15	99936545	100117354
ENSMUSG00000029474	105.492	0.593169	0.281736	2.10541	0.035256	0.609608	Rnf34	protein_coding	ring finger protein 34 [Source:MGI Symbol;Acc:MGI:2153340]	5	122988111	123009354
ENSMUSG00000036270	203.134	0.313254	0.148783	2.10543	0.0352536	0.609608	Edc4	protein_coding	enhancer of mRNA decapping 4 [Source:MGI Symbol;Acc:MGI:2446249]	8	106607513	106621540
ENSMUSG00000044533	5659.68	-0.217975	0.10346	-2.10686	0.0351297	0.609608	Rps2	protein_coding	ribosomal protein S2 [Source:MGI Symbol;Acc:MGI:105110]	17	24937090	24940903
ENSMUSG00000079555	55.0221	0.405241	0.192403	2.10621	0.0351858	0.609608	Haus3	protein_coding	HAUS augmin-like complex, subunit 3 [Source:MGI Symbol;Acc:MGI:2387633]	5	34311224	34326871
ENSMUSG00000006050	462.779	-0.190143	0.090731	-2.09567	0.0361112	0.610063	Sra1	protein_coding	steroid receptor RNA activator 1 [Source:MGI Symbol;Acc:MGI:1344414]	18	36799734	36803868
ENSMUSG00000013701	894.36	-0.16983	0.0807892	-2.10214	0.0355413	0.610063	Timm23	protein_coding	translocase of inner mitochondrial membrane 23 [Source:MGI Symbol;Acc:MGI:1858317]	14	31902119	31923855
ENSMUSG00000018102	1180.03	-0.369101	0.176097	-2.09601	0.0360815	0.610063	H2bc4	protein_coding	H2B clustered histone 4 [Source:MGI Symbol;Acc:MGI:1915274]	13	23868182	23876891
ENSMUSG00000019478	192.46	-0.317752	0.151632	-2.09554	0.0361228	0.610063	Rab4a	protein_coding	RAB4A, member RAS oncogene family [Source:MGI Symbol;Acc:MGI:105069]	8	124532724	124562026
ENSMUSG00000021217	20.8124	1.13049	0.53732	2.10393	0.0353842	0.610063	Tshz3	protein_coding	teashirt zinc finger family member 3 [Source:MGI Symbol;Acc:MGI:2442819]	7	36397543	36472978
ENSMUSG00000022667	12.0314	0.92517	0.439846	2.1034	0.0354311	0.610063	Cd200r1	protein_coding	CD200 receptor 1 [Source:MGI Symbol;Acc:MGI:1889024]	16	44586099	44615341
ENSMUSG00000024997	1001.69	-0.218629	0.10393	-2.10362	0.0354117	0.610063	Prdx3	protein_coding	peroxiredoxin 3 [Source:MGI Symbol;Acc:MGI:88034]	19	60852489	60862994
ENSMUSG00000025197	2785.18	0.512639	0.244443	2.09717	0.0359785	0.610063	Cyp2c23	protein_coding	cytochrome P450, family 2, subfamily c, polypeptide 23 [Source:MGI Symbol;Acc:MGI:1888897]	19	43993461	44017647
ENSMUSG00000027984	3266.78	-0.257402	0.122829	-2.0956	0.0361174	0.610063	Hadh	protein_coding	hydroxyacyl-Coenzyme A dehydrogenase [Source:MGI Symbol;Acc:MGI:96009]	3	131027068	131065750
ENSMUSG00000028715	3376.8	-2.2186	1.05883	-2.09533	0.0361416	0.610063	Cyp4a14	protein_coding	cytochrome P450, family 4, subfamily a, polypeptide 14 [Source:MGI Symbol;Acc:MGI:1096550]	4	115343397	115353339
ENSMUSG00000030008	47.2059	-0.513668	0.244639	-2.0997	0.0357556	0.610063	Pradc1	protein_coding	protease-associated domain containing 1 [Source:MGI Symbol;Acc:MGI:1920577]	6	85423792	85428952
ENSMUSG00000030499	76.414	1.09421	0.522195	2.09541	0.036135	0.610063	Kctd15	protein_coding	potassium channel tetramerisation domain containing 15 [Source:MGI Symbol;Acc:MGI:2385276]	7	34338439	34356157
ENSMUSG00000036606	2375.79	0.185132	0.088122	2.10086	0.0356536	0.610063	Plxnb2	protein_coding	plexin B2 [Source:MGI Symbol;Acc:MGI:2154239]	15	89039752	89064991
ENSMUSG00000044894	1586.84	-0.459077	0.218834	-2.09784	0.0359196	0.610063	Uqcrq	protein_coding	ubiquinol-cytochrome c reductase, complex III subunit VII [Source:MGI Symbol;Acc:MGI:107807]	11	53318749	53321658
ENSMUSG00000049907	24.879	-0.594664	0.28363	-2.09662	0.0360272	0.610063	Rasl11b	protein_coding	RAS-like, family 11, member B [Source:MGI Symbol;Acc:MGI:1916189]	5	74355947	74360142
ENSMUSG00000059263	1253.67	0.15721	0.0749537	2.09743	0.0359552	0.610063	Usp47	protein_coding	ubiquitin specific peptidase 47 [Source:MGI Symbol;Acc:MGI:1922246]	7	111622711	111710868
ENSMUSG00000073062	65.7077	0.434838	0.207245	2.09819	0.0358888	0.610063	Zxdb	protein_coding	zinc finger, X-linked, duplicated B [Source:MGI Symbol;Acc:MGI:3694898]	X	93768175	93773793
ENSMUSG00000094870	189.006	0.342193	0.163258	2.09603	0.0360794	0.610063	Zfp131	protein_coding	zinc finger protein 131 [Source:MGI Symbol;Acc:MGI:1919715]	13	120226723	120252425
ENSMUSG00000021102	510.225	-0.319522	0.152605	-2.09379	0.0362789	0.611572	Glrx5	protein_coding	glutaredoxin 5 [Source:MGI Symbol;Acc:MGI:1920296]	12	104998947	105009165
ENSMUSG00000036561	438.696	-0.33974	0.162386	-2.09217	0.0364231	0.613194	Ppp6r2	protein_coding	protein phosphatase 6, regulatory subunit 2 [Source:MGI Symbol;Acc:MGI:1918724]	15	89095756	89171213
ENSMUSG00000053898	1977.27	-0.316554	0.151393	-2.09094	0.0365338	0.614248	Ech1	protein_coding	enoyl coenzyme A hydratase 1, peroxisomal [Source:MGI Symbol;Acc:MGI:1858208]	7	28524642	28531672
ENSMUSG00000023307	800.152	0.163927	0.0784401	2.08984	0.0366326	0.6151	Marchf5	protein_coding	membrane associated ring-CH-type finger 5 [Source:MGI Symbol;Acc:MGI:1915207]	19	37184942	37199550
ENSMUSG00000019487	92.0261	0.571481	0.27385	2.08684	0.0369025	0.618651	Trip10	protein_coding	thyroid hormone receptor interactor 10 [Source:MGI Symbol;Acc:MGI:2146901]	17	57556455	57570665
ENSMUSG00000020288	441.731	0.330144	0.158235	2.08642	0.0369409	0.618651	Ahsa2	protein_coding	AHA1, activator of heat shock protein ATPase 2 [Source:MGI Symbol;Acc:MGI:1916133]	11	23437882	23448030
ENSMUSG00000028433	207.025	-0.239777	0.114964	-2.08568	0.0370078	0.61896	Ubap2	protein_coding	ubiquitin-associated protein 2 [Source:MGI Symbol;Acc:MGI:1916176]	4	41194313	41275144
ENSMUSG00000020707	122.086	0.555844	0.266703	2.08414	0.0371479	0.620077	Rnf135	protein_coding	ring finger protein 135 [Source:MGI Symbol;Acc:MGI:1919206]	11	80074677	80090583
ENSMUSG00000020818	157.261	-0.318218	0.15271	-2.0838	0.0371783	0.620077	Mfsd11	protein_coding	major facilitator superfamily domain containing 11 [Source:MGI Symbol;Acc:MGI:1917150]	11	116743266	116766461
ENSMUSG00000026276	229.763	-0.337199	0.16192	-2.0825	0.0372972	0.620077	Septin2	protein_coding	septin 2 [Source:MGI Symbol;Acc:MGI:97298]	1	93406686	93437982
ENSMUSG00000086784	919.645	-0.217199	0.10428	-2.08285	0.037265	0.620077	Isoc2a	protein_coding	isochorismatase domain containing 2a [Source:MGI Symbol;Acc:MGI:3609243]	7	4880152	4899972
ENSMUSG00000093593	19.0188	1.22393	0.587786	2.08228	0.0373172	0.620077	Gm20683	protein_coding	predicted gene 20683 [Source:MGI Symbol;Acc:MGI:5313130]	17	26053439	26060737
ENSMUSG00000042670	225.987	-0.37221	0.178809	-2.08161	0.0373781	0.620281	Immp1l	protein_coding	IMP1 inner mitochondrial membrane peptidase-like (S. cerevisiae) [Source:MGI Symbol;Acc:MGI:1913791]	2	105734983	105795903
ENSMUSG00000028382	1004.27	0.233693	0.112359	2.07987	0.0375376	0.622121	Ptbp3	protein_coding	polypyrimidine tract binding protein 3 [Source:MGI Symbol;Acc:MGI:1923334]	4	59471868	59549364
ENSMUSG00000002416	412.767	-0.499481	0.240249	-2.07901	0.0376164	0.62262	Ndufb2	protein_coding	NADH:ubiquinone oxidoreductase subunit B2 [Source:MGI Symbol;Acc:MGI:1915448]	6	39569508	39580316
ENSMUSG00000035183	8.87822	1.0847	0.522267	2.0769	0.0378107	0.625026	Slc24a5	protein_coding	solute carrier family 24, member 5 [Source:MGI Symbol;Acc:MGI:2677271]	2	124910044	124930597
ENSMUSG00000020884	4088.16	-0.262662	0.126566	-2.0753	0.0379587	0.625046	Asgr1	protein_coding	asialoglycoprotein receptor 1 [Source:MGI Symbol;Acc:MGI:88081]	11	69944911	69948720
ENSMUSG00000041161	60.3236	0.40817	0.19659	2.07625	0.0378709	0.625046	Otud3	protein_coding	OTU domain containing 3 [Source:MGI Symbol;Acc:MGI:1920412]	4	138622690	138641256
ENSMUSG00000047603	71.8783	-0.458253	0.220813	-2.0753	0.0379584	0.625046	Zfp235	protein_coding	zinc finger protein 235 [Source:MGI Symbol;Acc:MGI:1929117]	7	23833594	23842666
ENSMUSG00000030470	114.485	-0.593774	0.286383	-2.07335	0.0381393	0.627212	Csrp3	protein_coding	cysteine and glycine-rich protein 3 [Source:MGI Symbol;Acc:MGI:1330824]	7	48480146	48497781
ENSMUSG00000025956	89.3894	-0.453097	0.218765	-2.07115	0.0383445	0.628968	Mettl21a	protein_coding	methyltransferase like 21A [Source:MGI Symbol;Acc:MGI:1914349]	1	64645632	64656401
ENSMUSG00000104496	7.21268	1.14441	0.552415	2.07165	0.0382979	0.628968	Gm5837	processed_pseudogene	predicted gene 5837 [Source:MGI Symbol;Acc:MGI:3648028]	1	139855978	139857346
ENSMUSG00000098557	296.147	0.440942	0.213023	2.06992	0.0384594	0.630044	Kctd12	protein_coding	potassium channel tetramerisation domain containing 12 [Source:MGI Symbol;Acc:MGI:2145823]	14	103214017	103220073
ENSMUSG00000035095	19.5256	0.870021	0.42043	2.06936	0.0385121	0.630099	Fam167a	protein_coding	family with sequence similarity 167, member A [Source:MGI Symbol;Acc:MGI:3606565]	14	63673843	63702947
ENSMUSG00000000278	346.716	-0.284774	0.138294	-2.0592	0.0394752	0.630853	Scpep1	protein_coding	serine carboxypeptidase 1 [Source:MGI Symbol;Acc:MGI:1921867]	11	88814846	88846291
ENSMUSG00000001158	179.306	-0.335372	0.162715	-2.06111	0.0392928	0.630853	Snrnp27	protein_coding	small nuclear ribonucleoprotein 27 (U4/U6.U5) [Source:MGI Symbol;Acc:MGI:1913868]	6	86652133	86661504
ENSMUSG00000004631	63.3384	0.435207	0.211351	2.05917	0.0394777	0.630853	Sgce	protein_coding	sarcoglycan, epsilon [Source:MGI Symbol;Acc:MGI:1329042]	6	4674350	4747207
ENSMUSG00000020163	1088.12	-0.416945	0.202552	-2.05846	0.0395456	0.630853	Uqcr11	protein_coding	ubiquinol-cytochrome c reductase, complex III subunit XI [Source:MGI Symbol;Acc:MGI:1913844]	10	80238831	80242664
ENSMUSG00000025358	134.792	0.340377	0.164915	2.06396	0.0390215	0.630853	Cdk2	protein_coding	cyclin-dependent kinase 2 [Source:MGI Symbol;Acc:MGI:104772]	10	128533808	128540900
ENSMUSG00000026043	467.726	0.72228	0.350836	2.05874	0.039519	0.630853	Col3a1	protein_coding	collagen, type III, alpha 1 [Source:MGI Symbol;Acc:MGI:88453]	1	45350698	45388866
ENSMUSG00000026393	788.489	0.184785	0.0895995	2.06234	0.0391753	0.630853	Nek7	protein_coding	NIMA (never in mitosis gene a)-related expressed kinase 7 [Source:MGI Symbol;Acc:MGI:1890645]	1	138410613	138547879
ENSMUSG00000028466	294.288	0.261061	0.126246	2.06788	0.0386518	0.630853	Creb3	protein_coding	cAMP responsive element binding protein 3 [Source:MGI Symbol;Acc:MGI:99946]	4	43562332	43567060
ENSMUSG00000030972	1312.15	0.27455	0.13324	2.06057	0.0393441	0.630853	Acsm5	protein_coding	acyl-CoA synthetase medium-chain family member 5 [Source:MGI Symbol;Acc:MGI:2444086]	7	119118686	119144774
ENSMUSG00000033022	18834	-0.317153	0.153676	-2.06378	0.039039	0.630853	Cdo1	protein_coding	cysteine dioxygenase 1, cytosolic [Source:MGI Symbol;Acc:MGI:105925]	18	46846260	46861462
ENSMUSG00000035112	16.0984	1.60423	0.77593	2.0675	0.0386872	0.630853	Wnk4	protein_coding	WNK lysine deficient protein kinase 4 [Source:MGI Symbol;Acc:MGI:1917097]	11	101151393	101168235
ENSMUSG00000037025	328.096	0.591115	0.286689	2.06187	0.0392201	0.630853	Foxa2	protein_coding	forkhead box A2 [Source:MGI Symbol;Acc:MGI:1347476]	2	147884797	147888889
ENSMUSG00000037296	100.002	0.371657	0.179953	2.0653	0.0388942	0.630853	Lsm1	protein_coding	LSM1 homolog, mRNA degradation associated [Source:MGI Symbol;Acc:MGI:1914457]	8	26275316	26294003
ENSMUSG00000038872	435.033	0.331201	0.160383	2.06506	0.0389171	0.630853	Zfhx3	protein_coding	zinc finger homeobox 3 [Source:MGI Symbol;Acc:MGI:99948]	8	108669276	109688262
ENSMUSG00000038949	148.305	-0.437985	0.212763	-2.05855	0.0395372	0.630853	Cnst	protein_coding	consortin, connexin sorting protein [Source:MGI Symbol;Acc:MGI:2445141]	1	179373935	179455043
ENSMUSG00000045071	82.5398	0.470997	0.227903	2.06666	0.0387666	0.630853	E130308A19Rik	protein_coding	RIKEN cDNA E130308A19 gene [Source:MGI Symbol;Acc:MGI:2442164]	4	59626211	59761439
ENSMUSG00000048379	381.484	0.203888	0.0987687	2.0643	0.0389892	0.630853	Socs4	protein_coding	suppressor of cytokine signaling 4 [Source:MGI Symbol;Acc:MGI:1914546]	14	47514388	47533559
ENSMUSG00000048621	17.204	0.973889	0.472883	2.05947	0.0394493	0.630853	Gm6377	protein_coding	predicted gene 6377 [Source:MGI Symbol;Acc:MGI:3647255]	X	108240362	108244045
ENSMUSG00000062300	403.323	0.325768	0.158165	2.05967	0.0394302	0.630853	Nectin2	protein_coding	nectin cell adhesion molecule 2 [Source:MGI Symbol;Acc:MGI:97822]	7	19450569	19484408
ENSMUSG00000070733	376.621	0.477796	0.231972	2.05971	0.0394261	0.630853	Fryl	protein_coding	FRY like transcription coactivator [Source:MGI Symbol;Acc:MGI:1919563]	5	73177330	73413962
ENSMUSG00000025780	202.718	0.470835	0.228835	2.05753	0.0396356	0.631138	Itih5	protein_coding	inter-alpha (globulin) inhibitor H5 [Source:MGI Symbol;Acc:MGI:1925751]	2	10158382	10261340
ENSMUSG00000040127	674.656	0.308916	0.150197	2.05674	0.0397116	0.631138	Sdr9c7	protein_coding	4short chain dehydrogenase/reductase family 9C, member 7 [Source:MGI Symbol;Acc:MGI:1917311]	10	127734387	127747630
ENSMUSG00000055044	269.8	-0.338243	0.164427	-2.05711	0.0396761	0.631138	Pdlim1	protein_coding	PDZ and LIM domain 1 (elfin) [Source:MGI Symbol;Acc:MGI:1860611]	19	40209617	40260286
ENSMUSG00000003623	7720.09	0.463735	0.225945	2.05242	0.0401287	0.632099	Crot	protein_coding	carnitine O-octanoyltransferase [Source:MGI Symbol;Acc:MGI:1921364]	5	9016033	9047324
ENSMUSG00000022215	99.6478	-0.614529	0.299255	-2.05353	0.0400213	0.632099	Fitm1	protein_coding	fat storage-inducing transmembrane protein 1 [Source:MGI Symbol;Acc:MGI:1915930]	14	55813074	55814411
ENSMUSG00000027680	607.745	0.165605	0.0806384	2.05368	0.0400072	0.632099	Fxr1	protein_coding	fragile X mental retardation gene 1, autosomal homolog [Source:MGI Symbol;Acc:MGI:104860]	3	34074092	34124471
ENSMUSG00000029563	63.0134	-0.641048	0.312302	-2.05265	0.0401062	0.632099	Foxp2	protein_coding	forkhead box P2 [Source:MGI Symbol;Acc:MGI:2148705]	6	14901348	15441976
ENSMUSG00000044505	16.2676	-0.887273	0.432376	-2.05209	0.0401612	0.632099	Lingo4	protein_coding	leucine rich repeat and Ig domain containing 4 [Source:MGI Symbol;Acc:MGI:2444651]	3	94305824	94311808
ENSMUSG00000048826	116.175	-0.458324	0.223352	-2.05202	0.0401678	0.632099	Dact2	protein_coding	dishevelled-binding antagonist of beta-catenin 2 [Source:MGI Symbol;Acc:MGI:1920347]	17	14415314	14424566
ENSMUSG00000057315	154.912	-0.279278	0.136008	-2.0534	0.0400341	0.632099	Arhgap24	protein_coding	Rho GTPase activating protein 24 [Source:MGI Symbol;Acc:MGI:1922647]	5	102629257	103045803
ENSMUSG00000091867	42.6072	-1.18079	0.574622	-2.05489	0.0398895	0.632099	Cyp2a22	protein_coding	cytochrome P450, family 2, subfamily a, polypeptide 22 [Source:MGI Symbol;Acc:MGI:3648316]	7	26631056	26638809
ENSMUSG00000026064	78.7809	-0.863554	0.421111	-2.05065	0.0403006	0.633408	Ptp4a1	protein_coding	protein tyrosine phosphatase 4a1 [Source:MGI Symbol;Acc:MGI:1277096]	1	30979383	30988390
ENSMUSG00000021470	190.943	-0.298364	0.145546	-2.04997	0.0403675	0.633681	Ercc6l2	protein_coding	excision repair cross-complementing rodent repair deficiency, complementation group 6 like 2 [Source:MGI Symbol;Acc:MGI:1923501]	13	63963054	64048116
ENSMUSG00000007812	464.816	0.336959	0.164422	2.04935	0.0404275	0.633844	Zfp655	protein_coding	zinc finger protein 655 [Source:MGI Symbol;Acc:MGI:1919861]	5	145168525	145184112
ENSMUSG00000045917	115.419	0.395549	0.19307	2.04874	0.0404879	0.634013	Tmem268	protein_coding	transmembrane protein 268 [Source:MGI Symbol;Acc:MGI:1913920]	4	63477018	63504594
ENSMUSG00000042351	13.9655	1.35439	0.661634	2.04704	0.0406543	0.635839	Grap2	protein_coding	GRB2-related adaptor protein 2 [Source:MGI Symbol;Acc:MGI:1333842]	15	80456795	80537055
ENSMUSG00000029270	145.206	-0.459702	0.22468	-2.04603	0.0407529	0.636603	Dipk1a	protein_coding	divergent protein kinase domain 1A [Source:MGI Symbol;Acc:MGI:1914516]	5	108055919	108134951
ENSMUSG00000022828	184.054	-0.313647	0.153345	-2.04536	0.040819	0.636857	Gtf2e1	protein_coding	general transcription factor II E, polypeptide 1 (alpha subunit) [Source:MGI Symbol;Acc:MGI:1921447]	16	37330152	37360151
ENSMUSG00000026116	576.485	0.302969	0.148193	2.04442	0.0409117	0.637126	Tmem131	protein_coding	transmembrane protein 131 [Source:MGI Symbol;Acc:MGI:1927110]	1	36831272	36982747
ENSMUSG00000052142	10.2839	-1.26259	0.617652	-2.04418	0.040936	0.637126	Rasal3	protein_coding	RAS protein activator like 3 [Source:MGI Symbol;Acc:MGI:2444128]	17	32609633	32622557
ENSMUSG00000003559	415.885	-0.331051	0.162168	-2.04141	0.0412103	0.637217	As3mt	protein_coding	arsenite methyltransferase [Source:MGI Symbol;Acc:MGI:1929882]	19	46695897	46729538
ENSMUSG00000005057	23.2527	0.87371	0.427897	2.04187	0.0411644	0.637217	Sh2b2	protein_coding	SH2B adaptor protein 2 [Source:MGI Symbol;Acc:MGI:1345171]	5	136247001	136275410
ENSMUSG00000022668	170.388	-0.435663	0.213445	-2.0411	0.0412411	0.637217	Gtpbp8	protein_coding	GTP-binding protein 8 (putative) [Source:MGI Symbol;Acc:MGI:1913317]	16	44557131	44566726
ENSMUSG00000028649	1870.08	0.194697	0.0953076	2.04283	0.0410695	0.637217	Macf1	protein_coding	microtubule-actin crosslinking factor 1 [Source:MGI Symbol;Acc:MGI:108559]	4	123243426	123578153
ENSMUSG00000035919	46.7834	-0.690285	0.338011	-2.0422	0.041132	0.637217	Bbs9	protein_coding	Bardet-Biedl syndrome 9 (human) [Source:MGI Symbol;Acc:MGI:2442833]	9	22387011	22799576
ENSMUSG00000057722	206.649	-0.789911	0.38677	-2.04233	0.0411189	0.637217	Lepr	protein_coding	leptin receptor [Source:MGI Symbol;Acc:MGI:104993]	4	101574601	101672549
ENSMUSG00000001211	2420.83	-0.230209	0.113135	-2.03482	0.041869	0.639586	Agpat3	protein_coding	1-acylglycerol-3-phosphate O-acyltransferase 3 [Source:MGI Symbol;Acc:MGI:1336186]	10	78105012	78188323
ENSMUSG00000021255	10.8791	-1.05246	0.517108	-2.03529	0.0418217	0.639586	Esrrb	protein_coding	estrogen related receptor, beta [Source:MGI Symbol;Acc:MGI:1346832]	12	86407891	86568402
ENSMUSG00000022014	34.9825	0.684649	0.33599	2.03771	0.0415793	0.639586	Epsti1	protein_coding	epithelial stromal interaction 1 (breast) [Source:MGI Symbol;Acc:MGI:1915168]	14	78141679	78240097
ENSMUSG00000024924	54.4619	-0.949209	0.466032	-2.03679	0.0416713	0.639586	Vldlr	protein_coding	very low density lipoprotein receptor [Source:MGI Symbol;Acc:MGI:98935]	19	27193884	27231631
ENSMUSG00000032066	360.704	-0.22297	0.109526	-2.03578	0.0417726	0.639586	Bco2	protein_coding	beta-carotene oxygenase 2 [Source:MGI Symbol;Acc:MGI:2177469]	9	50444387	50466481
ENSMUSG00000033295	2775.41	0.182624	0.0895943	2.03835	0.0415151	0.639586	Ptprf	protein_coding	protein tyrosine phosphatase, receptor type, F [Source:MGI Symbol;Acc:MGI:102695]	4	118065410	118148602
ENSMUSG00000043909	172.889	-0.534356	0.262109	-2.03868	0.0414816	0.639586	Trp53bp1	protein_coding	transformation related protein 53 binding protein 1 [Source:MGI Symbol;Acc:MGI:1351320]	2	121023762	121101888
ENSMUSG00000048047	354.376	0.236721	0.116406	2.03357	0.041995	0.639586	Zbtb33	protein_coding	zinc finger and BTB domain containing 33 [Source:MGI Symbol;Acc:MGI:1927290]	X	37278670	37285923
ENSMUSG00000053684	68.2813	0.373702	0.183632	2.03505	0.0418455	0.639586	BC048403	protein_coding	cDNA sequence BC048403 [Source:MGI Symbol;Acc:MGI:2670984]	10	121575842	121588783
ENSMUSG00000061601	28.6068	-0.858574	0.4216	-2.03647	0.0417034	0.639586	Pclo	protein_coding	piccolo (presynaptic cytomatrix protein) [Source:MGI Symbol;Acc:MGI:1349390]	5	14564932	14913473
ENSMUSG00000066113	13.7486	-1.35158	0.664504	-2.03396	0.0419553	0.639586	Adamtsl1	protein_coding	ADAMTS-like 1 [Source:MGI Symbol;Acc:MGI:1924989]	4	85432409	86346622
ENSMUSG00000074093	194.865	-0.234918	0.115516	-2.03364	0.0419877	0.639586	Svip	protein_coding	small VCP/p97-interacting protein [Source:MGI Symbol;Acc:MGI:1922994]	7	51646919	51655766
ENSMUSG00000027637	758.543	-0.194228	0.0956137	-2.03138	0.0422165	0.641429	Rab5if	protein_coding	RAB5 interacting factor [Source:MGI Symbol;Acc:MGI:1914638]	2	156705048	156715483
ENSMUSG00000030131	12175.4	0.39903	0.196431	2.0314	0.0422142	0.641429	Mug2	protein_coding	murinoglobulin 2 [Source:MGI Symbol;Acc:MGI:99836]	6	121983720	122062924
ENSMUSG00000002010	510.325	-0.211828	0.104475	-2.02754	0.0426074	0.641588	Idh3g	protein_coding	isocitrate dehydrogenase 3 (NAD+), gamma [Source:MGI Symbol;Acc:MGI:1099463]	X	72822569	72830503
ENSMUSG00000002732	29.9805	-0.539271	0.266098	-2.02659	0.0427045	0.641588	Fkbp7	protein_coding	FK506 binding protein 7 [Source:MGI Symbol;Acc:MGI:1336879]	2	76493388	76503460
ENSMUSG00000004268	417.393	-0.254116	0.12594	-2.01776	0.0436167	0.641588	Emg1	protein_coding	EMG1 N1-specific pseudouridine methyltransferase [Source:MGI Symbol;Acc:MGI:1315195]	6	124681048	124689141
ENSMUSG00000006241	48.6094	-0.446155	0.219984	-2.02813	0.0425475	0.641588	Ccdc159	protein_coding	coiled-coil domain containing 159 [Source:MGI Symbol;Acc:MGI:1914369]	9	21838767	21847168
ENSMUSG00000008393	970.15	-0.149152	0.0736451	-2.02528	0.0428385	0.641588	Carhsp1	protein_coding	calcium regulated heat stable protein 1 [Source:MGI Symbol;Acc:MGI:1196368]	16	8476444	8490019
ENSMUSG00000013787	576.811	0.251816	0.12455	2.02181	0.0431961	0.641588	Ehmt2	protein_coding	euchromatic histone lysine N-methyltransferase 2 [Source:MGI Symbol;Acc:MGI:2148922]	17	35117445	35133028
ENSMUSG00000018168	13.2483	1.02489	0.505095	2.02911	0.0424468	0.641588	Ikzf3	protein_coding	IKAROS family zinc finger 3 [Source:MGI Symbol;Acc:MGI:1342542]	11	98355728	98436857
ENSMUSG00000020680	914.973	0.175336	0.0865888	2.02492	0.0428753	0.641588	Taf15	protein_coding	TATA-box binding protein associated factor 15 [Source:MGI Symbol;Acc:MGI:1917689]	11	83363912	83397569
ENSMUSG00000025465	2255	-0.187878	0.0931674	-2.01656	0.0437412	0.641588	Echs1	protein_coding	enoyl Coenzyme A hydratase, short chain, 1, mitochondrial [Source:MGI Symbol;Acc:MGI:2136460]	7	139685623	139696389
ENSMUSG00000025495	106.991	-0.494844	0.245169	-2.01838	0.0435521	0.641588	Ptdss2	protein_coding	phosphatidylserine synthase 2 [Source:MGI Symbol;Acc:MGI:1351664]	7	140702295	140737519
ENSMUSG00000028470	356.044	-0.348085	0.172372	-2.01939	0.0434468	0.641588	Hint2	protein_coding	histidine triad nucleotide binding protein 2 [Source:MGI Symbol;Acc:MGI:1916167]	4	43654227	43656466
ENSMUSG00000028713	208.752	-0.289417	0.142966	-2.02438	0.0429308	0.641588	Cyp4b1	protein_coding	cytochrome P450, family 4, subfamily b, polypeptide 1 [Source:MGI Symbol;Acc:MGI:103225]	4	115481922	115504920
ENSMUSG00000029918	249.461	-0.328176	0.162163	-2.02374	0.0429967	0.641588	Mrps33	protein_coding	mitochondrial ribosomal protein S33 [Source:MGI Symbol;Acc:MGI:1338046]	6	39778738	39787922
ENSMUSG00000031711	188.801	-0.237067	0.116933	-2.02738	0.042624	0.641588	Zfp330	protein_coding	zinc finger protein 330 [Source:MGI Symbol;Acc:MGI:1353574]	8	83490236	83500789
ENSMUSG00000032177	68.1349	0.424398	0.21037	2.01739	0.0436545	0.641588	Pde4a	protein_coding	phosphodiesterase 4A, cAMP specific [Source:MGI Symbol;Acc:MGI:99558]	9	21077010	21124544
ENSMUSG00000036533	28.6767	-0.630017	0.311892	-2.01998	0.043385	0.641588	Cdc42ep3	protein_coding	CDC42 effector protein (Rho GTPase binding) 3 [Source:MGI Symbol;Acc:MGI:2384718]	17	79641156	79662520
ENSMUSG00000037935	442.04	-0.240787	0.118806	-2.02673	0.0426903	0.641588	Smarce1	protein_coding	SWI/SNF related, matrix associated, actin dependent regulator of chromatin, subfamily e, member 1 [Source:MGI Symbol;Acc:MGI:1927347]	11	99099873	99121843
ENSMUSG00000039648	1016.48	0.428944	0.212549	2.0181	0.0435809	0.641588	Kyat1	protein_coding	kynurenine aminotransferase 1 [Source:MGI Symbol;Acc:MGI:1917516]	2	30075136	30095859
ENSMUSG00000042599	388.775	0.268342	0.133085	2.01632	0.0437666	0.641588	Kdm7a	protein_coding	lysine (K)-specific demethylase 7A [Source:MGI Symbol;Acc:MGI:2443388]	6	39113557	39183723
ENSMUSG00000043059	103.74	0.396178	0.196195	2.0193	0.0434559	0.641588	Zfp513	protein_coding	zinc finger protein 513 [Source:MGI Symbol;Acc:MGI:2141255]	5	31356325	31359647
ENSMUSG00000045414	611.862	0.184852	0.0913934	2.0226	0.0431143	0.641588	Dipk2a	protein_coding	divergent protein kinase domain 2A [Source:MGI Symbol;Acc:MGI:1916111]	9	94399917	94420134
ENSMUSG00000045983	5966.47	0.169849	0.0842492	2.01603	0.0437966	0.641588	Eif4g1	protein_coding	eukaryotic translation initiation factor 4, gamma 1 [Source:MGI Symbol;Acc:MGI:2384784]	16	20487063	20511634
ENSMUSG00000051748	2523.76	-0.41955	0.208143	-2.01568	0.0438336	0.641588	Wfdc21	protein_coding	WAP four-disulfide core domain 21 [Source:MGI Symbol;Acc:MGI:1913357]	11	83637766	83643468
ENSMUSG00000053646	731.159	0.417637	0.206299	2.02443	0.042926	0.641588	Plxnb1	protein_coding	plexin B1 [Source:MGI Symbol;Acc:MGI:2154238]	9	108924457	108948985
ENSMUSG00000056328	14.0995	-4.96599	2.45443	-2.02327	0.0430449	0.641588	Myh1	protein_coding	myosin, heavy polypeptide 1, skeletal muscle, adult [Source:MGI Symbol;Acc:MGI:1339711]	11	67090878	67115401
ENSMUSG00000058446	894.638	0.185801	0.0920943	2.0175	0.0436431	0.641588	Znrf2	protein_coding	zinc and ring finger 2 [Source:MGI Symbol;Acc:MGI:1196246]	6	54793901	54870485
ENSMUSG00000059474	299.104	0.302318	0.149163	2.02676	0.042687	0.641588	Mbtd1	protein_coding	mbt domain containing 1 [Source:MGI Symbol;Acc:MGI:2143977]	11	93776678	93837811
ENSMUSG00000060073	1323.57	-0.192469	0.0949223	-2.02765	0.0425959	0.641588	Psma3	protein_coding	proteasome subunit alpha 3 [Source:MGI Symbol;Acc:MGI:104883]	12	71021395	71043121
ENSMUSG00000063870	1625.93	0.265744	0.131639	2.01873	0.0435152	0.641588	Chd4	protein_coding	chromodomain helicase DNA binding protein 4 [Source:MGI Symbol;Acc:MGI:1344380]	6	125072944	125107554
ENSMUSG00000064254	434.066	-0.376925	0.186888	-2.01685	0.0437114	0.641588	Ethe1	protein_coding	ethylmalonic encephalopathy 1 [Source:MGI Symbol;Acc:MGI:1913321]	7	24286968	24308350
ENSMUSG00000074472	10.9994	1.11346	0.55121	2.02002	0.0433811	0.641588	Zfp872	protein_coding	zinc finger protein 872 [Source:MGI Symbol;Acc:MGI:3588272]	9	22099386	22113419
ENSMUSG00000104664	28.8817	0.901643	0.4457	2.02298	0.043075	0.641588	Idi1-ps2	processed_pseudogene	isopentenyl-diphosphate delta isomerase, pseudogene 2 [Source:MGI Symbol;Acc:MGI:5594729]	5	87517662	87518342
ENSMUSG00000041012	470.557	-0.260979	0.129616	-2.01348	0.0440646	0.642027	Cmtm8	protein_coding	CKLF-like MARVEL transmembrane domain containing 8 [Source:MGI Symbol;Acc:MGI:2447167]	9	114618413	114673224
ENSMUSG00000053886	72.073	-0.529016	0.26273	-2.01353	0.0440584	0.642027	Sh2d4a	protein_coding	SH2 domain containing 4A [Source:MGI Symbol;Acc:MGI:1919531]	8	68729219	68800351
ENSMUSG00000058690	599.945	0.196875	0.0977385	2.01431	0.0439775	0.642027	Ccser2	protein_coding	coiled-coil serine rich 2 [Source:MGI Symbol;Acc:MGI:101859]	14	36596893	36690734
ENSMUSG00000112640	41.4525	1.17458	0.583182	2.01408	0.0440011	0.642027	Gm32687	protein_coding	predicted gene, 32687 [Source:MGI Symbol;Acc:MGI:5591846]	10	81699768	81716915
ENSMUSG00000037361	271.108	-0.243759	0.121127	-2.01242	0.044176	0.642185	Sf3b6	protein_coding	splicing factor 3B, subunit 6 [Source:MGI Symbol;Acc:MGI:1913305]	12	4867544	4877659
ENSMUSG00000038717	1922.42	-0.344342	0.17109	-2.01264	0.0441526	0.642185	Atp5l	protein_coding	ATP synthase, H+ transporting, mitochondrial F0 complex, subunit G [Source:MGI Symbol;Acc:MGI:1351597]	9	44823855	44832040
ENSMUSG00000039081	35.6566	0.504213	0.250631	2.01178	0.0442436	0.642437	Zfp503	protein_coding	zinc finger protein 503 [Source:MGI Symbol;Acc:MGI:1353644]	14	22034027	22039669
ENSMUSG00000021054	1057.65	0.233472	0.11609	2.01112	0.0443124	0.642706	Sgpp1	protein_coding	sphingosine-1-phosphate phosphatase 1 [Source:MGI Symbol;Acc:MGI:2135760]	12	75761023	75782503
ENSMUSG00000070565	274.882	0.282354	0.140597	2.00824	0.0446177	0.646164	Rasal2	protein_coding	RAS protein activator like 2 [Source:MGI Symbol;Acc:MGI:2443881]	1	156962752	157240165
ENSMUSG00000090137	728.142	-0.312432	0.1556	-2.00792	0.0446519	0.646164	Uba52	protein_coding	ubiquitin A-52 residue ribosomal protein fusion product 1 [Source:MGI Symbol;Acc:MGI:98887]	8	70960913	70963451
ENSMUSG00000022129	50.186	-0.926557	0.461631	-2.00714	0.0447348	0.64663	Dct	protein_coding	dopachrome tautomerase [Source:MGI Symbol;Acc:MGI:102563]	14	118250202	118289656
ENSMUSG00000005686	19.6716	-0.77454	0.386206	-2.00551	0.0449083	0.648038	Ampd3	protein_coding	adenosine monophosphate deaminase 3 [Source:MGI Symbol;Acc:MGI:1096344]	7	110367413	110411612
ENSMUSG00000032267	100.065	0.516309	0.257475	2.00528	0.0449336	0.648038	Usp28	protein_coding	ubiquitin specific peptidase 28 [Source:MGI Symbol;Acc:MGI:2442293]	9	48896675	48953817
ENSMUSG00000000134	286.625	0.256336	0.129788	1.97504	0.0482641	0.650495	Tfe3	protein_coding	transcription factor E3 [Source:MGI Symbol;Acc:MGI:98511]	X	7628799	7641441
ENSMUSG00000000399	1178.96	-0.192651	0.0974846	-1.97622	0.0481297	0.650495	Ndufa9	protein_coding	NADH:ubiquinone oxidoreductase subunit A9 [Source:MGI Symbol;Acc:MGI:1913358]	6	126798684	126826099
ENSMUSG00000001576	1024.76	-0.168204	0.0850122	-1.97859	0.0478621	0.650495	Ergic1	protein_coding	endoplasmic reticulum-golgi intermediate compartment (ERGIC) 1 [Source:MGI Symbol;Acc:MGI:1914708]	17	26780463	26875908
ENSMUSG00000006673	533.231	0.19027	0.0957388	1.98739	0.0468794	0.650495	Qrich1	protein_coding	glutamine-rich 1 [Source:MGI Symbol;Acc:MGI:1916482]	9	108394005	108437362
ENSMUSG00000015671	738.945	-0.293342	0.148288	-1.97819	0.0479076	0.650495	Psma2	protein_coding	proteasome subunit alpha 2 [Source:MGI Symbol;Acc:MGI:104885]	13	14787825	14848821
ENSMUSG00000018599	181.012	-0.343535	0.173481	-1.98025	0.0476755	0.650495	Mief2	protein_coding	mitochondrial elongation factor 2 [Source:MGI Symbol;Acc:MGI:2144199]	11	60619224	60623777
ENSMUSG00000020108	87.6613	-0.576613	0.28841	-1.99928	0.0455782	0.650495	Ddit4	protein_coding	DNA-damage-inducible transcript 4 [Source:MGI Symbol;Acc:MGI:1921997]	10	59785491	59787656
ENSMUSG00000020831	69.6075	-0.388138	0.195797	-1.98235	0.0474398	0.650495	0610010K14Rik	protein_coding	RIKEN cDNA 0610010K14 gene [Source:MGI Symbol;Acc:MGI:1915609]	11	70126032	70128740
ENSMUSG00000020865	1827.32	-0.42835	0.215062	-1.99175	0.0463982	0.650495	Abcc3	protein_coding	ATP-binding cassette, sub-family C (CFTR/MRP), member 3 [Source:MGI Symbol;Acc:MGI:1923658]	11	94234121	94283823
ENSMUSG00000021361	957.045	-0.259122	0.12947	-2.00141	0.0453483	0.650495	Tmem14c	protein_coding	transmembrane protein 14C [Source:MGI Symbol;Acc:MGI:1913404]	13	41169768	41176062
ENSMUSG00000021549	345.861	0.300127	0.151448	1.98172	0.0475102	0.650495	Rasa1	protein_coding	RAS p21 protein activator 1 [Source:MGI Symbol;Acc:MGI:97860]	13	85362899	85437249
ENSMUSG00000022193	586.844	-0.214982	0.108681	-1.97811	0.0479162	0.650495	Psmb5	protein_coding	proteasome (prosome, macropain) subunit, beta type 5 [Source:MGI Symbol;Acc:MGI:1194513]	14	54851576	54855479
ENSMUSG00000022285	1649.31	0.144886	0.0723574	2.00237	0.0452447	0.650495	Ywhaz	protein_coding	tyrosine 3-monooxygenase/tryptophan 5-monooxygenase activation protein, zeta polypeptide [Source:MGI Symbol;Acc:MGI:109484]	15	36771014	36797173
ENSMUSG00000022500	883.311	-0.24782	0.124352	-1.9929	0.0462726	0.650495	Litaf	protein_coding	LPS-induced TN factor [Source:MGI Symbol;Acc:MGI:1929512]	16	10777139	10884021
ENSMUSG00000022553	174.765	-0.44518	0.225366	-1.97536	0.0482272	0.650495	Maf1	protein_coding	MAF1 homolog, negative regulator of RNA polymerase III [Source:MGI Symbol;Acc:MGI:1916127]	15	76235494	76238580
ENSMUSG00000023051	114.061	-0.363135	0.183084	-1.98343	0.0473189	0.650495	Tarbp2	protein_coding	TARBP2, RISC loading complex RNA binding subunit [Source:MGI Symbol;Acc:MGI:103027]	15	102426627	102432111
ENSMUSG00000024427	219.452	-0.623701	0.314072	-1.98585	0.0470499	0.650495	Spry4	protein_coding	sprouty RTK signaling antagonist 4 [Source:MGI Symbol;Acc:MGI:1345144]	18	38719300	38734468
ENSMUSG00000025142	693.468	-0.203309	0.101695	-1.99921	0.0455856	0.650495	Aspscr1	protein_coding	alveolar soft part sarcoma chromosome region, candidate 1 (human) [Source:MGI Symbol;Acc:MGI:1916188]	11	120563799	120600273
ENSMUSG00000025159	262.324	0.405476	0.203801	1.98957	0.046638	0.650495	Mms19	protein_coding	MMS19 cytosolic iron-sulfur assembly component [Source:MGI Symbol;Acc:MGI:1919449]	19	41929525	41969596
ENSMUSG00000025277	276.426	-0.365401	0.182735	-1.99962	0.0455412	0.650495	Abhd6	protein_coding	abhydrolase domain containing 6 [Source:MGI Symbol;Acc:MGI:1913332]	14	14413010	14466871
ENSMUSG00000026771	158.878	0.607036	0.30476	1.99185	0.0463874	0.650495	Spopl	protein_coding	speckle-type BTB/POZ protein-like [Source:MGI Symbol;Acc:MGI:1924107]	2	23396232	23462118
ENSMUSG00000026833	37	-0.542264	0.270846	-2.00211	0.045273	0.650495	Olfm1	protein_coding	olfactomedin 1 [Source:MGI Symbol;Acc:MGI:1860437]	2	28083004	28120748
ENSMUSG00000027131	296.527	-0.242468	0.122253	-1.98333	0.0473303	0.650495	Emc4	protein_coding	ER membrane protein complex subunit 4 [Source:MGI Symbol;Acc:MGI:1915282]	2	112193356	112198372
ENSMUSG00000027204	74.5074	0.511369	0.256867	1.99079	0.0465035	0.650495	Fbn1	protein_coding	fibrillin 1 [Source:MGI Symbol;Acc:MGI:95489]	2	125142514	125349913
ENSMUSG00000027406	1441.8	-0.214923	0.108828	-1.97489	0.048281	0.650495	Idh3b	protein_coding	isocitrate dehydrogenase 3 (NAD+) beta [Source:MGI Symbol;Acc:MGI:2158650]	2	130121229	130126467
ENSMUSG00000027775	928.048	0.329318	0.166055	1.98318	0.0473468	0.650495	Mfsd1	protein_coding	major facilitator superfamily domain containing 1 [Source:MGI Symbol;Acc:MGI:1914118]	3	67490074	67511570
ENSMUSG00000028434	898.982	0.241192	0.122144	1.97465	0.0483084	0.650495	Epb41l4b	protein_coding	erythrocyte membrane protein band 4.1 like 4b [Source:MGI Symbol;Acc:MGI:1859149]	4	56991972	57143437
ENSMUSG00000030409	214.388	0.339697	0.170312	1.99456	0.0460907	0.650495	Dmpk	protein_coding	dystrophia myotonica-protein kinase [Source:MGI Symbol;Acc:MGI:94906]	7	18817774	18827746
ENSMUSG00000030762	1864.59	-0.782359	0.395973	-1.97579	0.0481788	0.650495	Aqp8	protein_coding	aquaporin 8 [Source:MGI Symbol;Acc:MGI:1195271]	7	123061514	123067227
ENSMUSG00000031840	41.5471	-0.515212	0.258807	-1.99072	0.046512	0.650495	Rab3a	protein_coding	RAB3A, member RAS oncogene family [Source:MGI Symbol;Acc:MGI:97843]	8	71207328	71211323
ENSMUSG00000032224	12.291	1.1746	0.58869	1.99528	0.0460128	0.650495	Fam81a	protein_coding	family with sequence similarity 81, member A [Source:MGI Symbol;Acc:MGI:1924136]	9	69995793	70049842
ENSMUSG00000032513	260.401	-0.439371	0.220173	-1.99557	0.0459809	0.650495	Gorasp1	protein_coding	golgi reassembly stacking protein 1 [Source:MGI Symbol;Acc:MGI:1921748]	9	119754323	119766631
ENSMUSG00000032607	661.628	-0.169103	0.0850151	-1.9891	0.0466904	0.650495	Amt	protein_coding	aminomethyltransferase [Source:MGI Symbol;Acc:MGI:3646700]	9	108174052	108179501
ENSMUSG00000034116	50.7534	0.522402	0.262757	1.98816	0.046794	0.650495	Vav1	protein_coding	vav 1 oncogene [Source:MGI Symbol;Acc:MGI:98923]	17	57586100	57635031
ENSMUSG00000034435	479.924	0.232423	0.117166	1.9837	0.0472897	0.650495	Tmem30b	protein_coding	transmembrane protein 30B [Source:MGI Symbol;Acc:MGI:2442082]	12	73590176	73593166
ENSMUSG00000035184	208.28	-0.502689	0.251327	-2.00014	0.0454851	0.650495	Fam124a	protein_coding	family with sequence similarity 124, member A [Source:MGI Symbol;Acc:MGI:3645930]	14	62793186	62845935
ENSMUSG00000035215	82.8104	-0.322771	0.162692	-1.98394	0.0472627	0.650495	Lsm7	protein_coding	LSM7 homolog, U6 small nuclear RNA and mRNA degradation associated [Source:MGI Symbol;Acc:MGI:1913344]	10	80688655	80691043
ENSMUSG00000037613	11.1238	-0.887613	0.444934	-1.99493	0.0460501	0.650495	Tnfrsf23	protein_coding	tumor necrosis factor receptor superfamily, member 23 [Source:MGI Symbol;Acc:MGI:1930269]	7	143219546	143239609
ENSMUSG00000037617	23.2479	0.785299	0.396414	1.98101	0.0475904	0.650495	Spag1	protein_coding	sperm associated antigen 1 [Source:MGI Symbol;Acc:MGI:1349387]	15	36178245	36235767
ENSMUSG00000037824	289.477	-0.183094	0.0916719	-1.99728	0.0457946	0.650495	Tspan14	protein_coding	tetraspanin 14 [Source:MGI Symbol;Acc:MGI:1196325]	14	40628402	40688764
ENSMUSG00000037849	20.874	0.719951	0.362843	1.98419	0.0472343	0.650495	Ifi206	protein_coding	interferon activated gene 206 [Source:MGI Symbol;Acc:MGI:3646410]	1	173296051	173318607
ENSMUSG00000038160	591.401	-0.180722	0.0908714	-1.98876	0.0467273	0.650495	Atg5	protein_coding	autophagy related 5 [Source:MGI Symbol;Acc:MGI:1277186]	10	44144354	44240287
ENSMUSG00000038274	1126.12	-0.338774	0.169788	-1.99527	0.046013	0.650495	Fau	protein_coding	Finkel-Biskis-Reilly murine sarcoma virus (FBR-MuSV) ubiquitously expressed (fox derived) [Source:MGI Symbol;Acc:MGI:102547]	19	6107874	6109554
ENSMUSG00000040415	37.6914	0.604068	0.305253	1.97891	0.0478266	0.650495	Dtx3	protein_coding	deltex 3, E3 ubiquitin ligase [Source:MGI Symbol;Acc:MGI:2135752]	10	127026247	127031597
ENSMUSG00000041390	316.672	0.242005	0.121296	1.99517	0.0460245	0.650495	Mdfic	protein_coding	MyoD family inhibitor domain containing [Source:MGI Symbol;Acc:MGI:104611]	6	15720660	15802168
ENSMUSG00000042050	72.4262	0.550557	0.278206	1.97895	0.0478213	0.650495	Dync2i1	protein_coding	dynein 2 intermediate chain 1 [Source:MGI Symbol;Acc:MGI:2445085]	12	116169882	116226642
ENSMUSG00000042492	121.233	0.486771	0.246012	1.97865	0.0478558	0.650495	Tbc1d10b	protein_coding	TBC1 domain family, member 10b [Source:MGI Symbol;Acc:MGI:1915699]	7	126796631	126807640
ENSMUSG00000042508	242.22	-0.25707	0.130187	-1.97462	0.0483112	0.650495	Dmtf1	protein_coding	cyclin D binding myb-like transcription factor 1 [Source:MGI Symbol;Acc:MGI:1344415]	5	9168801	9211776
ENSMUSG00000042541	407.277	-0.411539	0.205451	-2.0031	0.0451665	0.650495	Sem1	protein_coding	SEM1, 26S proteasome complex subunit [Source:MGI Symbol;Acc:MGI:109238]	6	6557294	6578663
ENSMUSG00000042709	175.884	0.273777	0.137913	1.98514	0.0471291	0.650495	Atpaf2	protein_coding	ATP synthase mitochondrial F1 complex assembly factor 2 [Source:MGI Symbol;Acc:MGI:2180561]	11	60291452	60309283
ENSMUSG00000046138	366.867	-0.242676	0.121967	-1.98969	0.046625	0.650495	9930021J03Rik	protein_coding	RIKEN cDNA 9930021J03 gene [Source:MGI Symbol;Acc:MGI:2444398]	19	29691802	29783389
ENSMUSG00000047712	11.8254	0.90867	0.457131	1.98777	0.0468375	0.650495	Ust	protein_coding	uronyl-2-sulfotransferase [Source:MGI Symbol;Acc:MGI:2442406]	10	8080520	8394589
ENSMUSG00000051319	65.6844	-0.566374	0.285774	-1.9819	0.0474908	0.650495	Mtln	protein_coding	mitoregulin [Source:MGI Symbol;Acc:MGI:1915135]	2	127633308	127634408
ENSMUSG00000051498	23.9445	1.1749	0.592626	1.98253	0.0474198	0.650495	Tlr6	protein_coding	toll-like receptor 6 [Source:MGI Symbol;Acc:MGI:1341296]	5	65109374	65117440
ENSMUSG00000057425	17.8686	1.19081	0.602882	1.9752	0.048245	0.650495	Ugt2b37	protein_coding	UDP glucuronosyltransferase 2 family, polypeptide B37 [Source:MGI Symbol;Acc:MGI:2148239]	5	87388352	87402663
ENSMUSG00000060860	179.68	0.290874	0.14535	2.0012	0.0453713	0.650495	Ube2s	protein_coding	ubiquitin-conjugating enzyme E2S [Source:MGI Symbol;Acc:MGI:1925141]	7	4797545	4815589
ENSMUSG00000061374	146.524	0.277129	0.138795	1.99668	0.0458605	0.650495	Fiz1	protein_coding	Flt3 interacting zinc finger protein 1 [Source:MGI Symbol;Acc:MGI:1344336]	7	5010058	5017696
ENSMUSG00000061533	23.8542	-0.93336	0.46956	-1.98773	0.0468413	0.650495	Cep128	protein_coding	centrosomal protein 128 [Source:MGI Symbol;Acc:MGI:1922466]	12	90965266	91351183
ENSMUSG00000075000	303.825	-0.246622	0.124406	-1.9824	0.047434	0.650495	Nrbf2	protein_coding	nuclear receptor binding factor 2 [Source:MGI Symbol;Acc:MGI:1354950]	10	67102468	67121084
ENSMUSG00000078784	221.349	-0.344088	0.17306	-1.98825	0.0467837	0.650495	Rbis	protein_coding	ribosomal biogenesis factor [Source:MGI Symbol;Acc:MGI:1916376]	3	14671344	14676345
ENSMUSG00000090963	20.5728	1.17906	0.592282	1.9907	0.0465139	0.650495	Gm17655	protein_coding	predicted gene, 17655 [Source:MGI Symbol;Acc:MGI:4937289]	5	110194005	110220379
ENSMUSG00000094622	11.0634	1.28254	0.647362	1.98118	0.0475708	0.650495	Gm3055	protein_coding	predicted gene 3055 [Source:MGI Symbol;Acc:MGI:3809197]	10	81578655	81606995
ENSMUSG00000104213	13.522	0.908167	0.455568	1.99348	0.0462086	0.650495	Ighd	IG_C_gene	immunoglobulin heavy constant delta [Source:MGI Symbol;Acc:MGI:96447]	12	113370224	113379944
ENSMUSG00000068328	969.316	-0.196392	0.0995004	-1.97378	0.0484062	0.651089	Aup1	protein_coding	ancient ubiquitous protein 1 [Source:MGI Symbol;Acc:MGI:107789]	6	83031502	83034789
ENSMUSG00000034674	251.135	0.244645	0.124087	1.97157	0.0486592	0.651777	Tdg	protein_coding	thymine DNA glycosylase [Source:MGI Symbol;Acc:MGI:108247]	10	82465662	82486633
ENSMUSG00000040151	211.052	0.21073	0.106816	1.97283	0.0485153	0.651777	Hs2st1	protein_coding	heparan sulfate 2-O-sulfotransferase 1 [Source:MGI Symbol;Acc:MGI:1346049]	3	144135467	144275942
ENSMUSG00000045284	41.615	0.561768	0.284812	1.97242	0.0485622	0.651777	Dcaf12l1	protein_coding	DDB1 and CUL4 associated factor 12-like 1 [Source:MGI Symbol;Acc:MGI:2444462]	X	43875447	43879074
ENSMUSG00000079659	697.169	-0.240952	0.122214	-1.97155	0.0486614	0.651777	Tmem243	protein_coding	transmembrane protein 243, mitochondrial [Source:MGI Symbol;Acc:MGI:3606159]	5	9150668	9210986
ENSMUSG00000015568	510.394	0.517606	0.262917	1.96871	0.0489865	0.652333	Lpl	protein_coding	lipoprotein lipase [Source:MGI Symbol;Acc:MGI:96820]	8	69333143	69360100
ENSMUSG00000021760	9.15123	-0.948331	0.481715	-1.96866	0.0489926	0.652333	Gpx8	protein_coding	glutathione peroxidase 8 (putative) [Source:MGI Symbol;Acc:MGI:1916840]	13	113179287	113182944
ENSMUSG00000025510	321.862	-0.204595	0.103889	-1.96937	0.0489109	0.652333	Cd151	protein_coding	CD151 antigen [Source:MGI Symbol;Acc:MGI:1096360]	7	141047305	141051386
ENSMUSG00000031783	173.394	-0.329614	0.167399	-1.96903	0.04895	0.652333	Polr2c	protein_coding	polymerase (RNA) II (DNA directed) polypeptide C [Source:MGI Symbol;Acc:MGI:109299]	8	95584078	95600163
ENSMUSG00000049764	120.552	0.435702	0.221336	1.96851	0.0490092	0.652333	Zfp280b	protein_coding	zinc finger protein 280B [Source:MGI Symbol;Acc:MGI:1927865]	10	75868484	75879068
ENSMUSG00000058793	1504.17	-0.215639	0.109514	-1.96905	0.0489473	0.652333	Cds2	protein_coding	CDP-diacylglycerol synthase (phosphatidate cytidylyltransferase) 2 [Source:MGI Symbol;Acc:MGI:1332236]	2	132105068	132153970
ENSMUSG00000015224	97.132	0.535153	0.272105	1.96671	0.0492162	0.65237	Cyp2j9	protein_coding	cytochrome P450, family 2, subfamily j, polypeptide 9 [Source:MGI Symbol;Acc:MGI:1921769]	4	96456666	96479815
ENSMUSG00000024542	73.1473	-0.523128	0.265919	-1.96725	0.0491544	0.65237	Cep192	protein_coding	centrosomal protein 192 [Source:MGI Symbol;Acc:MGI:1918049]	18	67933177	68018241
ENSMUSG00000031353	633.154	0.213541	0.108558	1.96707	0.049175	0.65237	Rbbp7	protein_coding	retinoblastoma binding protein 7, chromatin remodeling factor [Source:MGI Symbol;Acc:MGI:1194910]	X	161543398	161562088
ENSMUSG00000036202	211.544	0.363303	0.184635	1.96768	0.0491052	0.65237	Rif1	protein_coding	replication timing regulatory factor 1 [Source:MGI Symbol;Acc:MGI:1098622]	2	51962844	52012395
ENSMUSG00000032330	1300.24	-0.253035	0.128719	-1.96579	0.0493229	0.65243	Cox7a2	protein_coding	cytochrome c oxidase subunit 7A2 [Source:MGI Symbol;Acc:MGI:1316715]	9	79662643	79667160
ENSMUSG00000038462	1751.18	-0.218239	0.111006	-1.96601	0.0492975	0.65243	Uqcrfs1	protein_coding	ubiquinol-cytochrome c reductase, Rieske iron-sulfur polypeptide 1 [Source:MGI Symbol;Acc:MGI:1913944]	13	30724291	30729345
ENSMUSG00000034652	86.4719	0.843722	0.42938	1.96498	0.0494169	0.652998	Cd300a	protein_coding	CD300A molecule [Source:MGI Symbol;Acc:MGI:2443411]	11	114780867	114795480
ENSMUSG00000022838	8.57181	-0.978082	0.498212	-1.96318	0.0496248	0.654174	Eaf2	protein_coding	ELL associated factor 2 [Source:MGI Symbol;Acc:MGI:2146616]	16	36613246	36695365
ENSMUSG00000024099	967.058	-0.260838	0.132885	-1.96289	0.0496594	0.654174	Ndufv2	protein_coding	NADH:ubiquinone oxidoreductase core subunit V2 [Source:MGI Symbol;Acc:MGI:1920150]	17	66385633	66408554
ENSMUSG00000028150	621.625	-0.300706	0.153153	-1.96343	0.0495964	0.654174	Rorc	protein_coding	RAR-related orphan receptor gamma [Source:MGI Symbol;Acc:MGI:104856]	3	94280101	94305583
ENSMUSG00000003355	53.7453	0.578682	0.294958	1.96192	0.0497723	0.654985	Fkbp11	protein_coding	FK506 binding protein 11 [Source:MGI Symbol;Acc:MGI:1913370]	15	98622247	98626079
ENSMUSG00000030188	19.4588	-0.66696	0.340121	-1.96095	0.0498848	0.655116	Magohb	protein_coding	mago homolog B, exon junction complex core component [Source:MGI Symbol;Acc:MGI:1913691]	6	131261351	131270207
ENSMUSG00000061838	3475.44	-0.172344	0.0878777	-1.96118	0.0498582	0.655116	Suclg2	protein_coding	succinate-Coenzyme A ligase, GDP-forming, beta subunit [Source:MGI Symbol;Acc:MGI:1306824]	6	95449990	95695781
ENSMUSG00000003526	1685.77	-0.387205	0.197691	-1.95863	0.0501558	0.655175	Prodh	protein_coding	proline dehydrogenase [Source:MGI Symbol;Acc:MGI:97770]	16	17878221	17908067
ENSMUSG00000003809	5472	-0.195578	0.100294	-1.95006	0.0511692	0.655175	Gcdh	protein_coding	glutaryl-Coenzyme A dehydrogenase [Source:MGI Symbol;Acc:MGI:104541]	8	85613022	85620550
ENSMUSG00000005198	827.301	0.283227	0.145212	1.95044	0.0511239	0.655175	Polr2a	protein_coding	polymerase (RNA) II (DNA directed) polypeptide A [Source:MGI Symbol;Acc:MGI:98086]	11	69624823	69649463
ENSMUSG00000014748	724.313	-0.164452	0.0843809	-1.94893	0.0513042	0.655175	Tex261	protein_coding	testis expressed gene 261 [Source:MGI Symbol;Acc:MGI:1096575]	6	83745867	83752795
ENSMUSG00000020069	275.224	0.314466	0.161061	1.95247	0.0508825	0.655175	Hnrnph3	protein_coding	heterogeneous nuclear ribonucleoprotein H3 [Source:MGI Symbol;Acc:MGI:1926462]	10	62850443	62859996
ENSMUSG00000022126	5.15943	2.15552	1.10228	1.95552	0.050522	0.655175	Acod1	protein_coding	aconitate decarboxylase 1 [Source:MGI Symbol;Acc:MGI:103206]	14	103284413	103294009
ENSMUSG00000022175	468.758	0.270679	0.138888	1.9489	0.0513075	0.655175	Lrp10	protein_coding	low-density lipoprotein receptor-related protein 10 [Source:MGI Symbol;Acc:MGI:1929480]	14	54701594	54708954
ENSMUSG00000023348	136.172	-0.352834	0.181102	-1.94826	0.051384	0.655175	Trip6	protein_coding	thyroid hormone receptor interactor 6 [Source:MGI Symbol;Acc:MGI:1343458]	5	137307916	137312666
ENSMUSG00000026162	52.7304	-1.44345	0.73812	-1.95558	0.050515	0.655175	Nhej1	protein_coding	non-homologous end joining factor 1 [Source:MGI Symbol;Acc:MGI:1922820]	1	75006298	75101844
ENSMUSG00000028573	1185.04	-0.211688	0.108347	-1.95379	0.050726	0.655175	Fggy	protein_coding	FGGY carbohydrate kinase domain containing [Source:MGI Symbol;Acc:MGI:1922828]	4	95445744	95815176
ENSMUSG00000030615	284.716	-0.20863	0.106768	-1.95404	0.0506962	0.655175	Tmem126a	protein_coding	transmembrane protein 126A [Source:MGI Symbol;Acc:MGI:1913521]	7	90099908	90106437
ENSMUSG00000031220	12.1978	-0.911764	0.467246	-1.95136	0.0510146	0.655175	Awat2	protein_coding	acyl-CoA wax alcohol acyltransferase 2 [Source:MGI Symbol;Acc:MGI:3045345]	X	99445827	99486323
ENSMUSG00000035495	254.421	0.270114	0.138047	1.95668	0.0503845	0.655175	Tstd2	protein_coding	thiosulfate sulfurtransferase (rhodanese)-like domain containing 2 [Source:MGI Symbol;Acc:MGI:3039624]	4	46114746	46138694
ENSMUSG00000036112	842.892	0.283186	0.145329	1.94859	0.0513447	0.655175	Metap2	protein_coding	methionine aminopeptidase 2 [Source:MGI Symbol;Acc:MGI:1929701]	10	93694351	93732955
ENSMUSG00000037278	515.679	-0.342168	0.17503	-1.95491	0.050594	0.655175	Tmem97	protein_coding	transmembrane protein 97 [Source:MGI Symbol;Acc:MGI:1916321]	11	78432643	78441603
ENSMUSG00000041598	421.784	-0.217546	0.111515	-1.95083	0.0510775	0.655175	Cdc42ep4	protein_coding	CDC42 effector protein (Rho GTPase binding) 4 [Source:MGI Symbol;Acc:MGI:1929760]	11	113617676	113642707
ENSMUSG00000042462	114.631	-0.331136	0.16899	-1.9595	0.0500537	0.655175	Dctpp1	protein_coding	dCTP pyrophosphatase 1 [Source:MGI Symbol;Acc:MGI:1913672]	7	126856131	126859881
ENSMUSG00000042675	228.5	-0.341313	0.174866	-1.95186	0.0509554	0.655175	Ypel3	protein_coding	yippee like 3 [Source:MGI Symbol;Acc:MGI:1913340]	7	126376127	126379686
ENSMUSG00000043068	30.7641	-0.776233	0.396669	-1.95688	0.0503616	0.655175	Fam89a	protein_coding	family with sequence similarity 89, member A [Source:MGI Symbol;Acc:MGI:1916877]	8	125466996	125478571
ENSMUSG00000045776	273.619	-1.04254	0.533375	-1.95462	0.0506285	0.655175	Lrtm1	protein_coding	leucine-rich repeats and transmembrane domains 1 [Source:MGI Symbol;Acc:MGI:2442106]	14	28740165	28755602
ENSMUSG00000046598	2091.24	0.221782	0.11316	1.95989	0.0500087	0.655175	Bdh1	protein_coding	3-hydroxybutyrate dehydrogenase, type 1 [Source:MGI Symbol;Acc:MGI:1919161]	16	31241098	31277719
ENSMUSG00000047221	77.072	-0.338017	0.173426	-1.94906	0.051288	0.655175	Fam185a	protein_coding	family with sequence similarity 185, member A [Source:MGI Symbol;Acc:MGI:2140983]	5	21629956	21687122
ENSMUSG00000050174	62.2479	-0.439725	0.225467	-1.95029	0.0511419	0.655175	Nudt6	protein_coding	nudix (nucleoside diphosphate linked moiety X)-type motif 6 [Source:MGI Symbol;Acc:MGI:2387618]	3	37459059	37474360
ENSMUSG00000057465	758.897	-2.09511	1.06984	-1.95833	0.0501913	0.655175	Saa2	protein_coding	serum amyloid A 2 [Source:MGI Symbol;Acc:MGI:98222]	7	46401214	46403737
ENSMUSG00000074336	5050.21	-0.268018	0.137244	-1.95286	0.0508362	0.655175	Apoc4	protein_coding	apolipoprotein C-IV [Source:MGI Symbol;Acc:MGI:87878]	7	19412008	19415404
ENSMUSG00000075327	77.1072	0.357751	0.183331	1.9514	0.0510096	0.655175	Zbtb2	protein_coding	zinc finger and BTB domain containing 2 [Source:MGI Symbol;Acc:MGI:2685949]	10	4317075	4338108
ENSMUSG00000078502	8.27579	-1.21717	0.623801	-1.95122	0.0510308	0.655175	Zfp268	protein_coding	zinc finger protein 268 [Source:MGI Symbol;Acc:MGI:3651014]	4	145311736	145351915
ENSMUSG00000091228	207.257	0.465019	0.238151	1.95262	0.0508648	0.655175	Gm20390	protein_coding	predicted gene 20390 [Source:MGI Symbol;Acc:MGI:5141855]	11	93840645	93859119
ENSMUSG00000091957	32.7341	-0.632969	0.32495	-1.9479	0.0514275	0.655175	Rps2-ps10	transcribed_processed_pseudogene	ribosomal protein S2, pseudogene 10 [Source:MGI Symbol;Acc:MGI:3645604]	18	61392079	61393043
ENSMUSG00000093752	627.416	0.251665	0.12883	1.95347	0.0507643	0.655175	Gm20716	protein_coding	predicted gene 20716 [Source:MGI Symbol;Acc:MGI:5313163]	2	168022906	168072284
ENSMUSG00000024645	226.184	-0.283093	0.145391	-1.94711	0.051522	0.655725	Timm21	protein_coding	translocase of inner mitochondrial membrane 21 [Source:MGI Symbol;Acc:MGI:1920595]	18	84964316	84969649
ENSMUSG00000018565	163.659	-0.302907	0.155621	-1.94644	0.0516018	0.655882	Elp5	protein_coding	elongator acetyltransferase complex subunit 5 [Source:MGI Symbol;Acc:MGI:1859017]	11	69859048	69873343
ENSMUSG00000025034	275.218	0.266145	0.136785	1.94572	0.0516883	0.655882	Trim8	protein_coding	tripartite motif-containing 8 [Source:MGI Symbol;Acc:MGI:1933302]	19	46490141	46505287
ENSMUSG00000026014	1528.26	0.332469	0.170842	1.94606	0.0516476	0.655882	Raph1	protein_coding	Ras association (RalGDS/AF-6) and pleckstrin homology domains 1 [Source:MGI Symbol;Acc:MGI:1924550]	1	60521451	60606263
ENSMUSG00000031314	385.19	0.28943	0.148827	1.94474	0.0518057	0.656064	Taf1	protein_coding	TATA-box binding protein associated factor 1 [Source:MGI Symbol;Acc:MGI:1336878]	X	100576340	100645395
ENSMUSG00000032252	325.2	-0.351403	0.180733	-1.94432	0.0518567	0.656064	Glce	protein_coding	glucuronyl C5-epimerase [Source:MGI Symbol;Acc:MGI:2136405]	9	61964530	62029937
ENSMUSG00000059475	129.372	0.418082	0.214947	1.94505	0.0517688	0.656064	Zfp426	protein_coding	zinc finger protein 426 [Source:MGI Symbol;Acc:MGI:1920248]	9	20379845	20404042
ENSMUSG00000073643	165.788	0.360607	0.185523	1.94373	0.0519279	0.656315	Wdfy1	protein_coding	WD repeat and FYVE domain containing 1 [Source:MGI Symbol;Acc:MGI:1916618]	1	79679979	79753860
ENSMUSG00000033788	111.156	0.542713	0.279327	1.94293	0.0520243	0.656883	Dysf	protein_coding	dysferlin [Source:MGI Symbol;Acc:MGI:1349385]	6	83985572	84188042
ENSMUSG00000028195	105.106	0.386571	0.1992	1.94062	0.0523045	0.657376	Ccn1	protein_coding	cellular communication network factor 1 [Source:MGI Symbol;Acc:MGI:88613]	3	145352731	145355736
ENSMUSG00000028557	1143.74	0.224047	0.11544	1.94081	0.0522817	0.657376	Rnf11	protein_coding	ring finger protein 11 [Source:MGI Symbol;Acc:MGI:1352759]	4	109308295	109341925
ENSMUSG00000034258	48.3522	0.775393	0.39946	1.9411	0.0522459	0.657376	Flvcr2	protein_coding	feline leukemia virus subgroup C cellular receptor 2 [Source:MGI Symbol;Acc:MGI:2384974]	12	85793313	85860359
ENSMUSG00000035064	116.43	0.524504	0.270067	1.94212	0.0521222	0.657376	Eef2k	protein_coding	eukaryotic elongation factor-2 kinase [Source:MGI Symbol;Acc:MGI:1195261]	7	120442054	120506673
ENSMUSG00000042354	303.102	0.330492	0.170314	1.94049	0.0523205	0.657376	Gnl3	protein_coding	guanine nucleotide binding protein-like 3 (nucleolar) [Source:MGI Symbol;Acc:MGI:1353651]	14	30734390	30741109
ENSMUSG00000002324	19.7845	0.85608	0.441306	1.93988	0.0523943	0.657656	Rec8	protein_coding	REC8 meiotic recombination protein [Source:MGI Symbol;Acc:MGI:1929645]	14	55855494	55862852
ENSMUSG00000064128	61.8838	-0.696469	0.359191	-1.93899	0.0525024	0.658367	Cenpj	protein_coding	centromere protein J [Source:MGI Symbol;Acc:MGI:2684927]	14	56764218	56812882
ENSMUSG00000022013	229.033	-0.413722	0.213645	-1.9365	0.0528067	0.660239	Dnajc15	protein_coding	DnaJ heat shock protein family (Hsp40) member C15 [Source:MGI Symbol;Acc:MGI:1913398]	14	78058121	78112565
ENSMUSG00000040327	116.687	0.547843	0.282863	1.93678	0.0527722	0.660239	Cul9	protein_coding	cullin 9 [Source:MGI Symbol;Acc:MGI:1925559]	17	46811498	46857314
ENSMUSG00000052544	25.1156	-1.19991	0.619455	-1.93704	0.0527403	0.660239	St6galnac3	protein_coding	ST6 (alpha-N-acetyl-neuraminyl-2,3-beta-galactosyl-1,3)-N-acetylgalactosaminide alpha-2,6-sialyltransferase 3 [Source:MGI Symbol;Acc:MGI:1341828]	3	152903903	153430811
ENSMUSG00000016252	992.932	-0.388984	0.20114	-1.9339	0.0531255	0.660348	Atp5e	protein_coding	ATP synthase, H+ transporting, mitochondrial F1 complex, epsilon subunit [Source:MGI Symbol;Acc:MGI:1855697]	2	174302865	174305898
ENSMUSG00000022469	49.6886	0.638702	0.330148	1.93459	0.0530405	0.660348	Rapgef3	protein_coding	Rap guanine nucleotide exchange factor (GEF) 3 [Source:MGI Symbol;Acc:MGI:2441741]	15	97642651	97665853
ENSMUSG00000030279	118.5	-0.399372	0.206467	-1.93432	0.0530742	0.660348	C2cd5	protein_coding	C2 calcium-dependent domain containing 5 [Source:MGI Symbol;Acc:MGI:1921991]	6	142956646	143045867
ENSMUSG00000034007	91.5404	0.425877	0.220198	1.93407	0.0531049	0.660348	Scaper	protein_coding	S phase cyclin A-associated protein in the ER [Source:MGI Symbol;Acc:MGI:1925976]	9	55457163	55845403
ENSMUSG00000061904	2922.43	-0.144339	0.0745862	-1.9352	0.0529653	0.660348	Slc25a3	protein_coding	solute carrier family 25 (mitochondrial carrier, phosphate carrier), member 3 [Source:MGI Symbol;Acc:MGI:1353498]	10	90952436	90959921
ENSMUSG00000075376	362.782	0.241249	0.124616	1.93594	0.052875	0.660348	Rc3h2	protein_coding	ring finger and CCCH-type zinc finger domains 2 [Source:MGI Symbol;Acc:MGI:2442789]	2	37260081	37312915
ENSMUSG00000039218	4272.74	0.28796	0.149026	1.93228	0.0533252	0.66185	Srrm2	protein_coding	serine/arginine repetitive matrix 2 [Source:MGI Symbol;Acc:MGI:1923206]	17	24009506	24043715
ENSMUSG00000052139	203.433	-0.225067	0.116489	-1.93208	0.0533499	0.66185	Babam2	protein_coding	BRISC and BRCA1 A complex member 2 [Source:MGI Symbol;Acc:MGI:1333875]	5	31855028	32242306
ENSMUSG00000021135	7274.55	-0.338146	0.175134	-1.93079	0.0535093	0.662658	Slc10a1	protein_coding	solute carrier family 10 (sodium/bile acid cotransporter family), member 1 [Source:MGI Symbol;Acc:MGI:97379]	12	80999957	81015479
ENSMUSG00000030451	939.983	0.297638	0.15418	1.93045	0.0535506	0.662658	Herc2	protein_coding	HECT and RLD domain containing E3 ubiquitin protein ligase 2 [Source:MGI Symbol;Acc:MGI:103234]	7	55699944	55881548
ENSMUSG00000036712	363.976	0.253065	0.131102	1.93029	0.0535706	0.662658	Cyld	protein_coding	CYLD lysine 63 deubiquitinase [Source:MGI Symbol;Acc:MGI:1921506]	8	89423656	89478573
ENSMUSG00000005312	1990.88	0.188618	0.0978668	1.92729	0.053943	0.663476	Ubqln1	protein_coding	ubiquilin 1 [Source:MGI Symbol;Acc:MGI:1860276]	13	58323970	58363467
ENSMUSG00000010609	2192.92	-0.298056	0.154638	-1.92743	0.0539255	0.663476	Psen2	protein_coding	presenilin 2 [Source:MGI Symbol;Acc:MGI:109284]	1	180054569	180091003
ENSMUSG00000015290	271.648	-0.225099	0.116787	-1.92744	0.0539245	0.663476	Ubl4a	protein_coding	ubiquitin-like 4A [Source:MGI Symbol;Acc:MGI:95049]	X	73409324	73416824
ENSMUSG00000022571	170.408	-0.303528	0.157542	-1.92666	0.0540225	0.663476	Pycrl	protein_coding	pyrroline-5-carboxylate reductase-like [Source:MGI Symbol;Acc:MGI:1913444]	15	75788326	75793409
ENSMUSG00000025041	237.949	-0.307957	0.15984	-1.92666	0.0540226	0.663476	Nt5c2	protein_coding	5'-nucleotidase, cytosolic II [Source:MGI Symbol;Acc:MGI:2178563]	19	46871756	47003592
ENSMUSG00000029439	335.866	0.311631	0.161837	1.92559	0.054156	0.663476	Sfswap	protein_coding	splicing factor SWAP [Source:MGI Symbol;Acc:MGI:101760]	5	129578285	129648448
ENSMUSG00000040061	33.2106	0.601083	0.311793	1.92782	0.0538771	0.663476	Plcb2	protein_coding	phospholipase C, beta 2 [Source:MGI Symbol;Acc:MGI:107465]	2	118537998	118558919
ENSMUSG00000041828	1628.88	0.42324	0.219793	1.92563	0.0541503	0.663476	Abca8a	protein_coding	ATP-binding cassette, sub-family A (ABC1), member 8a [Source:MGI Symbol;Acc:MGI:2386846]	11	109916460	109986804
ENSMUSG00000095041	1545.04	0.207921	0.107953	1.92603	0.0541008	0.663476	AC149090.1	protein_coding		JH584304.1	52190	59690
ENSMUSG00000112693	10.9844	6.51103	3.37893	1.92695	0.0539857	0.663476	Gm5512	transcribed_unprocessed_pseudogene	predicted gene 5512 [Source:MGI Symbol;Acc:MGI:3645436]	19	12882684	12884205
ENSMUSG00000089832	84.2768	-0.40933	0.212629	-1.92509	0.0542181	0.6636	Shkbp1	protein_coding	Sh3kbp1 binding protein 1 [Source:MGI Symbol;Acc:MGI:2385803]	7	27041558	27055444
ENSMUSG00000001089	354.71	-0.331454	0.172215	-1.92465	0.0542725	0.663631	Luzp1	protein_coding	leucine zipper protein 1 [Source:MGI Symbol;Acc:MGI:107629]	4	136197072	136282091
ENSMUSG00000041134	173.455	0.235583	0.122531	1.92264	0.0545256	0.666088	Cyyr1	protein_coding	cysteine and tyrosine-rich protein 1 [Source:MGI Symbol;Acc:MGI:2152187]	16	85218421	85350285
ENSMUSG00000005506	1405.88	0.181483	0.0944996	1.92046	0.0548002	0.666714	Celf1	protein_coding	CUGBP, Elav-like family member 1 [Source:MGI Symbol;Acc:MGI:1342295]	2	90770727	90849842
ENSMUSG00000022702	186.1	0.354548	0.184494	1.92173	0.0546394	0.666714	Hira	protein_coding	histone cell cycle regulator [Source:MGI Symbol;Acc:MGI:99430]	16	18695787	18789059
ENSMUSG00000029551	95.2373	-0.347602	0.180948	-1.921	0.0547316	0.666714	Psmg3	protein_coding	proteasome (prosome, macropain) assembly chaperone 3 [Source:MGI Symbol;Acc:MGI:1913756]	5	139809347	139812640
ENSMUSG00000029859	384.87	0.228356	0.118926	1.92016	0.0548377	0.666714	Epha1	protein_coding	Eph receptor A1 [Source:MGI Symbol;Acc:MGI:107381]	6	42335421	42350202
ENSMUSG00000046814	527.616	-0.342289	0.178226	-1.92054	0.0547897	0.666714	Gchfr	protein_coding	GTP cyclohydrolase I feedback regulator [Source:MGI Symbol;Acc:MGI:2443977]	2	118998254	119002871
ENSMUSG00000008373	149.188	0.231846	0.120965	1.91663	0.0552846	0.667514	Prpf31	protein_coding	pre-mRNA processing factor 31 [Source:MGI Symbol;Acc:MGI:1916238]	7	3632984	3645485
ENSMUSG00000015094	30.2165	-0.520758	0.271782	-1.91609	0.0553536	0.667514	Npdc1	protein_coding	neural proliferation, differentiation and control 1 [Source:MGI Symbol;Acc:MGI:1099802]	2	25289363	25299506
ENSMUSG00000020652	45.1641	-0.404651	0.21127	-1.91533	0.0554504	0.667514	Cenpo	protein_coding	centromere protein O [Source:MGI Symbol;Acc:MGI:1923800]	12	4246004	4284294
ENSMUSG00000030109	814.252	-0.278972	0.145425	-1.91832	0.0550703	0.667514	Slc6a12	protein_coding	solute carrier family 6 (neurotransmitter transporter, betaine/GABA), member 12 [Source:MGI Symbol;Acc:MGI:95628]	6	121320035	121342734
ENSMUSG00000030682	352.698	0.221056	0.115299	1.91724	0.0552071	0.667514	Cdipt	protein_coding	CDP-diacylglycerol--inositol 3-phosphatidyltransferase (phosphatidylinositol synthase) [Source:MGI Symbol;Acc:MGI:105491]	7	126575086	126579673
ENSMUSG00000030737	1932.19	-0.250071	0.130522	-1.91593	0.0553738	0.667514	Slco2b1	protein_coding	solute carrier organic anion transporter family, member 2b1 [Source:MGI Symbol;Acc:MGI:1351872]	7	99307011	99360547
ENSMUSG00000033475	550.167	-0.238267	0.124299	-1.91688	0.0552534	0.667514	Tomm6	protein_coding	translocase of outer mitochondrial membrane 6 [Source:MGI Symbol;Acc:MGI:1913369]	17	47997571	47999311
ENSMUSG00000041225	382.415	0.28912	0.150969	1.9151	0.0554802	0.667514	Arhgap12	protein_coding	Rho GTPase activating protein 12 [Source:MGI Symbol;Acc:MGI:1922665]	18	6024427	6136098
ENSMUSG00000062949	3086.55	0.280213	0.146103	1.91792	0.0551218	0.667514	Atp11c	protein_coding	ATPase, class VI, type 11C [Source:MGI Symbol;Acc:MGI:1859661]	X	59268650	59636304
ENSMUSG00000067369	359.641	-0.237958	0.124028	-1.91858	0.0550379	0.667514	Trmt2b	protein_coding	TRM2 tRNA methyltransferase 2B [Source:MGI Symbol;Acc:MGI:2442530]	X	133123088	133177733
ENSMUSG00000073902	53.8282	0.47753	0.249401	1.9147	0.0555304	0.667514	Gvin3	unprocessed_pseudogene	GTPase, very large interferon inducible, family member 3 [Source:MGI Symbol;Acc:MGI:3584360]	7	106195950	106203242
ENSMUSG00000066842	67.959	0.784466	0.410002	1.91332	0.0557069	0.669007	Hmcn1	protein_coding	hemicentin 1 [Source:MGI Symbol;Acc:MGI:2685047]	1	150438275	150869186
ENSMUSG00000028957	102.382	1.46967	0.768417	1.91259	0.0558005	0.669501	Per3	protein_coding	period circadian clock 3 [Source:MGI Symbol;Acc:MGI:1277134]	4	151088109	151129122
ENSMUSG00000017491	46.4551	-0.558488	0.292103	-1.91196	0.0558816	0.669846	Rarb	protein_coding	retinoic acid receptor, beta [Source:MGI Symbol;Acc:MGI:97857]	14	5650540	6038924
ENSMUSG00000010453	578.117	0.247124	0.129314	1.91103	0.0560004	0.670012	Kansl3	protein_coding	KAT8 regulatory NSL complex subunit 3 [Source:MGI Symbol;Acc:MGI:1918055]	1	36374811	36408262
ENSMUSG00000091764	25.588	0.550447	0.288017	1.91116	0.0559843	0.670012	Zfp964	protein_coding	zinc finger protein 964 [Source:MGI Symbol;Acc:MGI:3646490]	8	70107129	70119632
ENSMUSG00000053617	971.683	-0.489638	0.256294	-1.91045	0.0560748	0.670275	Sh3pxd2a	protein_coding	SH3 and PX domains 2A [Source:MGI Symbol;Acc:MGI:1298393]	19	47248613	47452840
ENSMUSG00000025964	301.607	-0.243198	0.127501	-1.90742	0.0564658	0.671456	Adam23	protein_coding	a disintegrin and metallopeptidase domain 23 [Source:MGI Symbol;Acc:MGI:1345162]	1	63485050	63635435
ENSMUSG00000030759	66.6649	-0.606098	0.317787	-1.90724	0.0564889	0.671456	Far1	protein_coding	fatty acyl CoA reductase 1 [Source:MGI Symbol;Acc:MGI:1914670]	7	113113041	113170718
ENSMUSG00000035248	1560.74	0.190488	0.0998238	1.90824	0.0563599	0.671456	Tut7	protein_coding	terminal uridylyl transferase 7 [Source:MGI Symbol;Acc:MGI:2387179]	13	59919375	59970961
ENSMUSG00000035545	971.067	0.237125	0.124242	1.90857	0.0563181	0.671456	Leng8	protein_coding	leukocyte receptor cluster (LRC) member 8 [Source:MGI Symbol;Acc:MGI:2142195]	7	4140038	4151176
ENSMUSG00000040713	2878.36	-0.28239	0.147983	-1.90826	0.056358	0.671456	Creg1	protein_coding	cellular repressor of E1A-stimulated genes 1 [Source:MGI Symbol;Acc:MGI:1344382]	1	165591315	165602877
ENSMUSG00000055652	141.255	-0.462084	0.242191	-1.90793	0.0563997	0.671456	Klhl25	protein_coding	kelch-like 25 [Source:MGI Symbol;Acc:MGI:2668031]	7	75498058	75523879
ENSMUSG00000001627	143.588	0.420039	0.220393	1.90587	0.0566675	0.672953	Ifrd1	protein_coding	interferon-related developmental regulator 1 [Source:MGI Symbol;Acc:MGI:1316717]	12	40251566	40298503
ENSMUSG00000029030	432.519	-0.159152	0.0835583	-1.90468	0.056822	0.674161	Tprgl	protein_coding	transformation related protein 63 regulated like [Source:MGI Symbol;Acc:MGI:1915058]	4	154241942	154245123
ENSMUSG00000039254	191.103	-0.355782	0.187007	-1.90251	0.0571051	0.676891	Pomt1	protein_coding	protein-O-mannosyltransferase 1 [Source:MGI Symbol;Acc:MGI:2138994]	2	32126602	32145017
ENSMUSG00000027447	843.117	-0.254241	0.133724	-1.90124	0.0572712	0.678231	Cst3	protein_coding	cystatin C [Source:MGI Symbol;Acc:MGI:102519]	2	148713642	148717612
ENSMUSG00000020620	1270.7	0.239217	0.125985	1.89878	0.0575938	0.680219	Abca8b	protein_coding	ATP-binding cassette, sub-family A (ABC1), member 8b [Source:MGI Symbol;Acc:MGI:1351668]	11	109823016	109886671
ENSMUSG00000027597	20355.7	-0.392951	0.20694	-1.89886	0.0575823	0.680219	Ahcy	protein_coding	S-adenosylhomocysteine hydrolase [Source:MGI Symbol;Acc:MGI:87968]	2	154901230	154916417
ENSMUSG00000066357	180.245	0.258091	0.135936	1.89862	0.0576143	0.680219	Wdr6	protein_coding	WD repeat domain 6 [Source:MGI Symbol;Acc:MGI:1930140]	9	108449510	108455938
ENSMUSG00000098934	19.6373	2.63669	1.38895	1.89833	0.057652	0.680219	Gvin-ps4	unprocessed_pseudogene	GTPase, very large interferon inducible, pseudogene 4 [Source:MGI Symbol;Acc:MGI:5011038]	7	105785611	105789206
ENSMUSG00000021091	4350.13	-0.478197	0.252249	-1.89573	0.0579954	0.680637	Serpina3n	protein_coding	serine (or cysteine) peptidase inhibitor, clade A, member 3N [Source:MGI Symbol;Acc:MGI:105045]	12	104372988	104380588
ENSMUSG00000022707	1854.5	-0.309256	0.163023	-1.89701	0.0578271	0.680637	Gbe1	protein_coding	glucan (1,4-alpha-), branching enzyme 1 [Source:MGI Symbol;Acc:MGI:1921435]	16	70110837	70366604
ENSMUSG00000026785	16.7197	1.07692	0.56802	1.89592	0.0579704	0.680637	Pkn3	protein_coding	protein kinase N3 [Source:MGI Symbol;Acc:MGI:2388285]	2	29967696	29981034
ENSMUSG00000026946	198.537	-0.301622	0.159124	-1.89551	0.0580242	0.680637	Nmi	protein_coding	N-myc (and STAT) interactor [Source:MGI Symbol;Acc:MGI:1928368]	2	51838499	51863506
ENSMUSG00000034334	43.6261	-0.392131	0.206806	-1.89613	0.0579431	0.680637	Fam151b	protein_coding	family with sequence similarity 151, member B [Source:MGI Symbol;Acc:MGI:1921192]	13	92586133	92620523
ENSMUSG00000038143	44.6037	0.565	0.298058	1.8956	0.0580129	0.680637	Stox2	protein_coding	storkhead box 2 [Source:MGI Symbol;Acc:MGI:1918319]	8	47633083	47899397
ENSMUSG00000045205	234.701	-0.290511	0.153284	-1.89524	0.0580603	0.680637	Dpy19l4	protein_coding	dpy-19-like 4 (C. elegans) [Source:MGI Symbol;Acc:MGI:2685869]	4	11261315	11322137
ENSMUSG00000026027	411.635	0.239806	0.126567	1.8947	0.0581326	0.68086	Stradb	protein_coding	STE20-related kinase adaptor beta [Source:MGI Symbol;Acc:MGI:2144047]	1	59012681	59034874
ENSMUSG00000023861	1893.83	-0.20564	0.108633	-1.89298	0.058361	0.681064	Mpc1	protein_coding	mitochondrial pyruvate carrier 1 [Source:MGI Symbol;Acc:MGI:1915240]	17	8501736	8516493
ENSMUSG00000025144	134.717	-0.415022	0.219269	-1.89275	0.0583907	0.681064	Cenpx	protein_coding	centromere protein X [Source:MGI Symbol;Acc:MGI:894324]	11	120601768	120604564
ENSMUSG00000037731	77.0625	0.556921	0.294244	1.89272	0.0583953	0.681064	Themis2	protein_coding	thymocyte selection associated family member 2 [Source:MGI Symbol;Acc:MGI:2446213]	4	132509154	132523698
ENSMUSG00000042688	411.094	0.229737	0.121427	1.89198	0.0584941	0.681064	Mapk6	protein_coding	mitogen-activated protein kinase 6 [Source:MGI Symbol;Acc:MGI:1354946]	9	75276344	75317287
ENSMUSG00000078919	409.017	-0.299647	0.158348	-1.89233	0.058447	0.681064	Dpm1	protein_coding	dolichol-phosphate (beta-D) mannosyltransferase 1 [Source:MGI Symbol;Acc:MGI:1330239]	2	168050968	168072511
ENSMUSG00000080316	85.1044	0.725484	0.383497	1.89176	0.0585231	0.681064	Spaca6	protein_coding	sperm acrosome associated 6 [Source:MGI Symbol;Acc:MGI:1922452]	17	18047420	18063271
ENSMUSG00000114836	17.8405	0.678115	0.358036	1.89399	0.0582266	0.681064	Gm18517	transcribed_processed_pseudogene	predicted gene, 18517 [Source:MGI Symbol;Acc:MGI:5010702]	13	81233510	81235683
ENSMUSG00000039007	638.05	-0.210906	0.111522	-1.89116	0.0586025	0.681367	Cpq	protein_coding	carboxypeptidase Q [Source:MGI Symbol;Acc:MGI:1889205]	15	33083275	33594698
ENSMUSG00000003283	58.6431	0.507387	0.2685	1.88971	0.0587971	0.681708	Hck	protein_coding	hemopoietic cell kinase [Source:MGI Symbol;Acc:MGI:96052]	2	152950388	152993361
ENSMUSG00000003849	57.5443	-0.50693	0.268422	-1.88855	0.0589519	0.681708	Nqo1	protein_coding	NAD(P)H dehydrogenase, quinone 1 [Source:MGI Symbol;Acc:MGI:103187]	8	108114857	108129838
ENSMUSG00000022378	120.311	0.402713	0.2132	1.8889	0.0589054	0.681708	Cyrib	protein_coding	CYFIP related Rac1 interactor B [Source:MGI Symbol;Acc:MGI:1923520]	15	63800946	63932327
ENSMUSG00000024294	1269.2	0.205108	0.108509	1.89024	0.0587254	0.681708	Mib1	protein_coding	mindbomb E3 ubiquitin protein ligase 1 [Source:MGI Symbol;Acc:MGI:2443157]	18	10725548	10818704
ENSMUSG00000025060	656.349	0.276088	0.146175	1.88876	0.0589244	0.681708	Slk	protein_coding	STE20-like kinase [Source:MGI Symbol;Acc:MGI:103241]	19	47568117	47633685
ENSMUSG00000061032	562.548	0.189514	0.100268	1.89007	0.058749	0.681708	Rrp1	protein_coding	ribosomal RNA processing 1 [Source:MGI Symbol;Acc:MGI:1203500]	10	78236218	78248877
ENSMUSG00000015647	57.9275	-0.729679	0.387166	-1.88467	0.0594748	0.68245	Lama5	protein_coding	laminin, alpha 5 [Source:MGI Symbol;Acc:MGI:105382]	2	179818166	179867652
ENSMUSG00000019845	17.4615	-0.793242	0.420903	-1.88462	0.0594815	0.68245	Tube1	protein_coding	tubulin, epsilon 1 [Source:MGI Symbol;Acc:MGI:1919174]	10	39009972	39028538
ENSMUSG00000022181	2341.18	0.566997	0.300713	1.88551	0.0593608	0.68245	C6	protein_coding	complement component 6 [Source:MGI Symbol;Acc:MGI:88233]	15	4756657	4844449
ENSMUSG00000023341	80.0047	0.479475	0.25443	1.8845	0.0594967	0.68245	Mx2	polymorphic_pseudogene	MX dynamin-like GTPase 2 [Source:MGI Symbol;Acc:MGI:97244]	16	97336508	97362100
ENSMUSG00000026832	16.7376	-1.151	0.609971	-1.88698	0.0591628	0.68245	Cytip	protein_coding	cytohesin 1 interacting protein [Source:MGI Symbol;Acc:MGI:2183535]	2	58019149	58085544
ENSMUSG00000030614	242.774	-0.251662	0.133371	-1.88694	0.0591687	0.68245	Tmem126b	protein_coding	transmembrane protein 126B [Source:MGI Symbol;Acc:MGI:1915722]	7	90116646	90125209
ENSMUSG00000035473	1398.57	-0.178191	0.0944667	-1.88628	0.0592572	0.68245	Galm	protein_coding	galactose mutarotase [Source:MGI Symbol;Acc:MGI:2442420]	17	80434900	80492530
ENSMUSG00000046008	12.8185	-4.40132	2.33412	-1.88564	0.0593432	0.68245	Pnlip	protein_coding	pancreatic lipase [Source:MGI Symbol;Acc:MGI:97722]	19	58640930	58670220
ENSMUSG00000107002	121.443	-0.387107	0.205195	-1.88653	0.0592237	0.68245	0610012G03Rik	protein_coding	RIKEN cDNA 0610012G03 gene [Source:MGI Symbol;Acc:MGI:1913301]	16	31765868	31767312
ENSMUSG00000022403	2239.18	0.173794	0.0922563	1.88381	0.0595901	0.682908	St13	protein_coding	suppression of tumorigenicity 13 [Source:MGI Symbol;Acc:MGI:1917606]	15	81247870	81284278
ENSMUSG00000050856	860.374	-0.289303	0.153628	-1.88314	0.0596812	0.683339	Atp5k	protein_coding	ATP synthase, H+ transporting, mitochondrial F1F0 complex, subunit E [Source:MGI Symbol;Acc:MGI:106636]	5	108581110	108582314
ENSMUSG00000024513	491.477	0.217606	0.11577	1.87965	0.0601556	0.684942	Mbd2	protein_coding	methyl-CpG binding domain protein 2 [Source:MGI Symbol;Acc:MGI:1333813]	18	70701260	70759202
ENSMUSG00000032047	4155.23	-0.186997	0.0994004	-1.88125	0.059938	0.684942	Acat1	protein_coding	acetyl-Coenzyme A acetyltransferase 1 [Source:MGI Symbol;Acc:MGI:87870]	9	53491822	53521682
ENSMUSG00000040048	990.984	-0.192879	0.10252	-1.88137	0.0599215	0.684942	Ndufb10	protein_coding	NADH:ubiquinone oxidoreductase subunit B10 [Source:MGI Symbol;Acc:MGI:1915592]	17	24941034	24943452
ENSMUSG00000040813	439.739	-0.213001	0.113338	-1.87935	0.0601965	0.684942	Tex264	protein_coding	testis expressed gene 264 [Source:MGI Symbol;Acc:MGI:1096570]	9	106535945	106563126
ENSMUSG00000044328	15.3629	-0.803458	0.42747	-1.87956	0.0601677	0.684942	Trp53i13	protein_coding	transformation related protein 53 inducible protein 13 [Source:MGI Symbol;Acc:MGI:1915125]	11	77398925	77406806
ENSMUSG00000057388	555.871	0.232182	0.123533	1.87952	0.0601738	0.684942	Mrpl18	protein_coding	mitochondrial ribosomal protein L18 [Source:MGI Symbol;Acc:MGI:1914931]	17	13130236	13135232
ENSMUSG00000078942	37.1155	0.537228	0.285766	1.87996	0.0601142	0.684942	Naip6	protein_coding	NLR family, apoptosis inhibitory protein 6 [Source:MGI Symbol;Acc:MGI:1298222]	13	100417629	100454182
ENSMUSG00000040021	557.83	0.181742	0.0967359	1.87874	0.06028	0.6851	Lats1	protein_coding	large tumor suppressor [Source:MGI Symbol;Acc:MGI:1333883]	10	7556978	7592224
ENSMUSG00000042594	175.23	0.287778	0.153198	1.87847	0.0603175	0.6851	Sh2b3	protein_coding	SH2B adaptor protein 3 [Source:MGI Symbol;Acc:MGI:893598]	5	121953551	121975709
ENSMUSG00000026390	93.3695	1.17888	0.628033	1.87709	0.0605053	0.686356	Marco	protein_coding	macrophage receptor with collagenous structure [Source:MGI Symbol;Acc:MGI:1309998]	1	120402267	120432753
ENSMUSG00000027884	512.847	-0.263846	0.140578	-1.87687	0.0605355	0.686356	Clcc1	protein_coding	chloride channel CLIC-like 1 [Source:MGI Symbol;Acc:MGI:2385186]	3	108561229	108586156
ENSMUSG00000004945	353.044	-0.258253	0.138019	-1.87115	0.0613245	0.686414	Tmem242	protein_coding	transmembrane protein 242 [Source:MGI Symbol;Acc:MGI:1917794]	17	5461145	5490534
ENSMUSG00000005774	153.807	-0.381449	0.203406	-1.87531	0.0607505	0.686414	Rfx5	protein_coding	regulatory factor X, 5 (influences HLA class II expression) [Source:MGI Symbol;Acc:MGI:1858421]	3	94861386	94868872
ENSMUSG00000019718	199.238	-0.261534	0.139834	-1.87031	0.0614405	0.686414	L3hypdh	protein_coding	L-3-hydroxyproline dehydratase (trans-) [Source:MGI Symbol;Acc:MGI:1914467]	12	72120202	72132213
ENSMUSG00000020593	786.497	-0.632531	0.337588	-1.87368	0.0609749	0.686414	Lpin1	protein_coding	lipin 1 [Source:MGI Symbol;Acc:MGI:1891340]	12	16585670	16696967
ENSMUSG00000021477	6997.5	-0.205407	0.109914	-1.8688	0.0616513	0.686414	Ctsl	protein_coding	cathepsin L [Source:MGI Symbol;Acc:MGI:88564]	13	64507151	64518704
ENSMUSG00000022025	41.2875	-0.582348	0.311396	-1.87012	0.061467	0.686414	Cnmd	protein_coding	chondromodulin [Source:MGI Symbol;Acc:MGI:1341171]	14	79875130	79899610
ENSMUSG00000024472	317.259	0.339543	0.181165	1.87422	0.0608995	0.686414	Dcp2	protein_coding	decapping mRNA 2 [Source:MGI Symbol;Acc:MGI:1917890]	18	44513569	44558036
ENSMUSG00000024493	415.973	0.411155	0.219529	1.8729	0.0610821	0.686414	Lars	protein_coding	leucyl-tRNA synthetase [Source:MGI Symbol;Acc:MGI:1913808]	18	42335363	42395259
ENSMUSG00000028261	385.145	-0.206176	0.110173	-1.87137	0.0612931	0.686414	Ndufaf4	protein_coding	NADH:ubiquinone oxidoreductase complex assembly factor 4 [Source:MGI Symbol;Acc:MGI:1915743]	4	24898083	24905001
ENSMUSG00000028838	129.316	-0.487546	0.260409	-1.87223	0.061175	0.686414	Extl1	protein_coding	exostosin-like glycosyltransferase 1 [Source:MGI Symbol;Acc:MGI:1888742]	4	134083683	134111161
ENSMUSG00000029128	143.521	-0.364674	0.194831	-1.87175	0.0612415	0.686414	Rab28	protein_coding	RAB28, member RAS oncogene family [Source:MGI Symbol;Acc:MGI:1917285]	5	41782319	41865500
ENSMUSG00000029632	2213.36	-0.33712	0.17977	-1.87529	0.0607533	0.686414	Ndufa4	protein_coding	Ndufa4, mitochondrial complex associated [Source:MGI Symbol;Acc:MGI:107686]	6	11900291	11907496
ENSMUSG00000029836	585.887	0.174089	0.0930639	1.87064	0.0613953	0.686414	Cbx3	protein_coding	chromobox 3 [Source:MGI Symbol;Acc:MGI:108515]	6	51447340	51460684
ENSMUSG00000031762	25.7671	-1.01946	0.545553	-1.86867	0.0616687	0.686414	Mt2	protein_coding	metallothionein 2 [Source:MGI Symbol;Acc:MGI:97172]	8	94899292	94900196
ENSMUSG00000033020	134.828	-0.4544	0.242603	-1.87302	0.061066	0.686414	Polr2f	protein_coding	polymerase (RNA) II (DNA directed) polypeptide F [Source:MGI Symbol;Acc:MGI:1349393]	15	79025209	79035974
ENSMUSG00000036572	266.988	0.226803	0.121301	1.86975	0.0615179	0.686414	Upf3b	protein_coding	UPF3 regulator of nonsense transcripts homolog B (yeast) [Source:MGI Symbol;Acc:MGI:1915384]	X	36355331	36373975
ENSMUSG00000037656	875.98	-0.188281	0.100351	-1.87623	0.060624	0.686414	Slc20a2	protein_coding	solute carrier family 20, member 2 [Source:MGI Symbol;Acc:MGI:97851]	8	22966804	23059628
ENSMUSG00000046707	402.058	0.331448	0.177133	1.87118	0.0613197	0.686414	Csnk2a2	protein_coding	casein kinase 2, alpha prime polypeptide [Source:MGI Symbol;Acc:MGI:88547]	8	96172724	96216667
ENSMUSG00000049807	230.094	0.312825	0.166995	1.87326	0.0610326	0.686414	Arhgap23	protein_coding	Rho GTPase activating protein 23 [Source:MGI Symbol;Acc:MGI:3697726]	11	97306359	97393228
ENSMUSG00000065990	357.58	-0.266523	0.142292	-1.87307	0.0610592	0.686414	Aurkaip1	protein_coding	aurora kinase A interacting protein 1 [Source:MGI Symbol;Acc:MGI:1913327]	4	155915729	155917587
ENSMUSG00000078931	137.575	0.253456	0.135598	1.86918	0.0615978	0.686414	Pdf	protein_coding	peptide deformylase (mitochondrial) [Source:MGI Symbol;Acc:MGI:1915273]	8	107771330	107775246
ENSMUSG00000024622	185.229	0.319354	0.170947	1.86815	0.0617413	0.686624	Hmgxb3	protein_coding	HMG box domain containing 3 [Source:MGI Symbol;Acc:MGI:2441817]	18	61264349	61310122
ENSMUSG00000006818	2437.5	-0.198277	0.106244	-1.86624	0.0620073	0.688383	Sod2	protein_coding	superoxide dismutase 2, mitochondrial [Source:MGI Symbol;Acc:MGI:98352]	17	13225733	13258950
ENSMUSG00000026584	341.959	0.19059	0.102116	1.86641	0.0619835	0.688383	Scyl3	protein_coding	SCY1-like 3 (S. cerevisiae) [Source:MGI Symbol;Acc:MGI:1921385]	1	163756669	163782695
ENSMUSG00000018974	177.249	0.294766	0.158147	1.86387	0.06234	0.689357	Sart3	protein_coding	squamous cell carcinoma antigen recognized by T cells 3 [Source:MGI Symbol;Acc:MGI:1858230]	5	113880507	113910571
ENSMUSG00000019590	63.5234	0.605117	0.324761	1.86327	0.0624243	0.689357	Cyb561	protein_coding	cytochrome b-561 [Source:MGI Symbol;Acc:MGI:103253]	11	105824528	105844162
ENSMUSG00000020362	629.701	0.219882	0.11803	1.86293	0.0624727	0.689357	Cnot6	protein_coding	CCR4-NOT transcription complex, subunit 6 [Source:MGI Symbol;Acc:MGI:2144529]	11	49562330	49603550
ENSMUSG00000029634	456.798	0.254555	0.136561	1.86404	0.0623167	0.689357	Rnf6	protein_coding	ring finger protein (C3H2C3 type) 6 [Source:MGI Symbol;Acc:MGI:1921382]	5	146146002	146158365
ENSMUSG00000032656	12.5418	-0.774294	0.415464	-1.86368	0.0623662	0.689357	Marchf3	protein_coding	membrane associated ring-CH-type finger 3 [Source:MGI Symbol;Acc:MGI:2443667]	18	56894788	57058620
ENSMUSG00000039840	432.102	0.215677	0.115649	1.86493	0.0621914	0.689357	Epg5	protein_coding	ectopic P-granules autophagy protein 5 homolog (C. elegans) [Source:MGI Symbol;Acc:MGI:1918673]	18	77981680	78078228
ENSMUSG00000048368	72.2682	-0.607565	0.325853	-1.86454	0.0622463	0.689357	Omd	protein_coding	osteomodulin [Source:MGI Symbol;Acc:MGI:1350918]	13	49735938	49746298
ENSMUSG00000052915	729.277	0.239481	0.128624	1.86187	0.0626214	0.690403	Msl1	protein_coding	male specific lethal 1 [Source:MGI Symbol;Acc:MGI:1921276]	11	98686342	98698685
ENSMUSG00000045775	71.168	-1.01518	0.54545	-1.86118	0.0627185	0.690877	Slc16a5	protein_coding	solute carrier family 16 (monocarboxylic acid transporters), member 5 [Source:MGI Symbol;Acc:MGI:2443515]	11	115353300	115365224
ENSMUSG00000032285	66.0648	0.331588	0.178323	1.85948	0.0629586	0.692924	Dnaja4	protein_coding	DnaJ heat shock protein family (Hsp40) member A4 [Source:MGI Symbol;Acc:MGI:1927638]	9	54606157	54623599
ENSMUSG00000035530	2870.22	-0.252496	0.135843	-1.85873	0.0630654	0.693503	Eif1	protein_coding	eukaryotic translation initiation factor 1 [Source:MGI Symbol;Acc:MGI:105125]	11	100210711	100212922
ENSMUSG00000040459	545.035	0.142551	0.0767129	1.85824	0.0631347	0.693668	Arglu1	protein_coding	arginine and glutamate rich 1 [Source:MGI Symbol;Acc:MGI:2442985]	8	8715075	8740521
ENSMUSG00000040029	821.424	0.198647	0.106943	1.8575	0.0632405	0.694233	Ipo8	protein_coding	importin 8 [Source:MGI Symbol;Acc:MGI:2444611]	6	148672181	148732965
ENSMUSG00000021285	175.698	0.247105	0.133168	1.85559	0.063512	0.694623	Ppp1r13b	protein_coding	protein phosphatase 1, regulatory subunit 13B [Source:MGI Symbol;Acc:MGI:1336199]	12	111794891	111874544
ENSMUSG00000021364	8204.09	0.311524	0.167811	1.8564	0.063397	0.694623	Elovl2	protein_coding	elongation of very long chain fatty acids (FEN1/Elo2, SUR4/Elo3, yeast)-like 2 [Source:MGI Symbol;Acc:MGI:1858960]	13	41335857	41373881
ENSMUSG00000029198	889.881	-0.229397	0.123603	-1.85591	0.0634664	0.694623	Grpel1	protein_coding	GrpE-like 1, mitochondrial [Source:MGI Symbol;Acc:MGI:1334417]	5	36622342	36631424
ENSMUSG00000072704	933.106	-0.203393	0.10959	-1.85595	0.0634606	0.694623	Smim10l1	protein_coding	small integral membrane protein 10 like 1 [Source:MGI Symbol;Acc:MGI:1914379]	6	133081872	133087862
ENSMUSG00000091387	77.253	0.42913	0.231294	1.85534	0.0635478	0.694623	Gcnt4	protein_coding	glucosaminyl (N-acetyl) transferase 4, core 2 (beta-1,6-N-acetylglucosaminyltransferase) [Source:MGI Symbol;Acc:MGI:2684919]	13	97061197	97087414
ENSMUSG00000040010	35.9644	0.418586	0.225702	1.8546	0.063654	0.695189	Slc7a5	protein_coding	solute carrier family 7 (cationic amino acid transporter, y+ system), member 5 [Source:MGI Symbol;Acc:MGI:1298205]	8	122607889	122634433
ENSMUSG00000021764	638.424	-0.238168	0.128457	-1.85407	0.0637295	0.695419	Ndufs4	protein_coding	NADH:ubiquinone oxidoreductase core subunit S4 [Source:MGI Symbol;Acc:MGI:1343135]	13	114424331	114524794
ENSMUSG00000022035	574.186	0.193585	0.104502	1.85244	0.0639622	0.696768	Ccdc25	protein_coding	coiled-coil domain containing 25 [Source:MGI Symbol;Acc:MGI:1914429]	14	66074751	66104056
ENSMUSG00000024799	686.576	-0.390023	0.210542	-1.85247	0.063958	0.696768	Tm7sf2	protein_coding	transmembrane 7 superfamily member 2 [Source:MGI Symbol;Acc:MGI:1920416]	19	6112851	6118403
ENSMUSG00000003099	387.753	0.214415	0.116058	1.84748	0.0646775	0.697699	Ppp5c	protein_coding	protein phosphatase 5, catalytic subunit [Source:MGI Symbol;Acc:MGI:102666]	7	16738565	16761849
ENSMUSG00000019854	193.535	0.29174	0.157621	1.8509	0.0641839	0.697699	Reps1	protein_coding	RalBP1 associated Eps domain containing protein [Source:MGI Symbol;Acc:MGI:1196373]	10	17931609	18000903
ENSMUSG00000020248	405.24	0.24676	0.133576	1.84734	0.0646976	0.697699	Nfyb	protein_coding	nuclear transcription factor-Y beta [Source:MGI Symbol;Acc:MGI:97317]	10	82584535	82599978
ENSMUSG00000024414	268.158	-0.250202	0.135404	-1.84782	0.0646287	0.697699	Mrpl27	protein_coding	mitochondrial ribosomal protein L27 [Source:MGI Symbol;Acc:MGI:2137224]	11	94544593	94550915
ENSMUSG00000024991	2766.19	0.150708	0.0815635	1.84774	0.0646406	0.697699	Eif3a	protein_coding	eukaryotic translation initiation factor 3, subunit A [Source:MGI Symbol;Acc:MGI:95301]	19	60749555	60779096
ENSMUSG00000025175	131.521	-0.339806	0.183925	-1.84753	0.0646711	0.697699	Fn3k	protein_coding	fructosamine 3 kinase [Source:MGI Symbol;Acc:MGI:1926834]	11	121325739	121341317
ENSMUSG00000034591	690.353	0.54596	0.295308	1.84878	0.0644894	0.697699	Slc41a2	protein_coding	solute carrier family 41, member 2 [Source:MGI Symbol;Acc:MGI:2442940]	10	83066712	83173746
ENSMUSG00000041132	444.34	-0.34584	0.18711	-1.84832	0.0645559	0.697699	N4bp2l1	protein_coding	NEDD4 binding protein 2-like 1 [Source:MGI Symbol;Acc:MGI:2140872]	5	150495109	150520653
ENSMUSG00000058833	170.084	-0.238517	0.129116	-1.84731	0.0647029	0.697699	Rex1bd	protein_coding	required for excision 1-B domain containing [Source:MGI Symbol;Acc:MGI:1913712]	8	70956942	70959402
ENSMUSG00000078619	530.526	-0.260047	0.140762	-1.84742	0.0646864	0.697699	Smarcd2	protein_coding	SWI/SNF related, matrix associated, actin dependent regulator of chromatin, subfamily d, member 2 [Source:MGI Symbol;Acc:MGI:1933621]	11	106154005	106163798
ENSMUSG00000085977	82.7228	0.362275	0.195921	1.84909	0.0644455	0.697699	Gm5970	processed_pseudogene	predicted gene 5970 [Source:MGI Symbol;Acc:MGI:3646761]	18	60353915	60355130
ENSMUSG00000091780	347.608	-0.276434	0.149354	-1.85087	0.0641889	0.697699	Sco2	protein_coding	SCO2 cytochrome c oxidase assembly protein [Source:MGI Symbol;Acc:MGI:3818630]	15	89255840	89258049
ENSMUSG00000031299	1803.17	-0.185855	0.100663	-1.84631	0.0648479	0.698084	Pdha1	protein_coding	pyruvate dehydrogenase E1 alpha 1 [Source:MGI Symbol;Acc:MGI:97532]	X	158905205	158921409
ENSMUSG00000049969	203.417	0.247434	0.133991	1.84665	0.0647984	0.698084	Plekhf2	protein_coding	pleckstrin homology domain containing, family F (with FYVE domain) member 2 [Source:MGI Symbol;Acc:MGI:1919051]	4	10988662	11007927
ENSMUSG00000024098	601.174	0.163434	0.0885999	1.84463	0.0650916	0.698962	Twsg1	protein_coding	twisted gastrulation BMP signaling modulator 1 [Source:MGI Symbol;Acc:MGI:2137520]	17	66228967	66258221
ENSMUSG00000026110	24.0717	0.657782	0.356847	1.84331	0.065283	0.698962	Mgat4a	protein_coding	mannoside acetylglucosaminyltransferase 4, isoenzyme A [Source:MGI Symbol;Acc:MGI:2662992]	1	37478421	37580097
ENSMUSG00000026179	1261.43	-0.208613	0.113099	-1.84451	0.065109	0.698962	Pnkd	protein_coding	paroxysmal nonkinesiogenic dyskinesia [Source:MGI Symbol;Acc:MGI:1930773]	1	74324089	74392853
ENSMUSG00000039385	8.3484	-1.27577	0.691622	-1.8446	0.0650957	0.698962	Cdh6	protein_coding	cadherin 6 [Source:MGI Symbol;Acc:MGI:107435]	15	13028787	13173761
ENSMUSG00000054793	68.376	0.518154	0.281129	1.84311	0.0653123	0.698962	Cadm4	protein_coding	cell adhesion molecule 4 [Source:MGI Symbol;Acc:MGI:2449088]	7	24181448	24203964
ENSMUSG00000078580	45.2836	0.587763	0.318785	1.84376	0.0652184	0.698962	E430018J23Rik	protein_coding	RIKEN cDNA E430018J23 gene [Source:MGI Symbol;Acc:MGI:2141981]	7	126988845	126992801
ENSMUSG00000082908	6.54749	5.96468	3.23532	1.84361	0.0652397	0.698962	Gm13736	processed_pseudogene	predicted gene 13736 [Source:MGI Symbol;Acc:MGI:3650137]	2	87356489	87356741
ENSMUSG00000024053	30.5949	-0.994934	0.53999	-1.84251	0.0654013	0.699328	Emilin2	protein_coding	elastin microfibril interfacer 2 [Source:MGI Symbol;Acc:MGI:2389136]	17	71559167	71618973
ENSMUSG00000085867	117.78	-0.32087	0.174245	-1.84149	0.0655501	0.700334	Gm5834	unprocessed_pseudogene	predicted pseudogene 5834 [Source:MGI Symbol;Acc:MGI:3643955]	1	139867339	139921943
ENSMUSG00000023939	265.402	-0.338673	0.184026	-1.84035	0.0657171	0.701413	Mrpl14	protein_coding	mitochondrial ribosomal protein L14 [Source:MGI Symbol;Acc:MGI:1333864]	17	45997248	46009421
ENSMUSG00000113536	15.2036	-0.816323	0.443641	-1.84005	0.0657609	0.701413	Gm49327	transcribed_unprocessed_pseudogene	predicted gene, 49327 [Source:MGI Symbol;Acc:MGI:6121512]	12	17983165	17989629
ENSMUSG00000001441	449.443	0.270111	0.146977	1.83778	0.0660949	0.701432	Npepps	protein_coding	aminopeptidase puromycin sensitive [Source:MGI Symbol;Acc:MGI:1101358]	11	97096668	97171464
ENSMUSG00000017639	95.6835	0.657321	0.357423	1.83906	0.0659066	0.701432	Rab11fip4	protein_coding	RAB11 family interacting protein 4 (class II) [Source:MGI Symbol;Acc:MGI:2442920]	11	79482038	79588849
ENSMUSG00000020868	188.559	0.303533	0.165209	1.83726	0.0661717	0.701432	Xylt2	protein_coding	xylosyltransferase II [Source:MGI Symbol;Acc:MGI:2444797]	11	94554677	94568341
ENSMUSG00000025466	139.868	-0.354482	0.192935	-1.83731	0.0661642	0.701432	Fuom	protein_coding	fucose mutarotase [Source:MGI Symbol;Acc:MGI:1916314]	7	139676683	139682354
ENSMUSG00000026034	931.352	0.239383	0.130214	1.83838	0.0660064	0.701432	Clk1	protein_coding	CDC-like kinase 1 [Source:MGI Symbol;Acc:MGI:107403]	1	58449348	58463225
ENSMUSG00000026159	311.913	0.180307	0.0981598	1.83688	0.0662283	0.701432	Agfg1	protein_coding	ArfGAP with FG repeats 1 [Source:MGI Symbol;Acc:MGI:1333754]	1	82817204	82878903
ENSMUSG00000026380	109.334	-0.397099	0.216015	-1.83829	0.0660197	0.701432	Tfcp2l1	protein_coding	transcription factor CP2-like 1 [Source:MGI Symbol;Acc:MGI:2444691]	1	118555675	118612898
ENSMUSG00000029560	121.227	0.257828	0.14019	1.83913	0.0658961	0.701432	Snx8	protein_coding	sorting nexin 8 [Source:MGI Symbol;Acc:MGI:2443816]	5	140326054	140375017
ENSMUSG00000038797	25.9732	0.558983	0.304344	1.83668	0.0662567	0.701432	Zscan2	protein_coding	zinc finger and SCAN domain containing 2 [Source:MGI Symbol;Acc:MGI:99176]	7	80510668	80526285
ENSMUSG00000026712	909.843	0.1877	0.102224	1.83616	0.0663334	0.701662	Mrc1	protein_coding	mannose receptor, C type 1 [Source:MGI Symbol;Acc:MGI:97142]	2	14234203	14336868
ENSMUSG00000020659	131.405	0.279914	0.152484	1.83569	0.0664029	0.701712	Cbll1	protein_coding	Casitas B-lineage lymphoma-like 1 [Source:MGI Symbol;Acc:MGI:2144842]	12	31534828	31549615
ENSMUSG00000020692	22.982	-0.586851	0.319755	-1.83532	0.066459	0.701712	Nle1	protein_coding	notchless homolog 1 [Source:MGI Symbol;Acc:MGI:2429770]	11	82791594	82799237
ENSMUSG00000022656	636.077	0.211945	0.115523	1.83465	0.0665578	0.701712	Nectin3	protein_coding	nectin cell adhesion molecule 3 [Source:MGI Symbol;Acc:MGI:1930171]	16	46208069	46318888
ENSMUSG00000024077	308.922	0.265777	0.144861	1.8347	0.0665502	0.701712	Strn	protein_coding	striatin, calmodulin binding protein [Source:MGI Symbol;Acc:MGI:1333757]	17	78957342	79044625
ENSMUSG00000021048	2447.36	-0.225736	0.123065	-1.83428	0.066613	0.701716	Mthfd1	protein_coding	methylenetetrahydrofolate dehydrogenase (NADP+ dependent), methenyltetrahydrofolate cyclohydrolase, formyltetrahydrofolate synthase [Source:MGI Symbol;Acc:MGI:1342005]	12	76302072	76366577
ENSMUSG00000055720	223.638	-0.199765	0.108938	-1.83375	0.0666912	0.701961	Ubl7	protein_coding	ubiquitin-like 7 (bone marrow stromal cell-derived) [Source:MGI Symbol;Acc:MGI:1916709]	9	57818262	57837251
ENSMUSG00000044433	189.058	0.412505	0.225061	1.83286	0.0668238	0.702777	Camsap3	protein_coding	calmodulin regulated spectrin-associated protein family, member 3 [Source:MGI Symbol;Acc:MGI:1916947]	8	3637293	3659075
ENSMUSG00000062646	326.071	0.36382	0.198551	1.83238	0.0668947	0.702945	Ganc	protein_coding	glucosidase, alpha; neutral C [Source:MGI Symbol;Acc:MGI:1923301]	2	120234377	120292181
ENSMUSG00000039533	82.7169	-0.574172	0.313753	-1.83001	0.0672479	0.703762	Mmd2	protein_coding	monocyte to macrophage differentiation-associated 2 [Source:MGI Symbol;Acc:MGI:1922354]	5	142548113	142594555
ENSMUSG00000051166	103.292	0.381459	0.20835	1.83085	0.0671224	0.703762	Eml5	protein_coding	echinoderm microtubule associated protein like 5 [Source:MGI Symbol;Acc:MGI:2442513]	12	98753064	98867743
ENSMUSG00000075028	24.1368	0.592224	0.323457	1.83092	0.0671125	0.703762	Prdm11	protein_coding	PR domain containing 11 [Source:MGI Symbol;Acc:MGI:2685553]	2	92802363	92876512
ENSMUSG00000106397	22.0414	0.90841	0.496363	1.83013	0.0672302	0.703762	Gm21049	unprocessed_pseudogene	predicted gene, 21049 [Source:MGI Symbol;Acc:MGI:5434404]	5	87524017	87527779
ENSMUSG00000118125	33.6082	-0.684227	0.373873	-1.83011	0.0672338	0.703762	Gm50387	protein_coding	predicted gene, 50387 [Source:MGI Symbol;Acc:MGI:6303289]	19	5778116	5781741
ENSMUSG00000000563	3157.02	-0.183159	0.100666	-1.81948	0.0688386	0.704845	Atp5pb	protein_coding	ATP synthase peripheral stalk-membrane subunit b [Source:MGI Symbol;Acc:MGI:1100495]	3	105850014	105867415
ENSMUSG00000002580	300.216	-0.238305	0.131002	-1.8191	0.0688969	0.704845	Mien1	protein_coding	migration and invasion enhancer 1 [Source:MGI Symbol;Acc:MGI:1913678]	11	98328534	98329817
ENSMUSG00000003644	209.649	0.384066	0.211619	1.81489	0.06954	0.704845	Rps6ka1	protein_coding	ribosomal protein S6 kinase polypeptide 1 [Source:MGI Symbol;Acc:MGI:104558]	4	133574601	133615108
ENSMUSG00000005681	35972.9	-0.221914	0.121335	-1.82893	0.0674095	0.704845	Apoa2	protein_coding	apolipoprotein A-II [Source:MGI Symbol;Acc:MGI:88050]	1	171052623	171053948
ENSMUSG00000006930	19.4986	0.79653	0.439684	1.8116	0.0700484	0.704845	Hap1	protein_coding	huntingtin-associated protein 1 [Source:MGI Symbol;Acc:MGI:1261831]	11	100238153	100246954
ENSMUSG00000007777	190.832	-0.232276	0.127809	-1.81736	0.0691615	0.704845	0610009B22Rik	protein_coding	RIKEN cDNA 0610009B22 gene [Source:MGI Symbol;Acc:MGI:1913300]	11	51576213	51579701
ENSMUSG00000010277	2628.65	0.192536	0.106377	1.80994	0.0703047	0.704845	2610507B11Rik	protein_coding	RIKEN cDNA 2610507B11 gene [Source:MGI Symbol;Acc:MGI:1919753]	11	78152578	78181449
ENSMUSG00000013646	152.784	-0.29217	0.160186	-1.82394	0.0681609	0.704845	Sh3bp5l	protein_coding	SH3 binding domain protein 5 like [Source:MGI Symbol;Acc:MGI:1933124]	11	58221550	58238554
ENSMUSG00000015337	169.363	-0.330727	0.182533	-1.81188	0.0700054	0.704845	Endog	protein_coding	endonuclease G [Source:MGI Symbol;Acc:MGI:1261433]	2	30061505	30064081
ENSMUSG00000016477	114.856	0.362009	0.199656	1.81316	0.0698068	0.704845	E2f3	protein_coding	E2F transcription factor 3 [Source:MGI Symbol;Acc:MGI:1096340]	13	30090558	30170046
ENSMUSG00000017548	378.059	0.219229	0.120264	1.8229	0.0683187	0.704845	Suz12	protein_coding	SUZ12 polycomb repressive complex 2 subunit [Source:MGI Symbol;Acc:MGI:1261758]	11	79883932	79924949
ENSMUSG00000018340	1181.34	-0.145976	0.0804375	-1.81478	0.0695575	0.704845	Anxa6	protein_coding	annexin A6 [Source:MGI Symbol;Acc:MGI:88255]	11	54869934	54924271
ENSMUSG00000020694	287.058	0.216507	0.119553	1.81098	0.0701443	0.704845	Tlk2	protein_coding	tousled-like kinase 2 (Arabidopsis) [Source:MGI Symbol;Acc:MGI:1346023]	11	105069633	105174785
ENSMUSG00000022361	561.875	0.16859	0.0923175	1.8262	0.0678201	0.704845	Zhx1	protein_coding	zinc fingers and homeoboxes 1 [Source:MGI Symbol;Acc:MGI:109271]	15	57910399	57939937
ENSMUSG00000022748	26.8831	-0.481267	0.264885	-1.81689	0.0692333	0.704845	Cmss1	protein_coding	cms small ribosomal subunit 1 [Source:MGI Symbol;Acc:MGI:1913747]	16	57122363	57427227
ENSMUSG00000024231	495.342	0.303274	0.16726	1.81319	0.069802	0.704845	Cul2	protein_coding	cullin 2 [Source:MGI Symbol;Acc:MGI:1918995]	18	3382988	3436377
ENSMUSG00000024673	8.73793	0.861865	0.47351	1.82016	0.0687344	0.704845	Ms4a1	protein_coding	membrane-spanning 4-domains, subfamily A, member 1 [Source:MGI Symbol;Acc:MGI:88321]	19	11227039	11243605
ENSMUSG00000024830	169.801	0.280585	0.154585	1.81508	0.0695111	0.704845	Rps6kb2	protein_coding	ribosomal protein S6 kinase, polypeptide 2 [Source:MGI Symbol;Acc:MGI:1927343]	19	4203990	4213353
ENSMUSG00000025017	686.089	0.210153	0.11545	1.82029	0.0687144	0.704845	Pik3ap1	protein_coding	phosphoinositide-3-kinase adaptor protein 1 [Source:MGI Symbol;Acc:MGI:1933177]	19	41260816	41373541
ENSMUSG00000026278	89.891	-0.51278	0.280918	-1.82537	0.0679453	0.704845	Bok	protein_coding	BCL2-related ovarian killer [Source:MGI Symbol;Acc:MGI:1858494]	1	93613382	93623486
ENSMUSG00000027983	842.878	0.257275	0.141573	1.81726	0.0691778	0.704845	Cyp2u1	protein_coding	cytochrome P450, family 2, subfamily u, polypeptide 1 [Source:MGI Symbol;Acc:MGI:1918769]	3	131082090	131096876
ENSMUSG00000028132	3535.29	0.337163	0.184976	1.82273	0.0683439	0.704845	Tlcd4	protein_coding	TLC domain containing 4 [Source:MGI Symbol;Acc:MGI:1923195]	3	120995410	121076747
ENSMUSG00000028391	49.8443	-0.425449	0.232821	-1.82737	0.0676447	0.704845	Wdr31	protein_coding	WD repeat domain 31 [Source:MGI Symbol;Acc:MGI:1918604]	4	62366890	62389133
ENSMUSG00000030555	508.735	-0.360123	0.198582	-1.81347	0.0697593	0.704845	Ttc23	protein_coding	tetratricopeptide repeat domain 23 [Source:MGI Symbol;Acc:MGI:1914259]	7	67297158	67412660
ENSMUSG00000031059	905.061	-0.368741	0.203198	-1.81469	0.0695719	0.704845	Ndufb11	protein_coding	NADH:ubiquinone oxidoreductase subunit B11 [Source:MGI Symbol;Acc:MGI:1349919]	X	20481565	20483858
ENSMUSG00000031605	360.099	0.250415	0.138217	1.81175	0.0700252	0.704845	Klhl2	protein_coding	kelch-like 2, Mayven [Source:MGI Symbol;Acc:MGI:1924363]	8	65192709	65302669
ENSMUSG00000031807	210.496	-0.352612	0.194165	-1.81604	0.0693639	0.704845	Pgls	protein_coding	6-phosphogluconolactonase [Source:MGI Symbol;Acc:MGI:1913421]	8	72044820	72053736
ENSMUSG00000032175	280.468	0.235008	0.129071	1.82077	0.0686423	0.704845	Tyk2	protein_coding	tyrosine kinase 2 [Source:MGI Symbol;Acc:MGI:1929470]	9	21015364	21042539
ENSMUSG00000032661	26.2865	0.727689	0.401525	1.81232	0.0699374	0.704845	Oas3	protein_coding	2'-5' oligoadenylate synthetase 3 [Source:MGI Symbol;Acc:MGI:2180850]	5	120891163	120915726
ENSMUSG00000033157	73.0815	-0.452012	0.248408	-1.81963	0.0688147	0.704845	Abhd10	protein_coding	abhydrolase domain containing 10 [Source:MGI Symbol;Acc:MGI:2442422]	16	45550088	45563318
ENSMUSG00000034201	158.792	0.331394	0.183033	1.81057	0.0702075	0.704845	Gas2l1	protein_coding	growth arrest-specific 2 like 1 [Source:MGI Symbol;Acc:MGI:1926176]	11	5004132	5015327
ENSMUSG00000035105	203.965	0.315213	0.174136	1.81015	0.0702726	0.704845	Egln3	protein_coding	egl-9 family hypoxia-inducible factor 3 [Source:MGI Symbol;Acc:MGI:1932288]	12	54225767	54250646
ENSMUSG00000038482	204.338	0.307194	0.168063	1.82785	0.0675722	0.704845	Tfdp1	protein_coding	transcription factor Dp 1 [Source:MGI Symbol;Acc:MGI:101934]	8	13388751	13428448
ENSMUSG00000038884	1206.65	0.310875	0.171775	1.80978	0.07033	0.704845	Shfl	protein_coding	shiftless antiviral inhibitor of ribosomal frameshifting [Source:MGI Symbol;Acc:MGI:2441788]	9	20779938	20785603
ENSMUSG00000038886	499.762	0.248616	0.136907	1.81594	0.0693791	0.704845	Man2a2	protein_coding	mannosidase 2, alpha 2 [Source:MGI Symbol;Acc:MGI:2150656]	7	79998845	80021123
ENSMUSG00000039886	286.772	-0.330493	0.182158	-1.81432	0.0696286	0.704845	Tmem120a	protein_coding	transmembrane protein 120A [Source:MGI Symbol;Acc:MGI:2686991]	5	135764339	135773302
ENSMUSG00000040269	127.613	-0.347014	0.190521	-1.8214	0.0685467	0.704845	Mrps28	protein_coding	mitochondrial ribosomal protein S28 [Source:MGI Symbol;Acc:MGI:1913480]	3	8867206	8988978
ENSMUSG00000040302	61.4498	-0.445686	0.244986	-1.81923	0.0688756	0.704845	Rbm48	protein_coding	RNA binding motif protein 48 [Source:MGI Symbol;Acc:MGI:2442653]	5	3633978	3646585
ENSMUSG00000044339	25.9458	0.543659	0.299803	1.81339	0.0697723	0.704845	Alkbh2	protein_coding	alkB homolog 2, alpha-ketoglutarate-dependent dioxygenase [Source:MGI Symbol;Acc:MGI:2141032]	5	114261987	114266279
ENSMUSG00000050315	14.0629	-1.13227	0.62386	-1.81494	0.0695332	0.704845	Synpo2	protein_coding	synaptopodin 2 [Source:MGI Symbol;Acc:MGI:2153070]	3	122870168	123029798
ENSMUSG00000053141	20.2758	-1.3024	0.713427	-1.82555	0.0679173	0.704845	Ptprt	protein_coding	protein tyrosine phosphatase, receptor type, T [Source:MGI Symbol;Acc:MGI:1321152]	2	161363910	162503067
ENSMUSG00000054263	3830.48	0.456987	0.251322	1.81833	0.0690139	0.704845	Lifr	protein_coding	LIF receptor alpha [Source:MGI Symbol;Acc:MGI:96788]	15	7120095	7226970
ENSMUSG00000054792	106.301	0.294361	0.161494	1.82274	0.0683432	0.704845	Klhl18	protein_coding	kelch-like 18 [Source:MGI Symbol;Acc:MGI:2143315]	9	110254994	110305762
ENSMUSG00000056501	233.574	0.487647	0.268377	1.81702	0.0692135	0.704845	Cebpb	protein_coding	CCAAT/enhancer binding protein (C/EBP), beta [Source:MGI Symbol;Acc:MGI:88373]	2	167530835	167532338
ENSMUSG00000058174	15.7871	-0.889042	0.49012	-1.81393	0.0696891	0.704845	Gm5148	protein_coding	predicted gene 5148 [Source:MGI Symbol;Acc:MGI:3646006]	3	37768339	37778639
ENSMUSG00000071633	1223.5	-0.472536	0.260492	-1.81401	0.0696756	0.704845	Gm4952	protein_coding	predicted gene 4952 [Source:MGI Symbol;Acc:MGI:3643569]	19	12577338	12605615
ENSMUSG00000078607	23.0504	-0.67087	0.36822	-1.82193	0.0684663	0.704845	1810010H24Rik	protein_coding	RIKEN cDNA 1810010H24 gene [Source:MGI Symbol;Acc:MGI:1916316]	11	106916507	106921269
ENSMUSG00000079442	24.2035	-0.928691	0.511418	-1.81591	0.0693835	0.704845	St6galnac4	protein_coding	ST6 (alpha-N-acetyl-neuraminyl-2,3-beta-galactosyl-1,3)-N-acetylgalactosaminide alpha-2,6-sialyltransferase 4 [Source:MGI Symbol;Acc:MGI:1341894]	2	32477107	32489710
ENSMUSG00000082286	78.8723	0.470946	0.259127	1.81743	0.0691511	0.704845	Pisd-ps1	transcribed_unprocessed_pseudogene	phosphatidylserine decarboxylase, pseudogene 1 [Source:MGI Symbol;Acc:MGI:3842428]	11	3075904	3081004
ENSMUSG00000089942	59.8906	0.533844	0.292204	1.82695	0.0677067	0.704845	Pira2	protein_coding	paired-Ig-like receptor A2 [Source:MGI Symbol;Acc:MGI:1195970]	7	3839811	3848050
ENSMUSG00000091680	11.1333	-0.971591	0.534603	-1.81741	0.0691549	0.704845	Klhdc7b	protein_coding	kelch domain containing 7B [Source:MGI Symbol;Acc:MGI:3648212]	15	89269120	89273070
ENSMUSG00000095258	28.8475	0.637493	0.351758	1.8123	0.0699392	0.704845	Gm2163	transcribed_unprocessed_pseudogene	predicted gene 2163 [Source:MGI Symbol;Acc:MGI:3780332]	4	42552478	42587038
ENSMUSG00000100862	27168	-1.29438	0.709082	-1.82542	0.0679371	0.704845	Gm10925	unprocessed_pseudogene	predicted gene 10925 [Source:MGI Symbol;Acc:MGI:3809095]	1	24653055	24653732
ENSMUSG00000116275	778.975	0.328265	0.181211	1.81151	0.0700617	0.704845	Zc3h11a	protein_coding	zinc finger CCCH type containing 11A [Source:MGI Symbol;Acc:MGI:1917829]	1	133547609	133589118
ENSMUSG00000008822	68.1995	-0.323083	0.178646	-1.80851	0.0705273	0.706128	Acyp1	protein_coding	acylphosphatase 1, erythrocyte (common) type [Source:MGI Symbol;Acc:MGI:1913454]	12	85319172	85335212
ENSMUSG00000072620	43.2231	0.481955	0.266532	1.80824	0.0705686	0.706128	Slfn2	protein_coding	schlafen 2 [Source:MGI Symbol;Acc:MGI:1313258]	11	82955938	82961504
ENSMUSG00000027715	7.80213	1.25824	0.696418	1.80674	0.0708034	0.707175	Ccna2	protein_coding	cyclin A2 [Source:MGI Symbol;Acc:MGI:108069]	3	36619014	36626299
ENSMUSG00000036989	112.458	0.303057	0.167759	1.80651	0.0708392	0.707175	Trim3	protein_coding	tripartite motif-containing 3 [Source:MGI Symbol;Acc:MGI:1860040]	7	105253670	105282778
ENSMUSG00000054648	298.404	-0.238416	0.131929	-1.80715	0.0707383	0.707175	Zfp869	protein_coding	zinc finger protein 869 [Source:MGI Symbol;Acc:MGI:1914119]	8	70155306	70169633
ENSMUSG00000026895	892.044	-0.214568	0.118864	-1.80516	0.0710497	0.708722	Ndufa8	protein_coding	NADH:ubiquinone oxidoreductase subunit A8 [Source:MGI Symbol;Acc:MGI:1915625]	2	35926338	35939418
ENSMUSG00000032827	205.483	0.489821	0.271407	1.80474	0.0711149	0.708819	Ppp1r9a	protein_coding	protein phosphatase 1, regulatory subunit 9A [Source:MGI Symbol;Acc:MGI:2442401]	6	4902917	5165661
ENSMUSG00000046229	65.4342	-0.381688	0.21156	-1.80416	0.0712069	0.709183	Scand1	protein_coding	SCAN domain-containing 1 [Source:MGI Symbol;Acc:MGI:1343132]	2	156153766	156154667
ENSMUSG00000024036	41.679	0.805005	0.44646	1.80309	0.0713747	0.709752	Slc37a1	protein_coding	solute carrier family 37 (glycerol-3-phosphate transporter), member 1 [Source:MGI Symbol;Acc:MGI:2446181]	17	31505766	31569713
ENSMUSG00000036278	260.685	-0.278445	0.154431	-1.80304	0.0713822	0.709752	Macrod1	protein_coding	mono-ADP ribosylhydrolase 1 [Source:MGI Symbol;Acc:MGI:2147583]	19	7034178	7175422
ENSMUSG00000075040	89.4522	0.435863	0.24178	1.80273	0.0714306	0.709752	Zfp408	protein_coding	zinc finger protein 408 [Source:MGI Symbol;Acc:MGI:2685857]	2	91474014	91480136
ENSMUSG00000061981	407.859	-0.184515	0.102376	-1.80232	0.0714944	0.709833	Flot2	protein_coding	flotillin 2 [Source:MGI Symbol;Acc:MGI:103309]	11	77928757	77951260
ENSMUSG00000018697	160.903	0.231776	0.128629	1.8019	0.0715619	0.709951	Aatf	protein_coding	apoptosis antagonizing transcription factor [Source:MGI Symbol;Acc:MGI:1929608]	11	84313681	84404348
ENSMUSG00000020022	388.238	-0.168438	0.0935782	-1.79997	0.0718659	0.710418	Ndufa12	protein_coding	NADH:ubiquinone oxidoreductase subunit A12 [Source:MGI Symbol;Acc:MGI:1913664]	10	94034582	94057305
ENSMUSG00000024330	14.3271	1.33333	0.740521	1.80054	0.0717762	0.710418	Col11a2	protein_coding	collagen, type XI, alpha 2 [Source:MGI Symbol;Acc:MGI:88447]	17	34258411	34285659
ENSMUSG00000025545	313.642	-0.313146	0.173965	-1.80005	0.0718528	0.710418	Clybl	protein_coding	citrate lyase beta like [Source:MGI Symbol;Acc:MGI:1916884]	14	122419116	122639646
ENSMUSG00000026622	30.3544	0.585845	0.325466	1.80002	0.0718576	0.710418	Nek2	protein_coding	NIMA (never in mitosis gene a)-related expressed kinase 2 [Source:MGI Symbol;Acc:MGI:109359]	1	191553556	191565162
ENSMUSG00000041439	178.826	0.211928	0.117795	1.79913	0.0719981	0.710418	Mfsd6	protein_coding	major facilitator superfamily domain containing 6 [Source:MGI Symbol;Acc:MGI:1922925]	1	52695445	52766621
ENSMUSG00000053929	599.09	-0.180376	0.100222	-1.79977	0.0718964	0.710418	Cyhr1	protein_coding	cysteine and histidine rich 1 [Source:MGI Symbol;Acc:MGI:1859320]	15	76527595	76544317
ENSMUSG00000072946	1097.59	-0.236129	0.131224	-1.79943	0.0719504	0.710418	Ptgr2	protein_coding	prostaglandin reductase 2 [Source:MGI Symbol;Acc:MGI:1916372]	12	84332006	84362606
ENSMUSG00000043683	355.301	-0.21284	0.118395	-1.7977	0.0722243	0.7121	Fem1a	protein_coding	fem 1 homolog a [Source:MGI Symbol;Acc:MGI:1335089]	17	56563810	56570610
ENSMUSG00000095199	79.0388	-0.578997	0.322218	-1.79691	0.0723499	0.712789	Zfp967	protein_coding	zinc finger protein 967 [Source:MGI Symbol;Acc:MGI:3709638]	2	176212793	176225578
ENSMUSG00000039616	634.554	-0.201652	0.112253	-1.79641	0.0724288	0.713016	Mocos	protein_coding	molybdenum cofactor sulfurase [Source:MGI Symbol;Acc:MGI:1915841]	18	24786748	24834632
ENSMUSG00000029192	259.039	0.2953	0.164436	1.79584	0.0725197	0.713362	Tbc1d14	protein_coding	TBC1 domain family, member 14 [Source:MGI Symbol;Acc:MGI:1098708]	5	36647948	36750620
ENSMUSG00000045210	650.993	0.163077	0.0908391	1.79523	0.0726169	0.713768	Vcpip1	protein_coding	valosin containing protein (p97)/p47 complex interacting protein 1 [Source:MGI Symbol;Acc:MGI:1917925]	1	9788847	9818607
ENSMUSG00000002885	295.406	0.316841	0.17702	1.78986	0.0734761	0.714518	Adgre5	protein_coding	adhesion G protein-coupled receptor E5 [Source:MGI Symbol;Acc:MGI:1347095]	8	84449880	84467955
ENSMUSG00000017188	283.16	-0.417281	0.233041	-1.79059	0.0733585	0.714518	Coa3	protein_coding	cytochrome C oxidase assembly factor 3 [Source:MGI Symbol;Acc:MGI:1098757]	11	101168794	101169940
ENSMUSG00000018765	398.726	0.244029	0.136327	1.79003	0.0734493	0.714518	Fxr2	protein_coding	fragile X mental retardation, autosomal homolog 2 [Source:MGI Symbol;Acc:MGI:1346074]	11	69523816	69544123
ENSMUSG00000026701	5308.79	-0.173055	0.0965448	-1.79248	0.073056	0.714518	Prdx6	protein_coding	peroxiredoxin 6 [Source:MGI Symbol;Acc:MGI:894320]	1	161067682	161078789
ENSMUSG00000034640	122.667	-0.369507	0.206168	-1.79226	0.0730908	0.714518	Tiparp	protein_coding	TCDD-inducible poly(ADP-ribose) polymerase [Source:MGI Symbol;Acc:MGI:2159210]	3	65435831	65462939
ENSMUSG00000037798	31196	-0.330025	0.184215	-1.79152	0.07321	0.714518	Mat1a	protein_coding	methionine adenosyltransferase I, alpha [Source:MGI Symbol;Acc:MGI:88017]	14	40826992	40846369
ENSMUSG00000038690	1348.51	-0.241371	0.134654	-1.79252	0.0730494	0.714518	Atp5j2	protein_coding	ATP synthase, H+ transporting, mitochondrial F0 complex, subunit F2 [Source:MGI Symbol;Acc:MGI:1927558]	5	145120508	145128872
ENSMUSG00000039148	386.976	0.353123	0.197134	1.79128	0.0732482	0.714518	Sart1	protein_coding	squamous cell carcinoma antigen recognized by T cells 1 [Source:MGI Symbol;Acc:MGI:1309453]	19	5427551	5438731
ENSMUSG00000042854	18.2261	1.15296	0.642696	1.79395	0.0728218	0.714518	Trp53rkb	protein_coding	transformation related protein 53 regulating kinase B [Source:MGI Symbol;Acc:MGI:1914050]	2	166634451	166641425
ENSMUSG00000056579	576.787	0.222846	0.124447	1.79069	0.0733437	0.714518	Tug1	protein_coding	taurine upregulated gene 1 [Source:MGI Symbol;Acc:MGI:2144114]	11	3589785	3599673
ENSMUSG00000075702	12.2594	-0.867792	0.483636	-1.79431	0.0727642	0.714518	Selenom	protein_coding	selenoprotein M [Source:MGI Symbol;Acc:MGI:2149786]	11	3464684	3467351
ENSMUSG00000094806	6992.54	-0.269897	0.150773	-1.79008	0.073441	0.714518	Cyp2d10	protein_coding	cytochrome P450, family 2, subfamily d, polypeptide 10 [Source:MGI Symbol;Acc:MGI:88602]	15	82287047	82291396
ENSMUSG00000110344	49.9121	0.411542	0.229752	1.79125	0.073254	0.714518	Gm45716	protein_coding	predicted gene 45716 [Source:MGI Symbol;Acc:MGI:5804831]	11	90078509	90142081
ENSMUSG00000004317	125.02	0.361061	0.201871	1.78857	0.0736837	0.715993	Clcn5	protein_coding	chloride channel, voltage-sensitive 5 [Source:MGI Symbol;Acc:MGI:99486]	X	7020049	7185597
ENSMUSG00000026425	289.227	0.35246	0.197149	1.78779	0.0738104	0.716679	Srgap2	protein_coding	SLIT-ROBO Rho GTPase activating protein 2 [Source:MGI Symbol;Acc:MGI:109605]	1	131212989	131455090
ENSMUSG00000028284	625.856	0.181629	0.101716	1.78565	0.0741566	0.717315	Map3k7	protein_coding	mitogen-activated protein kinase kinase kinase 7 [Source:MGI Symbol;Acc:MGI:1346877]	4	31964097	32023467
ENSMUSG00000037887	16.7995	1.20031	0.67192	1.78639	0.074036	0.717315	Dusp8	protein_coding	dual specificity phosphatase 8 [Source:MGI Symbol;Acc:MGI:106626]	7	141633227	141649580
ENSMUSG00000040928	287.128	0.287299	0.160814	1.78653	0.074013	0.717315	S100pbp	protein_coding	S100P binding protein [Source:MGI Symbol;Acc:MGI:1921898]	4	129041798	129083520
ENSMUSG00000048376	486.774	0.355552	0.199105	1.78575	0.0741394	0.717315	F2r	protein_coding	coagulation factor II (thrombin) receptor [Source:MGI Symbol;Acc:MGI:101802]	13	95738311	95754995
ENSMUSG00000067928	86.6269	0.364044	0.203849	1.78585	0.074123	0.717315	Zfp760	protein_coding	zinc finger protein 760 [Source:MGI Symbol;Acc:MGI:2679257]	17	21926723	21944617
ENSMUSG00000002814	88.1263	-0.34379	0.192718	-1.7839	0.0744402	0.719075	Top3a	protein_coding	topoisomerase (DNA) III alpha [Source:MGI Symbol;Acc:MGI:1197527]	11	60630884	60668191
ENSMUSG00000024477	458.243	0.168094	0.0942321	1.78383	0.0744511	0.719075	Pggt1b	protein_coding	protein geranylgeranyltransferase type I, beta subunit [Source:MGI Symbol;Acc:MGI:1917514]	18	46368418	46414060
ENSMUSG00000002963	244.056	-0.280067	0.15722	-1.78137	0.0748519	0.720021	Pnkp	protein_coding	polynucleotide kinase 3'- phosphatase [Source:MGI Symbol;Acc:MGI:1891698]	7	44506563	44512416
ENSMUSG00000020525	51.7535	0.370738	0.208523	1.77793	0.0754158	0.720021	Ppm1d	protein_coding	protein phosphatase 1D magnesium-dependent, delta isoform [Source:MGI Symbol;Acc:MGI:1858214]	11	85202070	85237892
ENSMUSG00000020658	11.8037	0.843877	0.474399	1.77883	0.0752671	0.720021	Efr3b	protein_coding	EFR3 homolog B [Source:MGI Symbol;Acc:MGI:2444851]	12	4012554	4088915
ENSMUSG00000020889	602.127	0.845087	0.474287	1.78181	0.0747809	0.720021	Nr1d1	protein_coding	nuclear receptor subfamily 1, group D, member 1 [Source:MGI Symbol;Acc:MGI:2444210]	11	98658758	98666159
ENSMUSG00000026384	150.456	0.371134	0.208701	1.77831	0.0753537	0.720021	Ptpn4	protein_coding	protein tyrosine phosphatase, non-receptor type 4 [Source:MGI Symbol;Acc:MGI:1099792]	1	119580197	119765343
ENSMUSG00000026687	2884.44	-0.179242	0.100737	-1.7793	0.07519	0.720021	Aldh9a1	protein_coding	aldehyde dehydrogenase 9, subfamily A1 [Source:MGI Symbol;Acc:MGI:1861622]	1	167177560	167196101
ENSMUSG00000031976	115.3	0.271749	0.152807	1.77837	0.0753425	0.720021	Urb2	protein_coding	URB2 ribosome biogenesis 2 homolog (S. cerevisiae) [Source:MGI Symbol;Acc:MGI:2681124]	8	124748247	124775244
ENSMUSG00000034192	47.3922	-0.457558	0.257365	-1.77786	0.075427	0.720021	Lsm3	protein_coding	LSM3 homolog, U6 small nuclear RNA and mRNA degradation associated [Source:MGI Symbol;Acc:MGI:1914928]	6	91492910	91499607
ENSMUSG00000038147	118.231	0.434554	0.244492	1.77737	0.075507	0.720021	Cd84	protein_coding	CD84 antigen [Source:MGI Symbol;Acc:MGI:1336885]	1	171667265	171718285
ENSMUSG00000039005	37.4649	0.546722	0.307411	1.77847	0.075326	0.720021	Tlr4	protein_coding	toll-like receptor 4 [Source:MGI Symbol;Acc:MGI:96824]	4	66745821	66848521
ENSMUSG00000039307	133.24	0.315833	0.177643	1.77791	0.0754187	0.720021	Hexdc	protein_coding	hexosaminidase (glycosyl hydrolase family 20, catalytic domain) containing [Source:MGI Symbol;Acc:MGI:3605542]	11	121095259	121113481
ENSMUSG00000040385	1216.32	-0.167426	0.0941518	-1.77825	0.0753627	0.720021	Ppp1ca	protein_coding	protein phosphatase 1 catalytic subunit alpha [Source:MGI Symbol;Acc:MGI:103016]	19	4242064	4245419
ENSMUSG00000046434	1026.79	0.241403	0.135601	1.78024	0.0750366	0.720021	Hnrnpa1	protein_coding	heterogeneous nuclear ribonucleoprotein A1 [Source:MGI Symbol;Acc:MGI:104820]	15	103148859	103155119
ENSMUSG00000049422	1957.01	-0.274096	0.153969	-1.7802	0.075044	0.720021	Chchd10	protein_coding	coiled-coil-helix-coiled-coil-helix domain containing 10 [Source:MGI Symbol;Acc:MGI:2143558]	10	75768964	75773581
ENSMUSG00000062312	20.0863	-1.07309	0.603679	-1.77759	0.0754713	0.720021	Erbb2	protein_coding	erb-b2 receptor tyrosine kinase 2 [Source:MGI Symbol;Acc:MGI:95410]	11	98303296	98328542
ENSMUSG00000069662	369.265	0.311968	0.175222	1.78042	0.0750068	0.720021	Marcks	protein_coding	myristoylated alanine rich protein kinase C substrate [Source:MGI Symbol;Acc:MGI:96907]	10	37009371	37014916
ENSMUSG00000090213	185.566	-0.286844	0.160977	-1.78189	0.0747671	0.720021	Tmem189	protein_coding	transmembrane protein 189 [Source:MGI Symbol;Acc:MGI:2142624]	2	167484528	167531742
ENSMUSG00000017478	656.412	0.18027	0.101451	1.77691	0.0755833	0.720211	Zc3h18	protein_coding	zinc finger CCCH-type containing 18 [Source:MGI Symbol;Acc:MGI:1923264]	8	123103348	123144099
ENSMUSG00000022312	842.932	-0.162508	0.0914898	-1.77624	0.0756934	0.720723	Eif3h	protein_coding	eukaryotic translation initiation factor 3, subunit H [Source:MGI Symbol;Acc:MGI:1915385]	15	51649954	51728919
ENSMUSG00000034951	238.411	0.207309	0.116754	1.77562	0.0757963	0.721166	Cog7	protein_coding	component of oligomeric golgi complex 7 [Source:MGI Symbol;Acc:MGI:2685013]	7	121478586	121580934
ENSMUSG00000000787	2915.05	0.184397	0.103896	1.77482	0.0759273	0.721874	Ddx3x	protein_coding	DEAD box helicase 3, X-linked [Source:MGI Symbol;Acc:MGI:103064]	X	13147209	13160291
ENSMUSG00000036298	10.4828	1.24841	0.703692	1.77409	0.0760483	0.722488	Slc2a13	protein_coding	solute carrier family 2 (facilitated glucose transporter), member 13 [Source:MGI Symbol;Acc:MGI:2146030]	15	91151899	91457464
ENSMUSG00000013997	904.989	-0.140334	0.0792061	-1.77176	0.0764351	0.722537	Nit1	protein_coding	nitrilase 1 [Source:MGI Symbol;Acc:MGI:1350916]	1	171165576	171173214
ENSMUSG00000021027	144.638	0.401842	0.22684	1.77147	0.076482	0.722537	Ralgapa1	protein_coding	Ral GTPase activating protein, alpha subunit 1 [Source:MGI Symbol;Acc:MGI:1931050]	12	55649681	55867952
ENSMUSG00000021235	100.582	-0.277406	0.156706	-1.77023	0.0766889	0.722537	Coq6	protein_coding	coenzyme Q6 monooxygenase [Source:MGI Symbol;Acc:MGI:1924408]	12	84408431	84420570
ENSMUSG00000022749	185.186	0.364931	0.206019	1.77135	0.0765026	0.722537	Tbc1d23	protein_coding	TBC1 domain family, member 23 [Source:MGI Symbol;Acc:MGI:1914831]	16	56989225	57051867
ENSMUSG00000025246	789.951	0.163036	0.0921124	1.76997	0.0767321	0.722537	Tbl1x	protein_coding	transducin (beta)-like 1 X-linked [Source:MGI Symbol;Acc:MGI:1336172]	X	76554619	76706589
ENSMUSG00000027598	857.038	-0.167044	0.0943367	-1.77073	0.0766062	0.722537	Itch	protein_coding	itchy, E3 ubiquitin protein ligase [Source:MGI Symbol;Acc:MGI:1202301]	2	154975429	155068775
ENSMUSG00000031930	250.798	-0.262388	0.148234	-1.7701	0.0767112	0.722537	Wwp2	protein_coding	WW domain containing E3 ubiquitin protein ligase 2 [Source:MGI Symbol;Acc:MGI:1914144]	8	108162997	108285227
ENSMUSG00000039879	570.276	0.28403	0.160168	1.77332	0.0761755	0.722537	Heca	protein_coding	hdc homolog, cell cycle regulator [Source:MGI Symbol;Acc:MGI:2685715]	10	17744360	17823815
ENSMUSG00000040675	10.5489	0.891503	0.503424	1.77088	0.0765807	0.722537	Mthfd1l	protein_coding	methylenetetrahydrofolate dehydrogenase (NADP+ dependent) 1-like [Source:MGI Symbol;Acc:MGI:1924836]	10	3923118	4117081
ENSMUSG00000042590	221.18	-0.247863	0.139965	-1.77089	0.0765789	0.722537	Ipo11	protein_coding	importin 11 [Source:MGI Symbol;Acc:MGI:2442377]	13	106930947	107073466
ENSMUSG00000047022	31.021	0.491584	0.2774	1.77211	0.0763756	0.722537	Mipol1	protein_coding	mirror-image polydactyly 1 [Source:MGI Symbol;Acc:MGI:1920740]	12	57277213	57543985
ENSMUSG00000078716	31.4334	-0.638346	0.360099	-1.7727	0.0762788	0.722537	Tmem8b	protein_coding	transmembrane protein 8B [Source:MGI Symbol;Acc:MGI:2441680]	4	43668971	43692668
ENSMUSG00000025037	109.96	-0.335443	0.189901	-1.76641	0.0773274	0.723345	Maoa	protein_coding	monoamine oxidase A [Source:MGI Symbol;Acc:MGI:96915]	X	16485937	16554057
ENSMUSG00000026234	2216.72	0.112015	0.0634034	1.7667	0.0772787	0.723345	Ncl	protein_coding	nucleolin [Source:MGI Symbol;Acc:MGI:97286]	1	86272441	86287122
ENSMUSG00000026639	56.5052	-0.889855	0.503074	-1.76884	0.0769213	0.723345	Lamb3	protein_coding	laminin, beta 3 [Source:MGI Symbol;Acc:MGI:99915]	1	192890007	193026186
ENSMUSG00000028156	536.827	0.27876	0.157726	1.76736	0.0771674	0.723345	Eif4e	protein_coding	eukaryotic translation initiation factor 4E [Source:MGI Symbol;Acc:MGI:95305]	3	138231940	138265457
ENSMUSG00000033016	134.666	-0.305886	0.172988	-1.76825	0.0770185	0.723345	Nfatc1	protein_coding	nuclear factor of activated T cells, cytoplasmic, calcineurin dependent 1 [Source:MGI Symbol;Acc:MGI:102469]	18	80649420	80756286
ENSMUSG00000038576	162.707	0.450732	0.255159	1.76647	0.0773164	0.723345	Susd4	protein_coding	sushi domain containing 4 [Source:MGI Symbol;Acc:MGI:2138351]	1	182591425	182724156
ENSMUSG00000059022	64.9811	0.820966	0.46455	1.76723	0.0771898	0.723345	Kcp	protein_coding	kielin/chordin-like protein [Source:MGI Symbol;Acc:MGI:2141640]	6	29473161	29507951
ENSMUSG00000078713	142.399	-0.298751	0.169043	-1.76731	0.0771767	0.723345	Tomm5	protein_coding	translocase of outer mitochondrial membrane 5 [Source:MGI Symbol;Acc:MGI:1915762]	4	45105208	45108114
ENSMUSG00000095463	593.363	0.138603	0.0783753	1.76845	0.0769862	0.723345	Entpd4	protein_coding	ectonucleoside triphosphate diphosphohydrolase 4 [Source:MGI Symbol;Acc:MGI:1914714]	14	69574623	69604719
ENSMUSG00000060935	165.905	0.253994	0.143896	1.76512	0.0775435	0.724836	Tmem263	protein_coding	transmembrane protein 263 [Source:MGI Symbol;Acc:MGI:2143652]	10	84938491	84956482
ENSMUSG00000022821	6898.28	-0.228684	0.12966	-1.76372	0.0777786	0.725442	Hgd	protein_coding	homogentisate 1, 2-dioxygenase [Source:MGI Symbol;Acc:MGI:96078]	16	37400515	37452382
ENSMUSG00000051316	66.3716	-0.372378	0.211059	-1.76434	0.0776756	0.725442	Taf7	protein_coding	TATA-box binding protein associated factor 7 [Source:MGI Symbol;Acc:MGI:1346348]	18	37773544	37777257
ENSMUSG00000067194	468.208	-0.435265	0.24675	-1.76399	0.0777332	0.725442	Eif1ax	protein_coding	eukaryotic translation initiation factor 1A, X-linked [Source:MGI Symbol;Acc:MGI:1913485]	X	158155174	158172924
ENSMUSG00000027611	13.2007	0.818548	0.464319	1.7629	0.0779176	0.726208	Procr	protein_coding	protein C receptor, endothelial [Source:MGI Symbol;Acc:MGI:104596]	2	155593037	155597391
ENSMUSG00000020719	5934.56	0.119863	0.0681339	1.75923	0.0785381	0.726489	Ddx5	protein_coding	DEAD box helicase 5 [Source:MGI Symbol;Acc:MGI:105037]	11	106671181	106680011
ENSMUSG00000021408	437.342	0.169125	0.0960474	1.76085	0.0782638	0.726489	Ripk1	protein_coding	receptor (TNFRSF)-interacting serine-threonine kinase 1 [Source:MGI Symbol;Acc:MGI:108212]	13	34186346	34221130
ENSMUSG00000024816	235.178	-0.459318	0.261347	-1.7575	0.0788326	0.726489	Frmd8	protein_coding	FERM domain containing 8 [Source:MGI Symbol;Acc:MGI:1914707]	19	5899730	5925302
ENSMUSG00000028070	351.538	-0.229478	0.130416	-1.75958	0.0784794	0.726489	Naxe	protein_coding	NAD(P)HX epimerase [Source:MGI Symbol;Acc:MGI:2180167]	3	87963827	87965802
ENSMUSG00000032563	244.441	-0.331723	0.188627	-1.75862	0.0786417	0.726489	Mrpl3	protein_coding	mitochondrial ribosomal protein L3 [Source:MGI Symbol;Acc:MGI:2137204]	9	104930438	104957087
ENSMUSG00000032840	93.4001	-0.280816	0.159869	-1.75654	0.078997	0.726489	Spring1	protein_coding	SREBF pathway regulator in golgi 1 [Source:MGI Symbol;Acc:MGI:1924042]	5	118383292	118404158
ENSMUSG00000033285	194.805	0.409328	0.233188	1.75536	0.0791986	0.726489	Wdr3	protein_coding	WD repeat domain 3 [Source:MGI Symbol;Acc:MGI:2443143]	3	100045496	100069723
ENSMUSG00000034371	4449.87	-0.359858	0.204797	-1.75715	0.0788925	0.726489	Tkfc	protein_coding	triokinase, FMN cyclase [Source:MGI Symbol;Acc:MGI:2385084]	19	10565155	10583018
ENSMUSG00000034903	530.986	0.234365	0.133108	1.76071	0.0782879	0.726489	Cobll1	protein_coding	Cobl-like 1 [Source:MGI Symbol;Acc:MGI:2442894]	2	64918683	65069747
ENSMUSG00000038489	234.514	-0.239363	0.136159	-1.75797	0.078753	0.726489	Polr2l	protein_coding	polymerase (RNA) II (DNA directed) polypeptide L [Source:MGI Symbol;Acc:MGI:1913741]	7	141051773	141055045
ENSMUSG00000039585	143.947	-0.483146	0.275054	-1.75655	0.078995	0.726489	Myo9a	protein_coding	myosin IXa [Source:MGI Symbol;Acc:MGI:107735]	9	59658179	59836149
ENSMUSG00000039713	68.3508	0.683494	0.389372	1.75538	0.0791949	0.726489	Plekhg5	protein_coding	pleckstrin homology domain containing, family G (with RhoGef domain) member 5 [Source:MGI Symbol;Acc:MGI:2652860]	4	152156955	152199857
ENSMUSG00000040667	316.458	0.179912	0.102462	1.75588	0.0791084	0.726489	Nup88	protein_coding	nucleoporin 88 [Source:MGI Symbol;Acc:MGI:104900]	11	70833884	70860799
ENSMUSG00000042046	228.924	0.214844	0.122179	1.75844	0.0786729	0.726489	Dstyk	protein_coding	dual serine/threonine and tyrosine protein kinase [Source:MGI Symbol;Acc:MGI:1925064]	1	132345293	132394696
ENSMUSG00000042363	478.142	-0.397876	0.225768	-1.76232	0.0780144	0.726489	Lgalsl	protein_coding	lectin, galactoside binding-like [Source:MGI Symbol;Acc:MGI:1916114]	11	20773576	20781056
ENSMUSG00000042682	626.774	-0.310344	0.176704	-1.75629	0.0790385	0.726489	Selenok	protein_coding	selenoprotein K [Source:MGI Symbol;Acc:MGI:1931466]	14	29690265	29697619
ENSMUSG00000046574	186.071	0.287239	0.163374	1.75817	0.0787191	0.726489	Prr12	protein_coding	proline rich 12 [Source:MGI Symbol;Acc:MGI:2679002]	7	44676987	44702305
ENSMUSG00000046721	317.126	0.288897	0.164021	1.76134	0.0781801	0.726489	Rpl14-ps1	processed_pseudogene	ribosomal protein L14, pseudogene 1 [Source:MGI Symbol;Acc:MGI:3710579]	7	44974389	44975041
ENSMUSG00000048170	364.996	0.16662	0.094913	1.75551	0.079173	0.726489	Mcmbp	protein_coding	minichromosome maintenance complex binding protein [Source:MGI Symbol;Acc:MGI:1920977]	7	128298165	128342219
ENSMUSG00000057666	16832.5	-0.26678	0.151841	-1.75697	0.0789223	0.726489	Gapdh	protein_coding	glyceraldehyde-3-phosphate dehydrogenase [Source:MGI Symbol;Acc:MGI:95640]	6	125138678	125143430
ENSMUSG00000062070	3634.14	-0.226523	0.128756	-1.75932	0.0785234	0.726489	Pgk1	protein_coding	phosphoglycerate kinase 1 [Source:MGI Symbol;Acc:MGI:97555]	X	105230706	105247305
ENSMUSG00000063882	1640.93	-0.227734	0.129647	-1.75657	0.0789909	0.726489	Uqcrh	protein_coding	ubiquinol-cytochrome c reductase hinge protein [Source:MGI Symbol;Acc:MGI:1913826]	4	115924162	115932268
ENSMUSG00000015243	3459.02	0.235208	0.134325	1.75104	0.0799389	0.726644	Abca1	protein_coding	ATP-binding cassette, sub-family A (ABC1), member 1 [Source:MGI Symbol;Acc:MGI:99607]	4	53030787	53159895
ENSMUSG00000021607	181.466	-0.303175	0.173026	-1.75219	0.0797409	0.726644	Mrpl36	protein_coding	mitochondrial ribosomal protein L36 [Source:MGI Symbol;Acc:MGI:2137228]	13	73476632	73480297
ENSMUSG00000021789	19.3525	0.578077	0.329771	1.75297	0.0796079	0.726644	Sftpa1	protein_coding	surfactant associated protein A1 [Source:MGI Symbol;Acc:MGI:109518]	14	40853739	40858409
ENSMUSG00000022762	45.7925	0.605832	0.34572	1.75238	0.0797093	0.726644	Ncam2	protein_coding	neural cell adhesion molecule 2 [Source:MGI Symbol;Acc:MGI:97282]	16	80997585	81423716
ENSMUSG00000024442	377.216	-0.173482	0.0990956	-1.75065	0.0800054	0.726644	Dele1	protein_coding	DAP3 binding cell death enhancer 1 [Source:MGI Symbol;Acc:MGI:1914089]	18	38383308	38398514
ENSMUSG00000024939	56.4265	0.378939	0.216176	1.75292	0.0796158	0.726644	Fam89b	protein_coding	family with sequence similarity 89, member B [Source:MGI Symbol;Acc:MGI:106595]	19	5778115	5779681
ENSMUSG00000025583	484.335	0.196253	0.112058	1.75136	0.0798844	0.726644	Rptor	protein_coding	regulatory associated protein of MTOR, complex 1 [Source:MGI Symbol;Acc:MGI:1921620]	11	119493731	119790402
ENSMUSG00000027219	20.9368	0.658886	0.376373	1.75062	0.0800116	0.726644	Slc28a2	protein_coding	solute carrier family 28 (sodium-coupled nucleoside transporter), member 2 [Source:MGI Symbol;Acc:MGI:1913105]	2	122256958	122291618
ENSMUSG00000031441	391.413	0.628292	0.358517	1.75247	0.0796922	0.726644	Atp11a	protein_coding	ATPase, class VI, type 11A [Source:MGI Symbol;Acc:MGI:1354735]	8	12807014	12918728
ENSMUSG00000031601	329.106	0.173913	0.0992879	1.7516	0.0798426	0.726644	Cnot7	protein_coding	CCR4-NOT transcription complex, subunit 7 [Source:MGI Symbol;Acc:MGI:1298230]	8	40945581	40968888
ENSMUSG00000031604	980.713	-0.551131	0.314801	-1.75073	0.079993	0.726644	Msmo1	protein_coding	methylsterol monoxygenase 1 [Source:MGI Symbol;Acc:MGI:1913484]	8	65171173	65186826
ENSMUSG00000071291	63.2166	-0.370276	0.211116	-1.7539	0.0794475	0.726644	Zfp58	protein_coding	zinc finger protein 58 [Source:MGI Symbol;Acc:MGI:99205]	13	67638286	67648674
ENSMUSG00000072772	424.918	-0.276755	0.157958	-1.75207	0.0797611	0.726644	Grcc10	protein_coding	gene rich cluster, C10 gene [Source:MGI Symbol;Acc:MGI:1315201]	6	124716146	124718337
ENSMUSG00000106889	64.8473	-0.556436	0.317226	-1.75407	0.0794188	0.726644	Gm7463	processed_pseudogene	predicted gene 7463 [Source:MGI Symbol;Acc:MGI:3645336]	6	37518349	37518895
ENSMUSG00000021241	226.977	-0.266191	0.152132	-1.74974	0.0801636	0.726991	Isca2	protein_coding	iron-sulfur cluster assembly 2 [Source:MGI Symbol;Acc:MGI:1921566]	12	84820025	84821862
ENSMUSG00000026565	242.006	0.322296	0.184178	1.74992	0.0801328	0.726991	Pou2f1	protein_coding	POU domain, class 2, transcription factor 1 [Source:MGI Symbol;Acc:MGI:101898]	1	165692723	165830247
ENSMUSG00000006464	19.4967	-0.647381	0.371326	-1.74343	0.0812586	0.727547	Bbs1	protein_coding	Bardet-Biedl syndrome 1 (human) [Source:MGI Symbol;Acc:MGI:1277215]	19	4936906	4956656
ENSMUSG00000009621	525.732	0.257776	0.147876	1.7432	0.0812992	0.727547	Vav2	protein_coding	vav 2 oncogene [Source:MGI Symbol;Acc:MGI:102718]	2	27152116	27317045
ENSMUSG00000018727	35.6358	-0.657493	0.377402	-1.74216	0.081481	0.727547	Cpsf4l	protein_coding	cleavage and polyadenylation specific factor 4-like [Source:MGI Symbol;Acc:MGI:1277182]	11	113588998	113600843
ENSMUSG00000021022	139.393	-0.410072	0.234542	-1.74839	0.0803962	0.727547	Ppp2r3c	protein_coding	protein phosphatase 2, regulatory subunit B'', gamma [Source:MGI Symbol;Acc:MGI:1930009]	12	55325776	55349783
ENSMUSG00000021143	243.796	0.36421	0.208743	1.74478	0.0810239	0.727547	Pacs2	protein_coding	phosphofurin acidic cluster sorting protein 2 [Source:MGI Symbol;Acc:MGI:1924399]	12	112978128	113038021
ENSMUSG00000021265	16.2185	-0.639192	0.36703	-1.74153	0.0815914	0.727547	Slc25a29	protein_coding	solute carrier family 25 (mitochondrial carrier, palmitoylcarnitine transporter), member 29 [Source:MGI Symbol;Acc:MGI:2444911]	12	108791799	108801809
ENSMUSG00000024208	138.118	-0.336842	0.192976	-1.74552	0.0808949	0.727547	Uqcc2	protein_coding	ubiquinol-cytochrome c reductase complex assembly factor 2 [Source:MGI Symbol;Acc:MGI:1914517]	17	27341637	27352890
ENSMUSG00000024661	11933	-0.167557	0.0959677	-1.74597	0.080816	0.727547	Fth1	protein_coding	ferritin heavy polypeptide 1 [Source:MGI Symbol;Acc:MGI:95588]	19	9957962	9962462
ENSMUSG00000025003	32.1494	-0.978808	0.561277	-1.74389	0.0811774	0.727547	Cyp2c39	protein_coding	cytochrome P450, family 2, subfamily c, polypeptide 39 [Source:MGI Symbol;Acc:MGI:1306818]	19	39499306	39556973
ENSMUSG00000027288	1299.41	-0.233199	0.133828	-1.74253	0.0814155	0.727547	Zfp106	protein_coding	zinc finger protein 106 [Source:MGI Symbol;Acc:MGI:1270153]	2	120337301	120394324
ENSMUSG00000028618	2216.3	-0.262199	0.150135	-1.74642	0.0807382	0.727547	Tmem59	protein_coding	transmembrane protein 59 [Source:MGI Symbol;Acc:MGI:1929278]	4	107035596	107058193
ENSMUSG00000029233	97.5135	0.281027	0.161164	1.74373	0.0812061	0.727547	Srd5a3	protein_coding	steroid 5 alpha-reductase 3 [Source:MGI Symbol;Acc:MGI:1930252]	5	76288118	76303351
ENSMUSG00000029442	20.2887	0.920528	0.528105	1.74308	0.0813197	0.727547	Wdr66	protein_coding	WD repeat domain 66 [Source:MGI Symbol;Acc:MGI:1918495]	5	123390165	123465547
ENSMUSG00000031782	668.613	-0.210292	0.120489	-1.74533	0.0809271	0.727547	Coq9	protein_coding	coenzyme Q9 [Source:MGI Symbol;Acc:MGI:1915164]	8	95564949	95581523
ENSMUSG00000031822	284.259	0.266828	0.153189	1.74181	0.081541	0.727547	Gse1	protein_coding	genetic suppressor element 1, coiled-coil protein [Source:MGI Symbol;Acc:MGI:1098275]	8	120955195	121308129
ENSMUSG00000032085	54.2115	-0.618894	0.354074	-1.74792	0.0804776	0.727547	Tagln	protein_coding	transgelin [Source:MGI Symbol;Acc:MGI:106012]	9	45840917	45847356
ENSMUSG00000032977	264.161	-0.258461	0.14826	-1.7433	0.0812818	0.727547	Fam207a	protein_coding	family with sequence similarity 207, member A [Source:MGI Symbol;Acc:MGI:1916334]	10	77322495	77351619
ENSMUSG00000037152	286.139	-0.285036	0.163577	-1.74252	0.0814179	0.727547	Ndufc1	protein_coding	NADH:ubiquinone oxidoreductase subunit C1 [Source:MGI Symbol;Acc:MGI:1913627]	3	51312098	51316409
ENSMUSG00000037216	68.9796	-0.343003	0.196556	-1.74507	0.0809733	0.727547	Lipt1	protein_coding	lipoyltransferase 1 [Source:MGI Symbol;Acc:MGI:3645211]	1	37910819	37915309
ENSMUSG00000038217	604.866	-0.304754	0.174713	-1.74432	0.0811041	0.727547	Tlcd2	protein_coding	TLC domain containing 2 [Source:MGI Symbol;Acc:MGI:1917141]	11	75352541	75361725
ENSMUSG00000041685	559.427	0.240019	0.137304	1.74808	0.0804495	0.727547	Fcho2	protein_coding	FCH domain only 2 [Source:MGI Symbol;Acc:MGI:3505790]	13	98859911	98951957
ENSMUSG00000042246	44.636	0.551666	0.31554	1.74833	0.0804076	0.727547	Tmc7	protein_coding	transmembrane channel-like gene family 7 [Source:MGI Symbol;Acc:MGI:2443317]	7	118135064	118183959
ENSMUSG00000048249	363.868	0.476346	0.273456	1.74195	0.0815172	0.727547	Crebrf	protein_coding	CREB3 regulatory factor [Source:MGI Symbol;Acc:MGI:1924378]	17	26934624	26995609
ENSMUSG00000054428	93.2036	-0.358788	0.205944	-1.74217	0.0814791	0.727547	Atpif1	protein_coding	ATPase inhibitory factor 1 [Source:MGI Symbol;Acc:MGI:1196457]	4	132257866	132260970
ENSMUSG00000028138	3612.21	-0.192808	0.110778	-1.74048	0.0817742	0.727966	Adh5	protein_coding	alcohol dehydrogenase 5 (class III), chi polypeptide [Source:MGI Symbol;Acc:MGI:87929]	3	138148854	138161260
ENSMUSG00000040850	1717.98	0.162952	0.0936271	1.74044	0.0817824	0.727966	Psme4	protein_coding	proteasome (prosome, macropain) activator subunit 4 [Source:MGI Symbol;Acc:MGI:2143994]	11	30721726	30830361
ENSMUSG00000045268	69.3674	-0.631095	0.362652	-1.74022	0.0818198	0.727966	Zfp691	protein_coding	zinc finger protein 691 [Source:MGI Symbol;Acc:MGI:3041163]	4	119026710	119031392
ENSMUSG00000068270	29.7612	-0.523644	0.300952	-1.73996	0.0818662	0.727966	Shroom4	protein_coding	shroom family member 4 [Source:MGI Symbol;Acc:MGI:2685570]	X	6311908	6549502
ENSMUSG00000031903	176.269	-0.24263	0.139492	-1.73938	0.0819674	0.728359	Pla2g15	protein_coding	phospholipase A2, group XV [Source:MGI Symbol;Acc:MGI:2178076]	8	106877031	106891347
ENSMUSG00000021771	777.593	-0.185494	0.106736	-1.73788	0.0822322	0.728733	Vdac2	protein_coding	voltage-dependent anion channel 2 [Source:MGI Symbol;Acc:MGI:106915]	14	21875306	21895947
ENSMUSG00000025810	882.965	0.298636	0.171755	1.73873	0.0820823	0.728733	Nrp1	protein_coding	neuropilin 1 [Source:MGI Symbol;Acc:MGI:106206]	8	129085085	129229844
ENSMUSG00000026965	389.433	0.208309	0.119849	1.7381	0.0821934	0.728733	Anapc2	protein_coding	anaphase promoting complex subunit 2 [Source:MGI Symbol;Acc:MGI:2139135]	2	25162490	25175927
ENSMUSG00000041130	541.671	0.19697	0.113341	1.73785	0.0822376	0.728733	Zfp598	protein_coding	zinc finger protein 598 [Source:MGI Symbol;Acc:MGI:2670965]	17	24888661	24900990
ENSMUSG00000028063	333.01	0.205702	0.118417	1.73709	0.0823704	0.729403	Lmna	protein_coding	lamin A [Source:MGI Symbol;Acc:MGI:96794]	3	88387454	88417263
ENSMUSG00000021097	1853.97	0.342335	0.197113	1.73674	0.0824329	0.729451	Clmn	protein_coding	calmin [Source:MGI Symbol;Acc:MGI:2136957]	12	104729376	104831335
ENSMUSG00000016921	1255.46	0.147922	0.0852708	1.73473	0.0827878	0.731073	Srsf6	protein_coding	serine and arginine-rich splicing factor 6 [Source:MGI Symbol;Acc:MGI:1915246]	2	162773448	162779041
ENSMUSG00000040213	1914.29	0.274315	0.158081	1.73529	0.08269	0.731073	Kyat3	protein_coding	kynurenine aminotransferase 3 [Source:MGI Symbol;Acc:MGI:2677849]	3	142406812	142452631
ENSMUSG00000090266	145.479	-0.274465	0.15821	-1.73482	0.082773	0.731073	Mettl23	protein_coding	methyltransferase like 23 [Source:MGI Symbol;Acc:MGI:1921569]	11	116734104	116745089
ENSMUSG00000011034	22.6644	-0.696801	0.402906	-1.72944	0.0837303	0.731831	Slc5a1	protein_coding	solute carrier family 5 (sodium/glucose cotransporter), member 1 [Source:MGI Symbol;Acc:MGI:107678]	5	33261563	33320214
ENSMUSG00000015748	130.488	-0.308129	0.178166	-1.72945	0.0837292	0.731831	Prpf3	protein_coding	pre-mRNA processing factor 3 [Source:MGI Symbol;Acc:MGI:1918017]	3	95737436	95763197
ENSMUSG00000022194	904.976	0.2054	0.118715	1.73019	0.0835963	0.731831	Pabpn1	protein_coding	poly(A) binding protein, nuclear 1 [Source:MGI Symbol;Acc:MGI:1859158]	14	55129957	55135626
ENSMUSG00000022272	731.92	0.219386	0.126607	1.73281	0.0831287	0.731831	Myo10	protein_coding	myosin X [Source:MGI Symbol;Acc:MGI:107716]	15	25622611	25813759
ENSMUSG00000022314	647.966	0.150134	0.0867062	1.73153	0.0833572	0.731831	Rad21	protein_coding	RAD21 cohesin complex component [Source:MGI Symbol;Acc:MGI:108016]	15	51825636	51855143
ENSMUSG00000023791	113.803	-0.257165	0.148793	-1.72833	0.0839283	0.731831	Pigx	protein_coding	phosphatidylinositol glycan anchor biosynthesis, class X [Source:MGI Symbol;Acc:MGI:1919334]	16	31903234	31918558
ENSMUSG00000030245	72.6999	-0.658867	0.381385	-1.72756	0.0840664	0.731831	Golt1b	protein_coding	golgi transport 1B [Source:MGI Symbol;Acc:MGI:1914214]	6	142332947	142349584
ENSMUSG00000032599	303.239	-0.431607	0.249471	-1.73009	0.0836141	0.731831	Ip6k2	protein_coding	inositol hexaphosphate kinase 2 [Source:MGI Symbol;Acc:MGI:1923750]	9	108660995	108683536
ENSMUSG00000036330	34.4145	-0.531216	0.307461	-1.72775	0.0840324	0.731831	Slc18a1	protein_coding	solute carrier family 18 (vesicular monoamine), member 1 [Source:MGI Symbol;Acc:MGI:106684]	8	69490363	69541887
ENSMUSG00000036570	1220.04	-0.180375	0.104206	-1.73095	0.0834607	0.731831	Fxyd1	protein_coding	FXYD domain-containing ion transport regulator 1 [Source:MGI Symbol;Acc:MGI:1889273]	7	30751103	30756624
ENSMUSG00000038173	61.4477	0.549685	0.317538	1.73108	0.0834373	0.731831	Enpp6	protein_coding	ectonucleotide pyrophosphatase/phosphodiesterase 6 [Source:MGI Symbol;Acc:MGI:2445171]	8	47439922	47549797
ENSMUSG00000038181	275.386	0.233229	0.134884	1.72911	0.0837898	0.731831	Chpf2	protein_coding	chondroitin polymerizing factor 2 [Source:MGI Symbol;Acc:MGI:1917522]	5	24791739	24799554
ENSMUSG00000040414	177.08	-0.193467	0.111857	-1.72959	0.0837031	0.731831	Slc25a28	protein_coding	solute carrier family 25, member 28 [Source:MGI Symbol;Acc:MGI:2180509]	19	43652240	43663320
ENSMUSG00000041763	540.516	0.213321	0.12353	1.72687	0.084191	0.731831	Tpp2	protein_coding	tripeptidyl peptidase II [Source:MGI Symbol;Acc:MGI:102724]	1	43972807	44042160
ENSMUSG00000044308	1757.25	0.239549	0.138317	1.73188	0.0832942	0.731831	Ubr3	protein_coding	ubiquitin protein ligase E3 component n-recognin 3 [Source:MGI Symbol;Acc:MGI:1861100]	2	69727590	69854357
ENSMUSG00000052428	800.074	-0.22613	0.13081	-1.72869	0.0838642	0.731831	Tmco1	protein_coding	transmembrane and coiled-coil domains 1 [Source:MGI Symbol;Acc:MGI:1921173]	1	167135947	167161547
ENSMUSG00000054252	441.053	0.306906	0.177043	1.73351	0.0830046	0.731831	Fgfr3	protein_coding	fibroblast growth factor receptor 3 [Source:MGI Symbol;Acc:MGI:95524]	5	33879018	33894412
ENSMUSG00000060519	110.081	0.44509	0.257451	1.72884	0.0838384	0.731831	Tor3a	protein_coding	torsin family 3, member A [Source:MGI Symbol;Acc:MGI:1353652]	1	156481187	156501926
ENSMUSG00000063179	89.8671	-0.358387	0.207271	-1.72908	0.0837955	0.731831	Pstk	protein_coding	phosphoseryl-tRNA kinase [Source:MGI Symbol;Acc:MGI:2685945]	7	130972870	130996211
ENSMUSG00000063524	4900.23	-0.237232	0.137371	-1.72694	0.084179	0.731831	Eno1	protein_coding	enolase 1, alpha non-neuron [Source:MGI Symbol;Acc:MGI:95393]	4	150321178	150333336
ENSMUSG00000067995	90.8205	-0.368065	0.212485	-1.73219	0.083239	0.731831	Gtf2f2	protein_coding	general transcription factor IIF, polypeptide 2 [Source:MGI Symbol;Acc:MGI:1915955]	14	76134377	76248305
ENSMUSG00000092060	22.2012	0.616315	0.355826	1.73207	0.0832607	0.731831	Bend4	protein_coding	BEN domain containing 4 [Source:MGI Symbol;Acc:MGI:3648414]	5	67549490	67585653
ENSMUSG00000104445	64.3262	-0.43966	0.254592	-1.72692	0.084182	0.731831	Rhbg	protein_coding	Rhesus blood group-associated B glycoprotein [Source:MGI Symbol;Acc:MGI:1927379]	3	88150181	88162016
ENSMUSG00000035011	669.584	0.234814	0.1361	1.72531	0.0844723	0.732285	Zbtb7a	protein_coding	zinc finger and BTB domain containing 7a [Source:MGI Symbol;Acc:MGI:1335091]	10	80971054	80988829
ENSMUSG00000045672	574.394	0.376395	0.218141	1.72546	0.084444	0.732285	Col27a1	protein_coding	collagen, type XXVII, alpha 1 [Source:MGI Symbol;Acc:MGI:2672118]	4	63132241	63253228
ENSMUSG00000067942	126.473	-0.297083	0.172182	-1.7254	0.0844563	0.732285	Zfp160	protein_coding	zinc finger protein 160 [Source:MGI Symbol;Acc:MGI:108187]	17	21229165	21263332
ENSMUSG00000087679	739.239	-0.163543	0.0947399	-1.72624	0.084305	0.732285	Tmem250-ps	protein_coding	transmembrane protein 250, pseudogene [Source:MGI Symbol;Acc:MGI:1924939]	2	26026826	26030533
ENSMUSG00000030970	37.5106	-0.55903	0.324086	-1.72494	0.0845374	0.732352	Ctbp2	protein_coding	C-terminal binding protein 2 [Source:MGI Symbol;Acc:MGI:1201686]	7	132589292	132726083
ENSMUSG00000045954	193.969	-0.244873	0.14199	-1.72457	0.0846047	0.732438	Cavin2	protein_coding	caveolae associated 2 [Source:MGI Symbol;Acc:MGI:99513]	1	51328285	51342119
ENSMUSG00000016344	393.586	-0.202718	0.11777	-1.7213	0.0851956	0.733084	Ppdpf	protein_coding	pancreatic progenitor cell differentiation and proliferation factor [Source:MGI Symbol;Acc:MGI:1913746]	2	180829040	180830564
ENSMUSG00000019899	36.6213	0.944923	0.548657	1.72225	0.085025	0.733084	Lama2	protein_coding	laminin, alpha 2 [Source:MGI Symbol;Acc:MGI:99912]	10	26856032	27495754
ENSMUSG00000022956	1250.96	-0.195121	0.113312	-1.72197	0.0850748	0.733084	Atp5o	protein_coding	ATP synthase, H+ transporting, mitochondrial F1 complex, O subunit [Source:MGI Symbol;Acc:MGI:106341]	16	91722102	91728575
ENSMUSG00000024174	71.0769	-0.40973	0.237758	-1.7233	0.0848335	0.733084	Pot1b	protein_coding	protection of telomeres 1B [Source:MGI Symbol;Acc:MGI:1920086]	17	55958951	56019628
ENSMUSG00000029202	909.851	0.171683	0.099738	1.72134	0.0851883	0.733084	Pds5a	protein_coding	PDS5 cohesin associated factor A [Source:MGI Symbol;Acc:MGI:1918771]	5	65763064	65855616
ENSMUSG00000034820	435.302	0.224096	0.13016	1.7217	0.0851232	0.733084	Cpsf7	protein_coding	cleavage and polyadenylation specific factor 7 [Source:MGI Symbol;Acc:MGI:1917826]	19	10502630	10525017
ENSMUSG00000054693	489.043	0.131422	0.0762471	1.72363	0.0847739	0.733084	Adam10	protein_coding	a disintegrin and metallopeptidase domain 10 [Source:MGI Symbol;Acc:MGI:109548]	9	70586279	70687511
ENSMUSG00000071528	988.856	-0.415526	0.241172	-1.72295	0.0848977	0.733084	Atp5md	protein_coding	ATP synthase membrane subunit DAPIT [Source:MGI Symbol;Acc:MGI:1891435]	19	47071903	47079086
ENSMUSG00000073555	1740.23	0.202448	0.117515	1.72275	0.0849341	0.733084	Gm4951	protein_coding	predicted gene 4951 [Source:MGI Symbol;Acc:MGI:3644953]	18	60345152	60380892
ENSMUSG00000029020	1303.59	-0.171787	0.0998454	-1.72053	0.0853369	0.733806	Mfn2	protein_coding	mitofusin 2 [Source:MGI Symbol;Acc:MGI:2442230]	4	147958056	147989161
ENSMUSG00000008892	978.727	-0.157796	0.0919026	-1.71699	0.0859816	0.734727	Vdac3	protein_coding	voltage-dependent anion channel 3 [Source:MGI Symbol;Acc:MGI:106922]	8	23067091	23083829
ENSMUSG00000020903	123.905	-0.31649	0.184397	-1.71635	0.0860984	0.734727	Stx8	protein_coding	syntaxin 8 [Source:MGI Symbol;Acc:MGI:1890156]	11	67857019	68097974
ENSMUSG00000021147	182.886	0.249144	0.144984	1.71843	0.0857187	0.734727	Wdr37	protein_coding	WD repeat domain 37 [Source:MGI Symbol;Acc:MGI:1920393]	13	8853004	8921945
ENSMUSG00000021539	1062.58	-0.299742	0.17435	-1.7192	0.0855778	0.734727	Lect2	protein_coding	leukocyte cell-derived chemotaxin 2 [Source:MGI Symbol;Acc:MGI:1278342]	13	56690277	56696315
ENSMUSG00000026395	210.581	0.309278	0.180213	1.71618	0.0861296	0.734727	Ptprc	protein_coding	protein tyrosine phosphatase, receptor type, C [Source:MGI Symbol;Acc:MGI:97810]	1	137990599	138103446
ENSMUSG00000027806	284.469	0.231556	0.134891	1.71662	0.0860484	0.734727	Tsc22d2	protein_coding	TSC22 domain family, member 2 [Source:MGI Symbol;Acc:MGI:1919283]	3	58322136	58374204
ENSMUSG00000031618	201.36	0.423844	0.246539	1.71917	0.0855826	0.734727	Nr3c2	protein_coding	nuclear receptor subfamily 3, group C, member 2 [Source:MGI Symbol;Acc:MGI:99459]	8	77626070	77971641
ENSMUSG00000031948	554.786	-0.173539	0.101195	-1.7149	0.0863641	0.734727	Kars	protein_coding	lysyl-tRNA synthetase [Source:MGI Symbol;Acc:MGI:1934754]	8	112720075	112737955
ENSMUSG00000035493	483.423	0.218045	0.127094	1.71562	0.0862311	0.734727	Tgfbi	protein_coding	transforming growth factor, beta induced [Source:MGI Symbol;Acc:MGI:99959]	13	56757336	56787375
ENSMUSG00000036403	80.1949	0.307056	0.178766	1.71765	0.0858612	0.734727	Cep135	protein_coding	centrosomal protein 135 [Source:MGI Symbol;Acc:MGI:2681869]	5	76736545	76794313
ENSMUSG00000050697	176.395	0.220884	0.128614	1.71742	0.0859032	0.734727	Prkaa1	protein_coding	protein kinase, AMP-activated, alpha 1 catalytic subunit [Source:MGI Symbol;Acc:MGI:2145955]	15	5173343	5211380
ENSMUSG00000052270	12.2919	0.860393	0.501448	1.71582	0.0861952	0.734727	Fpr2	protein_coding	formyl peptide receptor 2 [Source:MGI Symbol;Acc:MGI:1278319]	17	18108086	18114214
ENSMUSG00000059316	349.923	-0.163372	0.0952458	-1.71527	0.0862963	0.734727	Slc27a4	protein_coding	solute carrier family 27 (fatty acid transporter), member 4 [Source:MGI Symbol;Acc:MGI:1347347]	2	29692646	29707534
ENSMUSG00000063511	1193.1	0.21352	0.124271	1.71818	0.0857646	0.734727	Snrnp70	protein_coding	small nuclear ribonucleoprotein 70 (U1) [Source:MGI Symbol;Acc:MGI:98341]	7	45025877	45045166
ENSMUSG00000068758	19.3988	0.682719	0.398055	1.71514	0.08632	0.734727	Il3ra	protein_coding	interleukin 3 receptor, alpha chain [Source:MGI Symbol;Acc:MGI:96553]	14	8113752	8123488
ENSMUSG00000087141	1146.91	0.395869	0.230566	1.71694	0.0859896	0.734727	Plcxd2	protein_coding	phosphatidylinositol-specific phospholipase C, X domain containing 2 [Source:MGI Symbol;Acc:MGI:3647874]	16	45779626	45830581
ENSMUSG00000005672	124.443	0.407971	0.237945	1.71456	0.0864256	0.734762	Kit	protein_coding	KIT proto-oncogene receptor tyrosine kinase [Source:MGI Symbol;Acc:MGI:96677]	5	75735576	75817382
ENSMUSG00000022131	199.837	-0.190722	0.111308	-1.71347	0.0866265	0.735002	Gpr180	protein_coding	G protein-coupled receptor 180 [Source:MGI Symbol;Acc:MGI:1930949]	14	118374570	118400673
ENSMUSG00000036835	290.143	-0.285904	0.166825	-1.71379	0.0865669	0.735002	Psenen	protein_coding	presenilin enhancer gamma secretase subunit [Source:MGI Symbol;Acc:MGI:1913590]	7	30261288	30263052
ENSMUSG00000037366	1211.13	-0.18047	0.105314	-1.71364	0.0865953	0.735002	Pafah2	protein_coding	platelet-activating factor acetylhydrolase 2 [Source:MGI Symbol;Acc:MGI:2140321]	4	134123631	134154724
ENSMUSG00000066442	182.137	-0.255848	0.149441	-1.71203	0.0868905	0.736753	Mthfs	protein_coding	5, 10-methenyltetrahydrofolate synthetase [Source:MGI Symbol;Acc:MGI:1340032]	9	89092729	89259766
ENSMUSG00000018476	318.412	0.33707	0.196939	1.71155	0.0869805	0.737027	Kdm6b	protein_coding	KDM1 lysine (K)-specific demethylase 6B [Source:MGI Symbol;Acc:MGI:2448492]	11	69289334	69304501
ENSMUSG00000008167	190.926	-0.24618	0.144002	-1.70956	0.0873478	0.737221	Fbxw9	protein_coding	F-box and WD-40 domain protein 9 [Source:MGI Symbol;Acc:MGI:1915878]	8	85786684	85793753
ENSMUSG00000024892	6361.75	-0.24918	0.145758	-1.70955	0.0873495	0.737221	Pcx	protein_coding	pyruvate carboxylase [Source:MGI Symbol;Acc:MGI:97520]	19	4560500	4671780
ENSMUSG00000030588	188.898	-0.282273	0.165107	-1.70964	0.0873329	0.737221	Yif1b	protein_coding	Yip1 interacting factor homolog B (S. cerevisiae) [Source:MGI Symbol;Acc:MGI:1924504]	7	28937754	28947022
ENSMUSG00000036109	12.9871	-1.46847	0.858262	-1.71098	0.0870852	0.737221	Mbnl3	protein_coding	muscleblind like splicing factor 3 [Source:MGI Symbol;Acc:MGI:2444912]	X	50206146	50295409
ENSMUSG00000070284	201.39	-0.558092	0.32643	-1.70968	0.0873245	0.737221	Gmppb	protein_coding	GDP-mannose pyrophosphorylase B [Source:MGI Symbol;Acc:MGI:2660880]	9	107926441	107930000
ENSMUSG00000078452	62.8284	-0.805286	0.471049	-1.70956	0.0873475	0.737221	Raet1d	protein_coding	retinoic acid early transcript delta [Source:MGI Symbol;Acc:MGI:1861032]	10	22236451	22250038
ENSMUSG00000001175	2400.17	-0.283106	0.166278	-1.70261	0.0886405	0.738434	Calm1	protein_coding	calmodulin 1 [Source:MGI Symbol;Acc:MGI:88251]	12	100165694	100176073
ENSMUSG00000001763	83.4338	0.340677	0.199894	1.70429	0.0883278	0.738434	Tspan33	protein_coding	tetraspanin 33 [Source:MGI Symbol;Acc:MGI:1919012]	6	29694221	29718558
ENSMUSG00000001891	6643.18	-0.222937	0.13072	-1.70546	0.0881095	0.738434	Ugp2	protein_coding	UDP-glucose pyrophosphorylase 2 [Source:MGI Symbol;Acc:MGI:2183447]	11	21271138	21321201
ENSMUSG00000006378	477.149	-0.325278	0.191225	-1.70103	0.0889381	0.738434	Gcat	protein_coding	glycine C-acetyltransferase (2-amino-3-ketobutyrate-coenzyme A ligase) [Source:MGI Symbol;Acc:MGI:1349389]	15	78915074	78922553
ENSMUSG00000007411	477.649	-0.24833	0.145962	-1.70133	0.0888815	0.738434	Mark3	protein_coding	MAP/microtubule affinity regulating kinase 3 [Source:MGI Symbol;Acc:MGI:1341865]	12	111540957	111622655
ENSMUSG00000019820	850.266	0.262075	0.153635	1.70582	0.0880416	0.738434	Utrn	protein_coding	utrophin [Source:MGI Symbol;Acc:MGI:104631]	10	12257932	12745109
ENSMUSG00000022103	13.8455	0.793256	0.466379	1.70088	0.088965	0.738434	Gfra2	protein_coding	glial cell line derived neurotrophic factor family receptor alpha 2 [Source:MGI Symbol;Acc:MGI:1195462]	14	71127560	71217278
ENSMUSG00000024317	193.549	0.184712	0.108628	1.70041	0.0890536	0.738434	Rnf138	protein_coding	ring finger protein 138 [Source:MGI Symbol;Acc:MGI:1929211]	18	21134398	21161281
ENSMUSG00000026484	228.341	0.223869	0.131152	1.70694	0.0878327	0.738434	Rnf2	protein_coding	ring finger protein 2 [Source:MGI Symbol;Acc:MGI:1101759]	1	151333755	151376706
ENSMUSG00000027193	891.896	0.109902	0.0646263	1.70057	0.0890236	0.738434	Api5	protein_coding	apoptosis inhibitor 5 [Source:MGI Symbol;Acc:MGI:1888993]	2	94242027	94268481
ENSMUSG00000029407	1508.7	0.181013	0.106426	1.70083	0.0889749	0.738434	Uso1	protein_coding	USO1 vesicle docking factor [Source:MGI Symbol;Acc:MGI:1929095]	5	92285797	92350657
ENSMUSG00000030551	629.313	0.217103	0.127231	1.70637	0.0879398	0.738434	Nr2f2	protein_coding	nuclear receptor subfamily 2, group F, member 2 [Source:MGI Symbol;Acc:MGI:1352452]	7	70001692	70016483
ENSMUSG00000038005	73.2017	-0.388442	0.227867	-1.70468	0.0882535	0.738434	Hpf1	protein_coding	histone PARylation factor 1 [Source:MGI Symbol;Acc:MGI:1919862]	8	61343452	61361705
ENSMUSG00000038936	28.1413	-0.50673	0.297996	-1.70046	0.0890444	0.738434	Sccpdh	protein_coding	saccharopine dehydrogenase (putative) [Source:MGI Symbol;Acc:MGI:1924486]	1	179495775	179514754
ENSMUSG00000042595	171.629	0.248191	0.145875	1.7014	0.0888687	0.738434	Fam199x	protein_coding	family with sequence similarity 199, X-linked [Source:MGI Symbol;Acc:MGI:2384304]	X	135950343	135983252
ENSMUSG00000042790	373.968	0.307198	0.18007	1.706	0.0880089	0.738434	Rnf214	protein_coding	ring finger protein 214 [Source:MGI Symbol;Acc:MGI:2444451]	9	45774723	45818209
ENSMUSG00000045098	456.184	0.189414	0.1113	1.70184	0.0887855	0.738434	Kmt5b	protein_coding	lysine methyltransferase 5B [Source:MGI Symbol;Acc:MGI:2444557]	19	3817421	3868303
ENSMUSG00000045962	1467.93	0.171661	0.100916	1.70102	0.0889384	0.738434	Wnk1	protein_coding	WNK lysine deficient protein kinase 1 [Source:MGI Symbol;Acc:MGI:2442092]	6	119900930	120015633
ENSMUSG00000048924	99.0096	0.295765	0.17338	1.70588	0.0880313	0.738434	Ccdc125	protein_coding	coiled-coil domain containing 125 [Source:MGI Symbol;Acc:MGI:1923291]	13	100806225	100833748
ENSMUSG00000049232	137.659	0.251068	0.147118	1.70658	0.0879007	0.738434	Tigd2	protein_coding	tigger transposable element derived 2 [Source:MGI Symbol;Acc:MGI:1915390]	6	59185855	59189018
ENSMUSG00000051615	264.905	0.267849	0.157251	1.70332	0.0885082	0.738434	Rap2a	protein_coding	RAS related protein 2a [Source:MGI Symbol;Acc:MGI:97855]	14	120715856	120744606
ENSMUSG00000051695	1447.53	0.167491	0.0982299	1.70509	0.0881769	0.738434	Pcbp1	protein_coding	poly(rC) binding protein 1 [Source:MGI Symbol;Acc:MGI:1345635]	6	86501474	86503303
ENSMUSG00000058216	160.609	-0.449602	0.263481	-1.70639	0.0879355	0.738434	Gstp3	protein_coding	glutathione S-transferase pi 3 [Source:MGI Symbol;Acc:MGI:2385078]	19	4107477	4109569
ENSMUSG00000062783	20.4832	-0.640105	0.37582	-1.70322	0.0885264	0.738434	Csprs	protein_coding	component of Sp100-rs [Source:NCBI gene (formerly Entrezgene);Acc:114564]	GL456221.1	111572	163011
ENSMUSG00000073616	263.792	-0.337257	0.197998	-1.70333	0.0885054	0.738434	Cops9	protein_coding	COP9 signalosome subunit 9 [Source:MGI Symbol;Acc:MGI:1914165]	1	92564867	92569707
ENSMUSG00000073771	18.9473	1.10726	0.648269	1.70803	0.0876304	0.738434	Btbd19	protein_coding	BTB (POZ) domain containing 19 [Source:MGI Symbol;Acc:MGI:1925861]	4	116976416	116982922
ENSMUSG00000093916	19.9165	1.27133	0.746066	1.70404	0.0883737	0.738434	Gm379	transcribed_processed_pseudogene	predicted gene 379 [Source:MGI Symbol;Acc:MGI:2685225]	X	107588109	107708497
ENSMUSG00000020273	82.8364	0.274346	0.1614	1.69979	0.08917	0.738441	Papolg	protein_coding	poly(A) polymerase gamma [Source:MGI Symbol;Acc:MGI:2442119]	11	23812646	23845253
ENSMUSG00000068739	609.943	0.225875	0.132875	1.69991	0.0891479	0.738441	Sars	protein_coding	seryl-aminoacyl-tRNA synthetase [Source:MGI Symbol;Acc:MGI:102809]	3	108332181	108352525
ENSMUSG00000032548	636.742	0.286309	0.168597	1.69819	0.0894718	0.74046	Slco2a1	protein_coding	solute carrier organic anion transporter family, member 2a1 [Source:MGI Symbol;Acc:MGI:1346021]	9	102865911	102973201
ENSMUSG00000026547	154.483	-0.457301	0.269537	-1.69662	0.089769	0.742439	Tagln2	protein_coding	transgelin 2 [Source:MGI Symbol;Acc:MGI:1312985]	1	172327614	172334947
ENSMUSG00000000194	291.04	0.348582	0.205552	1.69583	0.0899179	0.742475	Gpr107	protein_coding	G protein-coupled receptor 107 [Source:MGI Symbol;Acc:MGI:2139054]	2	31042328	31108787
ENSMUSG00000021906	303.998	-0.302094	0.17815	-1.69573	0.0899374	0.742475	Oxnad1	protein_coding	oxidoreductase NAD-binding domain containing 1 [Source:MGI Symbol;Acc:MGI:1916953]	14	31807331	31825159
ENSMUSG00000040732	83.9816	0.312494	0.184322	1.69537	0.0900058	0.742475	Erg	protein_coding	ETS transcription factor [Source:MGI Symbol;Acc:MGI:95415]	16	95160028	95387452
ENSMUSG00000054453	10.9151	-0.872109	0.514363	-1.69551	0.0899785	0.742475	Sytl5	protein_coding	synaptotagmin-like 5 [Source:MGI Symbol;Acc:MGI:2668451]	X	9751861	9860782
ENSMUSG00000028641	159.031	-0.304061	0.179501	-1.69393	0.0902788	0.743288	P3h1	protein_coding	prolyl 3-hydroxylase 1 [Source:MGI Symbol;Acc:MGI:1888921]	4	119090112	119106172
ENSMUSG00000032555	160.079	0.353889	0.208891	1.69413	0.0902404	0.743288	Topbp1	protein_coding	topoisomerase (DNA) II binding protein 1 [Source:MGI Symbol;Acc:MGI:1920018]	9	103182414	103227627
ENSMUSG00000058454	738.629	-0.543598	0.320891	-1.69403	0.09026	0.743288	Dhcr7	protein_coding	7-dehydrocholesterol reductase [Source:MGI Symbol;Acc:MGI:1298378]	7	143376882	143402147
ENSMUSG00000022507	507.632	0.330547	0.195247	1.69297	0.0904614	0.744311	1810013L24Rik	protein_coding	RIKEN cDNA 1810013L24 gene [Source:MGI Symbol;Acc:MGI:1916303]	16	8647964	8676786
ENSMUSG00000021012	520.422	-0.170116	0.100598	-1.69106	0.0908262	0.74435	Zc3h14	protein_coding	zinc finger CCCH type containing 14 [Source:MGI Symbol;Acc:MGI:1919824]	12	98713223	98754012
ENSMUSG00000021208	64.9394	0.742105	0.438727	1.69149	0.0907424	0.74435	Ifi27l2b	protein_coding	interferon, alpha-inducible protein 27 like 2B [Source:MGI Symbol;Acc:MGI:1916390]	12	103417157	103423482
ENSMUSG00000027075	55.518	-0.50251	0.296963	-1.69217	0.0906144	0.74435	Slc43a1	protein_coding	solute carrier family 43, member 1 [Source:MGI Symbol;Acc:MGI:1931352]	2	84669194	84693938
ENSMUSG00000027931	213.548	0.266891	0.157848	1.69081	0.0908739	0.74435	Npr1	protein_coding	natriuretic peptide receptor 1 [Source:MGI Symbol;Acc:MGI:97371]	3	90357898	90373173
ENSMUSG00000046179	31.507	0.665151	0.393031	1.69236	0.0905766	0.74435	E2f8	protein_coding	E2F transcription factor 8 [Source:MGI Symbol;Acc:MGI:1922038]	7	48516177	48531344
ENSMUSG00000060904	1289.52	0.141499	0.0836675	1.6912	0.0907981	0.74435	Arl1	protein_coding	ADP-ribosylation factor-like 1 [Source:MGI Symbol;Acc:MGI:99436]	10	88566720	88579956
ENSMUSG00000117406	65.9044	-0.427667	0.252824	-1.69156	0.0907298	0.74435	Ntn3	protein_coding	netrin 3 [Source:MGI Symbol;Acc:MGI:1341188]	17	24422822	24428505
ENSMUSG00000091337	103.221	0.255543	0.151186	1.69026	0.0909782	0.744727	Eid1	protein_coding	EP300 interacting inhibitor of differentiation 1 [Source:MGI Symbol;Acc:MGI:1889651]	2	125515015	125516705
ENSMUSG00000052676	99.2983	-0.319666	0.189169	-1.68984	0.091058	0.744903	Zmat1	protein_coding	zinc finger, matrin type 1 [Source:MGI Symbol;Acc:MGI:2442284]	X	133872121	133909958
ENSMUSG00000013150	105.815	-0.442522	0.261971	-1.6892	0.0911809	0.745431	Gfod2	protein_coding	glucose-fructose oxidoreductase domain containing 2 [Source:MGI Symbol;Acc:MGI:1917825]	8	106440486	106485296
ENSMUSG00000025485	220.745	-0.178098	0.105473	-1.68857	0.0913018	0.745563	Ric8a	protein_coding	RIC8 guanine nucleotide exchange factor A [Source:MGI Symbol;Acc:MGI:2141866]	7	140436870	140444285
ENSMUSG00000028776	236.993	-0.220777	0.1308	-1.6879	0.0914304	0.745563	Tinagl1	protein_coding	tubulointerstitial nephritis antigen-like 1 [Source:MGI Symbol;Acc:MGI:2137617]	4	130058247	130068915
ENSMUSG00000057963	219.641	-0.248071	0.146948	-1.68816	0.0913814	0.745563	Itpk1	protein_coding	inositol 1,3,4-triphosphate 5/6 kinase [Source:MGI Symbol;Acc:MGI:2446159]	12	102534841	102671189
ENSMUSG00000097333	59.2316	-0.595878	0.352918	-1.68843	0.091329	0.745563	Zfp87	protein_coding	zinc finger protein 87 [Source:MGI Symbol;Acc:MGI:107768]	13	67663900	67674296
ENSMUSG00000089951	33.2728	-0.617045	0.365663	-1.68747	0.0915133	0.745764	Zfp968-ps	protein_coding	zinc finger protein 968, pseudogene [Source:MGI Symbol;Acc:MGI:3702420]	2	176115387	176127554
ENSMUSG00000020576	405.563	0.218219	0.129368	1.68681	0.0916404	0.746323	Nbas	protein_coding	neuroblastoma amplified sequence [Source:MGI Symbol;Acc:MGI:1918419]	12	13319134	13633812
ENSMUSG00000053907	784.84	0.257587	0.152755	1.68628	0.0917428	0.746681	Mat2a	protein_coding	methionine adenosyltransferase II, alpha [Source:MGI Symbol;Acc:MGI:2443731]	6	72409782	72416541
ENSMUSG00000029102	1985.66	-0.235836	0.139903	-1.6857	0.0918527	0.747099	Hgfac	protein_coding	hepatocyte growth factor activator [Source:MGI Symbol;Acc:MGI:1859281]	5	35198853	35205805
ENSMUSG00000030815	196.927	-0.207185	0.122936	-1.68531	0.0919292	0.747247	Phkg2	protein_coding	phosphorylase kinase, gamma 2 (testis) [Source:MGI Symbol;Acc:MGI:1916211]	7	127172512	127182479
ENSMUSG00000113795	17.0225	-0.582342	0.345677	-1.68464	0.0920579	0.747817	Gm48119	processed_pseudogene	predicted gene, 48119 [Source:MGI Symbol;Acc:MGI:6097475]	12	116814098	116816722
ENSMUSG00000013878	327.983	0.19344	0.114861	1.68412	0.0921586	0.748013	Rnf170	protein_coding	ring finger protein 170 [Source:MGI Symbol;Acc:MGI:1924983]	8	26609396	26641818
ENSMUSG00000025135	109.508	-0.255364	0.15165	-1.68391	0.0921991	0.748013	Anapc11	protein_coding	anaphase promoting complex subunit 11 [Source:MGI Symbol;Acc:MGI:1913406]	11	120489247	120499024
ENSMUSG00000000976	198.729	0.351655	0.208871	1.68359	0.0922601	0.748032	Heatr6	protein_coding	HEAT repeat containing 6 [Source:MGI Symbol;Acc:MGI:1919790]	11	83644522	83674580
ENSMUSG00000020841	515.446	0.3028	0.18003	1.68194	0.0925799	0.748119	Cpd	protein_coding	carboxypeptidase D [Source:MGI Symbol;Acc:MGI:107265]	11	76669250	76737844
ENSMUSG00000026209	389.436	-0.222837	0.13246	-1.68229	0.0925125	0.748119	Dnpep	protein_coding	aspartyl aminopeptidase [Source:MGI Symbol;Acc:MGI:1278328]	1	75284540	75294634
ENSMUSG00000038174	356.222	0.297359	0.176818	1.68173	0.092622	0.748119	Fam126b	protein_coding	family with sequence similarity 126, member B [Source:MGI Symbol;Acc:MGI:1098784]	1	58561965	58625482
ENSMUSG00000058579	11.6253	-1.60414	0.95346	-1.68244	0.0924841	0.748119	Cela2a	protein_coding	chymotrypsin-like elastase family, member 2A [Source:MGI Symbol;Acc:MGI:95316]	4	141542273	141553471
ENSMUSG00000070476	12.7446	-0.630035	0.374461	-1.68251	0.0924701	0.748119	Fam217b	protein_coding	family with sequence similarity 217, member B [Source:MGI Symbol;Acc:MGI:1918782]	2	178056317	178066221
ENSMUSG00000098188	109.025	0.292933	0.174148	1.68209	0.0925509	0.748119	Sowahc	protein_coding	sosondowah ankyrin repeat domain family member C [Source:MGI Symbol;Acc:MGI:3606051]	10	59057775	59062256
ENSMUSG00000010406	180.322	-0.319432	0.190043	-1.68084	0.0927936	0.749032	Mrpl52	protein_coding	mitochondrial ribosomal protein L52 [Source:MGI Symbol;Acc:MGI:1916086]	14	54664366	54667213
ENSMUSG00000039943	58.5549	0.567154	0.337622	1.67985	0.0929872	0.750121	Plcb4	protein_coding	phospholipase C, beta 4 [Source:MGI Symbol;Acc:MGI:107464]	2	135500931	135856513
ENSMUSG00000007036	313.829	-0.239628	0.14276	-1.67853	0.0932428	0.75076	Abhd16a	protein_coding	abhydrolase domain containing 16A [Source:MGI Symbol;Acc:MGI:99476]	17	35308239	35321963
ENSMUSG00000027349	164.84	0.22179	0.132097	1.67899	0.0931531	0.75076	Fam98b	protein_coding	family with sequence similarity 98, member B [Source:MGI Symbol;Acc:MGI:1915465]	2	117080220	117102021
ENSMUSG00000028779	243.841	-0.202155	0.120435	-1.67854	0.0932426	0.75076	Pef1	protein_coding	penta-EF hand domain containing 1 [Source:MGI Symbol;Acc:MGI:1915148]	4	129996351	130021928
ENSMUSG00000014313	2318.32	-0.247917	0.147755	-1.67789	0.0933691	0.751304	Cox6c	protein_coding	cytochrome c oxidase subunit 6C [Source:MGI Symbol;Acc:MGI:104614]	15	35926032	35938392
ENSMUSG00000040249	12288	0.172537	0.102869	1.67725	0.0934938	0.751361	Lrp1	protein_coding	low density lipoprotein receptor-related protein 1 [Source:MGI Symbol;Acc:MGI:96828]	10	127374030	127457017
ENSMUSG00000043572	27.85	-0.494897	0.295041	-1.67738	0.0934676	0.751361	Pars2	protein_coding	prolyl-tRNA synthetase (mitochondrial)(putative) [Source:MGI Symbol;Acc:MGI:2386296]	4	106508266	106512479
ENSMUSG00000036687	147.687	-0.431886	0.257638	-1.67633	0.0936744	0.752339	Tmem184a	protein_coding	transmembrane protein 184a [Source:MGI Symbol;Acc:MGI:2385897]	5	139788240	139805672
ENSMUSG00000044934	213.939	0.269854	0.161024	1.67586	0.0937654	0.752597	Zfp367	protein_coding	zinc finger protein 367 [Source:MGI Symbol;Acc:MGI:2442266]	13	64280832	64301016
ENSMUSG00000021177	37.7846	-0.590493	0.352499	-1.67516	0.0939022	0.752749	Tdp1	protein_coding	tyrosyl-DNA phosphodiesterase 1 [Source:MGI Symbol;Acc:MGI:1920036]	12	99850776	99921478
ENSMUSG00000028639	2027.55	-0.136462	0.0814618	-1.67516	0.093902	0.752749	Ybx1	protein_coding	Y box protein 1 [Source:MGI Symbol;Acc:MGI:99146]	4	119135178	119151801
ENSMUSG00000024397	56.4547	0.507608	0.303129	1.67456	0.0940205	0.753023	Aif1	protein_coding	allograft inflammatory factor 1 [Source:MGI Symbol;Acc:MGI:1343098]	17	35389967	35395044
ENSMUSG00000034673	207.392	0.341559	0.20399	1.67439	0.0940543	0.753023	Pbx2	protein_coding	pre B cell leukemia homeobox 2 [Source:MGI Symbol;Acc:MGI:1341793]	17	34810240	34816374
ENSMUSG00000004626	303.935	0.293029	0.175078	1.6737	0.094189	0.75363	Stxbp2	protein_coding	syntaxin binding protein 2 [Source:MGI Symbol;Acc:MGI:107370]	8	3680955	3693644
ENSMUSG00000022365	1492.24	-0.150566	0.0899784	-1.67336	0.0942564	0.753697	Derl1	protein_coding	Der1-like domain family, member 1 [Source:MGI Symbol;Acc:MGI:1915069]	15	57732898	57755844
ENSMUSG00000027091	585.907	0.183018	0.109447	1.6722	0.0944841	0.754474	Zc3h15	protein_coding	zinc finger CCCH-type containing 15 [Source:MGI Symbol;Acc:MGI:1919747]	2	83474779	83494966
ENSMUSG00000083563	234.602	-0.249743	0.149397	-1.67167	0.094589	0.754474	Gm13340	unprocessed_pseudogene	predicted gene 13340 [Source:MGI Symbol;Acc:MGI:3650227]	2	22478115	22479659
ENSMUSG00000090247	341.72	-0.248837	0.148855	-1.67167	0.0945897	0.754474	Bloc1s1	protein_coding	biogenesis of lysosomal organelles complex-1, subunit 1 [Source:MGI Symbol;Acc:MGI:1195276]	10	128753751	128759904
ENSMUSG00000107283	323.882	-0.168136	0.10057	-1.67184	0.094556	0.754474	Mpv17	protein_coding	MpV17 mitochondrial inner membrane protein [Source:MGI Symbol;Acc:MGI:97138]	5	31297998	31311595
ENSMUSG00000014077	3389.94	0.186779	0.111869	1.66962	0.0949941	0.754478	Chp1	protein_coding	calcineurin-like EF hand protein 1 [Source:MGI Symbol;Acc:MGI:1927185]	2	119378178	119417508
ENSMUSG00000020781	44.3759	0.380541	0.228008	1.66898	0.0951216	0.754478	Tsen54	protein_coding	tRNA splicing endonuclease subunit 54 [Source:MGI Symbol;Acc:MGI:1923515]	11	115705550	115713920
ENSMUSG00000022551	1380.64	-0.230901	0.138193	-1.67085	0.0947504	0.754478	Cyc1	protein_coding	cytochrome c-1 [Source:MGI Symbol;Acc:MGI:1913695]	15	76227723	76230460
ENSMUSG00000026260	1462.31	-0.194906	0.116759	-1.6693	0.0950575	0.754478	Ndufa10	protein_coding	NADH:ubiquinone oxidoreductase subunit A10 [Source:MGI Symbol;Acc:MGI:1914523]	1	92366732	92401582
ENSMUSG00000029486	342.27	-0.211715	0.12685	-1.66902	0.0951136	0.754478	Mrpl1	protein_coding	mitochondrial ribosomal protein L1 [Source:MGI Symbol;Acc:MGI:2137202]	5	96357352	96414586
ENSMUSG00000037239	13.8083	0.882465	0.52869	1.66915	0.0950869	0.754478	Spred3	protein_coding	sprouty-related EVH1 domain containing 3 [Source:MGI Symbol;Acc:MGI:2142186]	7	28858254	28869836
ENSMUSG00000043411	567.347	-0.188327	0.112807	-1.66947	0.0950243	0.754478	Usp48	protein_coding	ubiquitin specific peptidase 48 [Source:MGI Symbol;Acc:MGI:2158502]	4	137321066	137385848
ENSMUSG00000044881	43.5924	-0.417229	0.249787	-1.67034	0.0948519	0.754478	Coa4	protein_coding	cytochrome c oxidase assembly factor 4 [Source:MGI Symbol;Acc:MGI:1915435]	7	100186278	100189576
ENSMUSG00000074519	59.6749	-0.461887	0.27658	-1.66999	0.0949206	0.754478	Zfp971	protein_coding	zinc finger protein 971 [Source:MGI Symbol;Acc:MGI:1261426]	2	177665077	177675815
ENSMUSG00000001521	26.1294	0.563572	0.338491	1.66496	0.0959212	0.754884	Tulp3	protein_coding	tubby-like protein 3 [Source:MGI Symbol;Acc:MGI:1329045]	6	128298124	128332814
ENSMUSG00000006717	408.425	-0.230951	0.138443	-1.6682	0.0952754	0.754884	Acot13	protein_coding	acyl-CoA thioesterase 13 [Source:MGI Symbol;Acc:MGI:1914084]	13	25001931	25015523
ENSMUSG00000021120	52.9468	-0.35967	0.2157	-1.66745	0.095424	0.754884	Pigh	protein_coding	phosphatidylinositol glycan anchor biosynthesis, class H [Source:MGI Symbol;Acc:MGI:99463]	12	79127438	79136425
ENSMUSG00000025812	830.814	0.163667	0.0983177	1.66468	0.0959776	0.754884	Pard3	protein_coding	par-3 family cell polarity regulator [Source:MGI Symbol;Acc:MGI:2135608]	8	127790643	128338767
ENSMUSG00000026405	6341.3	-0.144364	0.0866265	-1.66651	0.0956113	0.754884	C4bp	protein_coding	complement component 4 binding protein [Source:MGI Symbol;Acc:MGI:88229]	1	130562510	130589369
ENSMUSG00000028247	217.367	-0.180421	0.108377	-1.66475	0.0959618	0.754884	Coq3	protein_coding	coenzyme Q3 methyltransferase [Source:MGI Symbol;Acc:MGI:101813]	4	21879673	21912162
ENSMUSG00000028654	84.2813	-0.53717	0.322504	-1.66562	0.0957885	0.754884	Mycl	protein_coding	v-myc avian myelocytomatosis viral oncogene lung carcinoma derived [Source:MGI Symbol;Acc:MGI:96799]	4	122889445	122896278
ENSMUSG00000029033	41.9252	0.532963	0.319598	1.6676	0.0953946	0.754884	Acap3	protein_coding	ArfGAP with coiled-coil, ankyrin repeat and PH domains 3 [Source:MGI Symbol;Acc:MGI:2153589]	4	155976279	155991708
ENSMUSG00000031885	192.431	0.279424	0.167702	1.66619	0.0956762	0.754884	Cbfb	protein_coding	core binding factor beta [Source:MGI Symbol;Acc:MGI:99851]	8	105897306	105944621
ENSMUSG00000038214	87.0736	0.306979	0.184196	1.66659	0.0955962	0.754884	Bend3	protein_coding	BEN domain containing 3 [Source:MGI Symbol;Acc:MGI:2677212]	10	43354827	43391392
ENSMUSG00000039883	81.3919	-0.664161	0.398953	-1.66476	0.0959611	0.754884	Lrrc17	protein_coding	leucine rich repeat containing 17 [Source:MGI Symbol;Acc:MGI:1921761]	5	21748557	21780902
ENSMUSG00000062906	91.2534	-0.269077	0.161325	-1.66792	0.0953315	0.754884	Hdac10	protein_coding	histone deacetylase 10 [Source:MGI Symbol;Acc:MGI:2158340]	15	89007510	89012903
ENSMUSG00000072623	41.4655	-0.531184	0.319113	-1.66456	0.0959999	0.754884	Zfp9	protein_coding	zinc finger protein 9 [Source:MGI Symbol;Acc:MGI:99210]	6	118438911	118456281
ENSMUSG00000072872	259.954	0.207483	0.124566	1.66564	0.0957851	0.754884	Rybp	protein_coding	RING1 and YY1 binding protein [Source:MGI Symbol;Acc:MGI:1929059]	6	100205526	100264446
ENSMUSG00000025145	86.1719	0.279248	0.167828	1.66389	0.0961339	0.755292	Lrrc45	protein_coding	leucine rich repeat containing 45 [Source:MGI Symbol;Acc:MGI:2387183]	11	120604751	120611954
ENSMUSG00000040412	17.6997	-0.810447	0.487132	-1.66371	0.09617	0.755292	Elapor1	protein_coding	endosome-lysosome associated apoptosis and autophagy regulator 1 [Source:MGI Symbol;Acc:MGI:1923930]	3	108363010	108443852
ENSMUSG00000116341	138.423	-0.479969	0.288557	-1.66334	0.0962437	0.755406	Cyp2d36-ps	unprocessed_pseudogene	cytochrome P450, family 2, subfamily d, polypeptide 36, pseudogene [Source:MGI Symbol;Acc:MGI:3721931]	15	82555489	82567458
ENSMUSG00000074785	394.398	0.2544	0.153005	1.66269	0.0963752	0.755974	Plxnc1	protein_coding	plexin C1 [Source:MGI Symbol;Acc:MGI:1890127]	10	94626728	94780697
ENSMUSG00000025978	11.3433	-0.699136	0.42057	-1.66235	0.0964423	0.756003	Rftn2	protein_coding	raftlin family member 2 [Source:MGI Symbol;Acc:MGI:1921263]	1	55209318	55265941
ENSMUSG00000075706	1535.97	-0.380649	0.22902	-1.66208	0.0964972	0.756003	Gpx4	protein_coding	glutathione peroxidase 4 [Source:MGI Symbol;Acc:MGI:104767]	10	79883000	79892273
ENSMUSG00000036676	148.378	0.358883	0.216256	1.65953	0.0970091	0.759548	Tmtc3	protein_coding	transmembrane and tetratricopeptide repeat containing 3 [Source:MGI Symbol;Acc:MGI:3036255]	10	100279764	100323212
ENSMUSG00000028572	927.987	0.195666	0.117998	1.65821	0.0972753	0.760235	Hook1	protein_coding	hook microtubule tethering protein 1 [Source:MGI Symbol;Acc:MGI:1925213]	4	95855477	95913650
ENSMUSG00000030304	626.044	0.192087	0.115818	1.65852	0.0972126	0.760235	Ergic2	protein_coding	ERGIC and golgi 2 [Source:MGI Symbol;Acc:MGI:1914706]	6	148080577	148113872
ENSMUSG00000041548	1347.53	-0.207477	0.125116	-1.65828	0.0972612	0.760235	Hspb8	protein_coding	heat shock protein 8 [Source:MGI Symbol;Acc:MGI:2135756]	5	116546550	116560923
ENSMUSG00000027953	69.9469	-0.351695	0.212174	-1.65758	0.0974018	0.760758	Slc50a1	protein_coding	solute carrier family 50 (sugar transporter), member 1 [Source:MGI Symbol;Acc:MGI:107417]	3	89175553	89177877
ENSMUSG00000018405	37.5805	-0.641092	0.387039	-1.6564	0.0976403	0.761397	Mrm1	protein_coding	mitochondrial rRNA methyltransferase 1 [Source:MGI Symbol;Acc:MGI:2443470]	11	84703887	84710341
ENSMUSG00000023330	65.2513	-0.343402	0.20732	-1.65638	0.0976441	0.761397	Dtwd1	protein_coding	DTW domain containing 1 [Source:MGI Symbol;Acc:MGI:1916435]	2	125994061	126007199
ENSMUSG00000040147	2318.4	-0.256027	0.154633	-1.65571	0.0977815	0.761397	Maob	protein_coding	monoamine oxidase B [Source:MGI Symbol;Acc:MGI:96916]	X	16575521	16683605
ENSMUSG00000043987	205.49	0.454763	0.274644	1.65583	0.0977561	0.761397	Cep164	protein_coding	centrosomal protein 164 [Source:MGI Symbol;Acc:MGI:2384878]	9	45678244	45739989
ENSMUSG00000090100	147.365	0.490635	0.29632	1.65576	0.0977699	0.761397	Ttbk2	protein_coding	tau tubulin kinase 2 [Source:MGI Symbol;Acc:MGI:2155779]	2	120563297	120681085
ENSMUSG00000028931	8.50055	1.00377	0.606469	1.6551	0.0979034	0.761881	Kcnab2	protein_coding	potassium voltage-gated channel, shaker-related subfamily, beta member 2 [Source:MGI Symbol;Acc:MGI:109239]	4	152475199	152562367
ENSMUSG00000036934	87.5359	0.266518	0.161072	1.65465	0.0979956	0.762135	4921524J17Rik	protein_coding	RIKEN cDNA 4921524J17 gene [Source:MGI Symbol;Acc:MGI:1913964]	8	86135388	86159462
ENSMUSG00000025049	42.2861	0.343418	0.2076	1.65423	0.098081	0.762335	Taf5	protein_coding	TATA-box binding protein associated factor 5 [Source:MGI Symbol;Acc:MGI:2442144]	19	47056185	47071918
ENSMUSG00000036275	1433.09	0.123347	0.074589	1.65369	0.0981913	0.762729	9530068E07Rik	protein_coding	RIKEN cDNA 9530068E07 gene [Source:MGI Symbol;Acc:MGI:2654705]	11	52287255	52299555
ENSMUSG00000028601	1411.18	0.142352	0.086105	1.65324	0.0982818	0.762968	Echdc2	protein_coding	enoyl Coenzyme A hydratase domain containing 2 [Source:MGI Symbol;Acc:MGI:1289238]	4	108022634	108036505
ENSMUSG00000022023	268.978	0.204948	0.124075	1.6518	0.0985753	0.763391	Wbp4	protein_coding	WW domain binding protein 4 [Source:MGI Symbol;Acc:MGI:109568]	14	79697377	79718960
ENSMUSG00000031378	328.167	-0.294743	0.178379	-1.65234	0.0984647	0.763391	Abcd1	protein_coding	ATP-binding cassette, sub-family D (ALD), member 1 [Source:MGI Symbol;Acc:MGI:1349215]	X	72760203	72782140
ENSMUSG00000041895	220.694	0.27363	0.165571	1.65264	0.0984033	0.763391	Wipi1	protein_coding	WD repeat domain, phosphoinositide interacting 1 [Source:MGI Symbol;Acc:MGI:1261864]	11	109464157	109502793
ENSMUSG00000091931	52.4853	0.447675	0.271002	1.65192	0.0985503	0.763391	Gon7	protein_coding	GON7 subunit of KEOPS complex [Source:MGI Symbol;Acc:MGI:4845848]	12	102719534	102724062
ENSMUSG00000025934	15535.9	-0.394869	0.23917	-1.651	0.0987388	0.764194	Gsta3	protein_coding	glutathione S-transferase, alpha 3 [Source:MGI Symbol;Acc:MGI:95856]	1	21310813	21335885
ENSMUSG00000003955	289.088	-0.304881	0.184886	-1.64902	0.0991436	0.765007	Fam162a	protein_coding	family with sequence similarity 162, member A [Source:MGI Symbol;Acc:MGI:1917436]	16	35864131	35891964
ENSMUSG00000004264	1252.45	-0.158083	0.0959386	-1.64775	0.0994037	0.765007	Phb2	protein_coding	prohibitin 2 [Source:MGI Symbol;Acc:MGI:102520]	6	124689299	124693913
ENSMUSG00000016520	265.615	0.411223	0.249685	1.64696	0.0995656	0.765007	Lnx2	protein_coding	ligand of numb-protein X 2 [Source:MGI Symbol;Acc:MGI:2155959]	5	146953465	147013396
ENSMUSG00000020275	127.2	0.286231	0.173453	1.65019	0.0989046	0.765007	Rel	protein_coding	reticuloendotheliosis oncogene [Source:MGI Symbol;Acc:MGI:97897]	11	23686847	23720970
ENSMUSG00000022051	956.353	0.114512	0.0695135	1.64734	0.099488	0.765007	Bnip3l	protein_coding	BCL2/adenovirus E1B interacting protein 3-like [Source:MGI Symbol;Acc:MGI:1332659]	14	67222688	67246326
ENSMUSG00000024525	40.5872	0.737896	0.448065	1.64685	0.099589	0.765007	Impa2	protein_coding	inositol monophosphatase 2 [Source:MGI Symbol;Acc:MGI:2149728]	18	67422256	67455542
ENSMUSG00000024646	6578.65	-0.231714	0.140555	-1.64857	0.0992367	0.765007	Cyb5a	protein_coding	cytochrome b5 type A (microsomal) [Source:MGI Symbol;Acc:MGI:1926952]	18	84856829	84897996
ENSMUSG00000026317	383.02	-0.385576	0.234066	-1.6473	0.0994964	0.765007	Cln8	protein_coding	CLN8 transmembrane ER and ERGIC protein [Source:MGI Symbol;Acc:MGI:1349447]	8	14931335	14951720
ENSMUSG00000030094	225.508	-0.225799	0.137005	-1.6481	0.0993318	0.765007	Xpc	protein_coding	xeroderma pigmentosum, complementation group C [Source:MGI Symbol;Acc:MGI:103557]	6	91466287	91492870
ENSMUSG00000035811	2424.73	0.17061	0.103499	1.64843	0.0992637	0.765007	Ugt2b35	protein_coding	UDP glucuronosyltransferase 2 family, polypeptide B35 [Source:MGI Symbol;Acc:MGI:3576100]	5	87148719	87161134
ENSMUSG00000040560	336.205	0.187027	0.113556	1.647	0.0995575	0.765007	Wdr7	protein_coding	WD repeat domain 7 [Source:MGI Symbol;Acc:MGI:1860197]	18	63841756	64122847
ENSMUSG00000092051	11.2262	-0.778201	0.472586	-1.64669	0.0996222	0.765007	Gm17229	transcribed_processed_pseudogene	predicted gene 17229 [Source:MGI Symbol;Acc:MGI:4938056]	10	20391073	20395514
ENSMUSG00000111619	21.3833	0.66599	0.403829	1.64919	0.0991092	0.765007	Gm48348	processed_pseudogene	predicted gene, 48348 [Source:MGI Symbol;Acc:MGI:6097812]	9	36001216	36003655
ENSMUSG00000052889	41.8436	0.583296	0.354358	1.64606	0.099751	0.765536	Prkcb	protein_coding	protein kinase C, beta [Source:MGI Symbol;Acc:MGI:97596]	7	121887974	122233625
ENSMUSG00000000290	125.133	0.430229	0.263241	1.63435	0.102185	0.766212	Itgb2	protein_coding	integrin beta 2 [Source:MGI Symbol;Acc:MGI:96611]	10	77366086	77401542
ENSMUSG00000001380	341.258	0.224592	0.136976	1.63965	0.101079	0.766212	Hars	protein_coding	histidyl-tRNA synthetase [Source:MGI Symbol;Acc:MGI:108087]	18	36899581	36916258
ENSMUSG00000001445	378.784	-0.153667	0.0935936	-1.64186	0.100619	0.766212	Mrpl10	protein_coding	mitochondrial ribosomal protein L10 [Source:MGI Symbol;Acc:MGI:1333801]	11	96932386	96940039
ENSMUSG00000017776	979.947	0.1624	0.0991898	1.63727	0.101575	0.766212	Crk	protein_coding	v-crk avian sarcoma virus CT10 oncogene homolog [Source:MGI Symbol;Acc:MGI:88508]	11	75570085	75597734
ENSMUSG00000019791	201.145	-0.231647	0.140805	-1.64516	0.099937	0.766212	Hint3	protein_coding	histidine triad nucleotide binding protein 3 [Source:MGI Symbol;Acc:MGI:1914097]	10	30484137	30505628
ENSMUSG00000021109	536.062	0.198799	0.121756	1.63276	0.102519	0.766212	Hif1a	protein_coding	hypoxia inducible factor 1, alpha subunit [Source:MGI Symbol;Acc:MGI:106918]	12	73948149	73994304
ENSMUSG00000021259	34.5287	-0.746997	0.457559	-1.63257	0.102559	0.766212	Cyp46a1	protein_coding	cytochrome P450, family 46, subfamily a, polypeptide 1 [Source:MGI Symbol;Acc:MGI:1341877]	12	108300640	108328493
ENSMUSG00000021621	126.686	0.21865	0.133762	1.63462	0.102128	0.766212	Zcchc9	protein_coding	zinc finger, CCHC domain containing 9 [Source:MGI Symbol;Acc:MGI:1916335]	13	91944652	91955824
ENSMUSG00000022219	1942.8	-0.109871	0.0670286	-1.63916	0.101179	0.766212	Cideb	protein_coding	cell death-inducing DNA fragmentation factor, alpha subunit-like effector B [Source:MGI Symbol;Acc:MGI:1270844]	14	55991507	55995915
ENSMUSG00000022462	1322.12	0.270757	0.164774	1.6432	0.100341	0.766212	Slc38a2	protein_coding	solute carrier family 38, member 2 [Source:MGI Symbol;Acc:MGI:1915010]	15	96585273	96597611
ENSMUSG00000022615	650.905	-0.253297	0.154262	-1.64199	0.100593	0.766212	Tymp	protein_coding	thymidine phosphorylase [Source:MGI Symbol;Acc:MGI:1920212]	15	89256134	89261242
ENSMUSG00000024201	151.116	0.365974	0.22393	1.63432	0.102191	0.766212	Kdm4b	protein_coding	lysine (K)-specific demethylase 4B [Source:MGI Symbol;Acc:MGI:2442355]	17	56633062	56709870
ENSMUSG00000024260	305.388	-0.246516	0.150634	-1.63653	0.10173	0.766212	Sap130	protein_coding	Sin3A associated protein [Source:MGI Symbol;Acc:MGI:1919782]	18	31767424	31856114
ENSMUSG00000024817	417.094	0.163206	0.099616	1.63835	0.101348	0.766212	Uhrf2	protein_coding	ubiquitin-like, containing PHD and RING finger domains 2 [Source:MGI Symbol;Acc:MGI:1923718]	19	30007913	30071122
ENSMUSG00000025133	255.304	0.265108	0.161955	1.63692	0.101646	0.766212	Ints4	protein_coding	integrator complex subunit 4 [Source:MGI Symbol;Acc:MGI:1917164]	7	97130163	97190602
ENSMUSG00000026866	2732.76	-0.242822	0.148057	-1.64006	0.100993	0.766212	Kynu	protein_coding	kynureninase [Source:MGI Symbol;Acc:MGI:1918039]	2	43445341	43572727
ENSMUSG00000027957	1093.93	0.204051	0.124303	1.64156	0.100682	0.766212	Slc35a3	protein_coding	solute carrier family 35 (UDP-N-acetylglucosamine (UDP-GlcNAc) transporter), member 3 [Source:MGI Symbol;Acc:MGI:1917648]	3	116463119	116506480
ENSMUSG00000029310	331.291	-0.162674	0.0992071	-1.63975	0.101058	0.766212	Nudt9	protein_coding	nudix (nucleoside diphosphate linked moiety X)-type motif 9 [Source:MGI Symbol;Acc:MGI:1921417]	5	104194172	104213245
ENSMUSG00000030137	8.88006	1.06249	0.648158	1.63925	0.101161	0.766212	Tuba8	protein_coding	tubulin, alpha 8 [Source:MGI Symbol;Acc:MGI:1858225]	6	121187655	121203813
ENSMUSG00000030509	157.506	0.294691	0.179678	1.64011	0.100983	0.766212	Asb7	protein_coding	ankyrin repeat and SOCS box-containing 7 [Source:MGI Symbol;Acc:MGI:2152835]	7	66294313	66339344
ENSMUSG00000030798	27.692	0.468455	0.2866	1.63452	0.102149	0.766212	Cd37	protein_coding	CD37 antigen [Source:MGI Symbol;Acc:MGI:88330]	7	44883056	44888539
ENSMUSG00000031939	239.772	-0.233247	0.142187	-1.64043	0.100916	0.766212	Taf1d	protein_coding	TATA-box binding protein associated factor, RNA polymerase I, D [Source:MGI Symbol;Acc:MGI:1922566]	9	15217510	15228287
ENSMUSG00000032637	775.347	0.166784	0.102067	1.63407	0.102244	0.766212	Atxn2l	protein_coding	ataxin 2-like [Source:MGI Symbol;Acc:MGI:2446242]	7	126090880	126102609
ENSMUSG00000033220	72.2252	0.670833	0.41036	1.63474	0.102103	0.766212	Rac2	protein_coding	Rac family small GTPase 2 [Source:MGI Symbol;Acc:MGI:97846]	15	78443367	78456983
ENSMUSG00000033278	59.417	0.345771	0.211144	1.63761	0.101504	0.766212	Ptprm	protein_coding	protein tyrosine phosphatase, receptor type, M [Source:MGI Symbol;Acc:MGI:102694]	17	66973942	67661452
ENSMUSG00000033918	251.492	-0.333332	0.203665	-1.63667	0.1017	0.766212	Parl	protein_coding	presenilin associated, rhomboid-like [Source:MGI Symbol;Acc:MGI:1277152]	16	20098568	20121137
ENSMUSG00000036282	330.099	0.175827	0.106993	1.64335	0.100311	0.766212	Naa30	protein_coding	N(alpha)-acetyltransferase 30, NatC catalytic subunit [Source:MGI Symbol;Acc:MGI:1922259]	14	49409683	49428488
ENSMUSG00000037960	50.583	-0.370171	0.226844	-1.63183	0.102716	0.766212	Card19	protein_coding	caspase recruitment domain family, member 19 [Source:MGI Symbol;Acc:MGI:1915730]	13	49356426	49369513
ENSMUSG00000038046	57.2594	-0.33023	0.202105	-1.63395	0.102269	0.766212	Mrm3	protein_coding	mitochondrial rRNA methyltransferase 3 [Source:MGI Symbol;Acc:MGI:1914640]	11	76134541	76141445
ENSMUSG00000038822	59.4806	-0.46063	0.282224	-1.63214	0.10265	0.766212	Hace1	protein_coding	HECT domain and ankyrin repeat containing, E3 ubiquitin protein ligase 1 [Source:MGI Symbol;Acc:MGI:2446110]	10	45453925	45588441
ENSMUSG00000039086	80.4469	0.323629	0.196737	1.64498	0.0999734	0.766212	Ss18l1	protein_coding	SS18, nBAF chromatin remodeling complex subunit like 1 [Source:MGI Symbol;Acc:MGI:2444061]	2	179684302	179711994
ENSMUSG00000039167	284.376	0.303831	0.1862	1.63174	0.102734	0.766212	Adgrl4	protein_coding	adhesion G protein-coupled receptor L4 [Source:MGI Symbol;Acc:MGI:2655562]	3	151143524	151250723
ENSMUSG00000040220	32.3018	0.42301	0.258356	1.63732	0.101564	0.766212	Gas8	protein_coding	growth arrest specific 8 [Source:MGI Symbol;Acc:MGI:1202386]	8	124245573	124263389
ENSMUSG00000041219	27.4806	0.515042	0.315679	1.63154	0.102777	0.766212	Arhgap11a	protein_coding	Rho GTPase activating protein 11A [Source:MGI Symbol;Acc:MGI:2444300]	2	113661837	113679006
ENSMUSG00000041571	363.492	-0.237087	0.145161	-1.63327	0.102413	0.766212	Selenow	protein_coding	selenoprotein W [Source:MGI Symbol;Acc:MGI:1100878]	7	15651133	15656327
ENSMUSG00000041936	459.751	0.224712	0.13673	1.64347	0.100286	0.766212	Agrn	protein_coding	agrin [Source:MGI Symbol;Acc:MGI:87961]	4	156249747	156281945
ENSMUSG00000042628	819.112	0.185175	0.113095	1.63734	0.101559	0.766212	Zfyve1	protein_coding	zinc finger, FYVE domain containing 1 [Source:MGI Symbol;Acc:MGI:3026685]	12	83593332	83643996
ENSMUSG00000043013	661.277	1.41744	0.86873	1.63162	0.102759	0.766212	Onecut1	protein_coding	one cut domain, family member 1 [Source:MGI Symbol;Acc:MGI:1196423]	9	74769203	74799063
ENSMUSG00000046364	1054.31	-0.26001	0.158698	-1.6384	0.101338	0.766212	Rpl27a	protein_coding	ribosomal protein L27A [Source:MGI Symbol;Acc:MGI:1347076]	7	109118354	109121574
ENSMUSG00000050855	13.0476	-1.13613	0.691853	-1.64216	0.100557	0.766212	Zfp940	protein_coding	zinc finger protein 940 [Source:MGI Symbol;Acc:MGI:2446235]	7	29533045	29553094
ENSMUSG00000052605	105.549	-0.436764	0.267363	-1.6336	0.102343	0.766212	Isoc2b	protein_coding	isochorismatase domain containing 2b [Source:MGI Symbol;Acc:MGI:1914691]	7	4847958	4873257
ENSMUSG00000053219	19.5873	-0.761655	0.463298	-1.64399	0.100179	0.766212	Raet1e	protein_coding	retinoic acid early transcript 1E [Source:MGI Symbol;Acc:MGI:2675273]	10	22034468	22250038
ENSMUSG00000056917	123.821	-0.365502	0.223379	-1.63624	0.101789	0.766212	Sipa1	protein_coding	signal-induced proliferation associated gene 1 [Source:MGI Symbol;Acc:MGI:107576]	19	5701213	5713735
ENSMUSG00000057037	1612.44	-0.259065	0.158676	-1.63267	0.102539	0.766212	Cfhr1	protein_coding	complement factor H-related 1 [Source:MGI Symbol;Acc:MGI:2138169]	1	139474791	139488010
ENSMUSG00000071177	37228.5	-0.229222	0.140326	-1.63349	0.102366	0.766212	Serpina1d	protein_coding	serine (or cysteine) peptidase inhibitor, clade A, member 1D [Source:MGI Symbol;Acc:MGI:891968]	12	103729853	103739851
ENSMUSG00000071654	128.85	-0.244228	0.149628	-1.63224	0.10263	0.766212	Uqcc3	protein_coding	ubiquinol-cytochrome c reductase complex assembly factor 3 [Source:MGI Symbol;Acc:MGI:2147553]	19	8857378	8858287
ENSMUSG00000079108	382.576	-0.220527	0.135108	-1.63223	0.102631	0.766212	Srp54c	protein_coding	signal recognition particle 54C [Source:MGI Symbol;Acc:MGI:3714359]	12	55276953	55310621
ENSMUSG00000099034	8.38561	-0.816342	0.499224	-1.63522	0.102002	0.766212	2810039B14Rik	transcribed_unitary_pseudogene	RIKEN cDNA 2810039B14 gene [Source:MGI Symbol;Acc:MGI:1919915]	15	75513978	75525492
ENSMUSG00000118458	13.2797	3.58144	2.18006	1.64281	0.100421	0.766212	Gm10599	transcribed_unprocessed_pseudogene	predicted pseudogene 10599 [Source:MGI Symbol;Acc:MGI:3710582]	4	42242630	42244913
ENSMUSG00000032413	53.4494	0.536256	0.329044	1.62974	0.103156	0.766448	Rasa2	protein_coding	RAS p21 protein activator 2 [Source:MGI Symbol;Acc:MGI:2149960]	9	96421353	96513670
ENSMUSG00000033961	54.842	0.336093	0.20617	1.63017	0.103065	0.766448	Zfp446	protein_coding	zinc finger protein 446 [Source:MGI Symbol;Acc:MGI:2442185]	7	12711775	12719641
ENSMUSG00000040964	260.528	0.321079	0.196853	1.63106	0.102878	0.766448	Arhgef10l	protein_coding	Rho guanine nucleotide exchange factor (GEF) 10-like [Source:MGI Symbol;Acc:MGI:1920004]	4	140241796	140393323
ENSMUSG00000047126	2792.01	0.160087	0.0981796	1.63056	0.102984	0.766448	Cltc	protein_coding	clathrin, heavy polypeptide (Hc) [Source:MGI Symbol;Acc:MGI:2388633]	11	86585177	86648391
ENSMUSG00000074623	11.714	-0.785615	0.481945	-1.63009	0.103082	0.766448	Gm826	protein_coding	predicted gene 826 [Source:MGI Symbol;Acc:MGI:2685672]	2	160153313	160176082
ENSMUSG00000074793	24.2377	-0.553254	0.339486	-1.62968	0.103169	0.766448	Hspa12b	protein_coding	heat shock protein 12B [Source:MGI Symbol;Acc:MGI:1919880]	2	130969200	130988241
ENSMUSG00000020783	261.06	0.221051	0.135668	1.62935	0.103238	0.766518	Ncbp3	protein_coding	nuclear cap binding subunit 3 [Source:MGI Symbol;Acc:MGI:1914124]	11	72938609	72980143
ENSMUSG00000022946	331.915	-0.366082	0.224844	-1.62816	0.103492	0.767557	Dop1b	protein_coding	DOP1 leucine zipper like protein B [Source:MGI Symbol;Acc:MGI:1917278]	16	93508792	93607478
ENSMUSG00000036167	245.44	0.241056	0.148057	1.62813	0.103498	0.767557	Pphln1	protein_coding	periphilin 1 [Source:MGI Symbol;Acc:MGI:1917029]	15	93296231	93389391
ENSMUSG00000011427	138.662	0.328791	0.202113	1.62677	0.103787	0.767915	Zfp790	protein_coding	zinc finger protein 790 [Source:MGI Symbol;Acc:MGI:1923431]	7	29515539	29530430
ENSMUSG00000035569	1041.47	0.156825	0.0963992	1.62683	0.103774	0.767915	Ankrd11	protein_coding	ankyrin repeat domain 11 [Source:MGI Symbol;Acc:MGI:1924337]	8	123610561	123769016
ENSMUSG00000053168	85.3531	-0.803795	0.493936	-1.62733	0.103668	0.767915	9030619P08Rik	transcribed_unprocessed_pseudogene	RIKEN cDNA 9030619P08 gene [Source:MGI Symbol;Acc:MGI:3612405]	15	75299455	75303678
ENSMUSG00000056962	186.172	0.258263	0.158723	1.62713	0.103709	0.767915	Jmjd6	protein_coding	jumonji domain containing 6 [Source:MGI Symbol;Acc:MGI:1858910]	11	116728258	116734275
ENSMUSG00000027901	145.406	-0.381404	0.234553	-1.62609	0.103931	0.768535	Dennd2d	protein_coding	DENN/MADD domain containing 2D [Source:MGI Symbol;Acc:MGI:2181193]	3	106389721	106410346
ENSMUSG00000016534	7971.04	-0.169675	0.10445	-1.62446	0.104278	0.770208	Lamp2	protein_coding	lysosomal-associated membrane protein 2 [Source:MGI Symbol;Acc:MGI:96748]	X	37490234	37545331
ENSMUSG00000030035	206.741	-0.257805	0.158683	-1.62466	0.104236	0.770208	Wbp1	protein_coding	WW domain binding protein 1 [Source:MGI Symbol;Acc:MGI:104710]	6	83096025	83098540
ENSMUSG00000069324	207.887	-0.78816	0.485276	-1.62415	0.104345	0.770257	Gm5096	protein_coding	predicted gene 5096 [Source:MGI Symbol;Acc:MGI:3643681]	18	87774410	87776275
ENSMUSG00000004451	155.288	-0.267735	0.165386	-1.61884	0.105481	0.770601	Ralb	protein_coding	v-ral simian leukemia viral oncogene B [Source:MGI Symbol;Acc:MGI:1927244]	1	119398035	119432524
ENSMUSG00000016427	539.452	-0.235638	0.145408	-1.62053	0.105119	0.770601	Ndufa1	protein_coding	NADH:ubiquinone oxidoreductase subunit A1 [Source:MGI Symbol;Acc:MGI:1929511]	X	36451241	36454816
ENSMUSG00000019997	51.5973	-0.510862	0.315437	-1.61954	0.105331	0.770601	Ccn2	protein_coding	cellular communication network factor 2 [Source:MGI Symbol;Acc:MGI:95537]	10	24471340	24474581
ENSMUSG00000021905	182.662	-0.30768	0.190079	-1.6187	0.105512	0.770601	Dph3	protein_coding	diphthamine biosynthesis 3 [Source:MGI Symbol;Acc:MGI:1922658]	14	31802523	31807686
ENSMUSG00000023959	48.1414	0.461156	0.284896	1.61868	0.105516	0.770601	Clic5	protein_coding	chloride intracellular channel 5 [Source:MGI Symbol;Acc:MGI:1917912]	17	44445659	44591059
ENSMUSG00000028464	88.2653	-0.674483	0.416112	-1.62092	0.105035	0.770601	Tpm2	protein_coding	tropomyosin 2, beta [Source:MGI Symbol;Acc:MGI:98810]	4	43514711	43523765
ENSMUSG00000028999	254.25	-0.326214	0.201624	-1.61793	0.105677	0.770601	Rint1	protein_coding	RAD50 interactor 1 [Source:MGI Symbol;Acc:MGI:1916233]	5	23992709	24025367
ENSMUSG00000030604	88.5752	0.299149	0.184866	1.6182	0.10562	0.770601	Zfp626	protein_coding	zinc finger protein 626 [Source:MGI Symbol;Acc:MGI:1918413]	7	27506621	27522341
ENSMUSG00000031347	110.593	-0.303473	0.187503	-1.6185	0.105555	0.770601	Cetn2	protein_coding	centrin 2 [Source:MGI Symbol;Acc:MGI:1347085]	X	71957138	71962017
ENSMUSG00000035000	1737.75	-0.207838	0.128177	-1.6215	0.104911	0.770601	Dpp4	protein_coding	dipeptidylpeptidase 4 [Source:MGI Symbol;Acc:MGI:94919]	2	62160417	62242575
ENSMUSG00000037300	345.294	-0.164732	0.101719	-1.61948	0.105343	0.770601	Ttc13	protein_coding	tetratricopeptide repeat domain 13 [Source:MGI Symbol;Acc:MGI:2384573]	8	125398071	125448722
ENSMUSG00000037958	194.377	0.486217	0.299615	1.62281	0.104631	0.770601	Nsrp1	protein_coding	nuclear speckle regulatory protein 1 [Source:MGI Symbol;Acc:MGI:2144305]	11	76935118	76969261
ENSMUSG00000038700	7.98426	0.949471	0.586118	1.61993	0.105247	0.770601	Hoxb5	protein_coding	homeobox B5 [Source:MGI Symbol;Acc:MGI:96186]	11	96194162	96196947
ENSMUSG00000040356	552.147	0.156948	0.0969757	1.61843	0.10557	0.770601	Skiv2l	protein_coding	superkiller viralicidic activity 2-like (S. cerevisiae) [Source:MGI Symbol;Acc:MGI:1099835]	17	35058204	35069186
ENSMUSG00000040596	130.107	0.497262	0.307042	1.61953	0.105334	0.770601	Pogk	protein_coding	pogo transposable element with KRAB domain [Source:MGI Symbol;Acc:MGI:1918842]	1	166212191	166237432
ENSMUSG00000040652	329.22	-0.163378	0.100642	-1.62336	0.104512	0.770601	Oaz2	protein_coding	ornithine decarboxylase antizyme 2 [Source:MGI Symbol;Acc:MGI:109492]	9	65575283	65597582
ENSMUSG00000042102	6552.93	-0.343825	0.212427	-1.61856	0.105543	0.770601	Dmgdh	protein_coding	dimethylglycine dehydrogenase precursor [Source:MGI Symbol;Acc:MGI:1921379]	13	93810941	93889341
ENSMUSG00000050373	85.6203	-0.365726	0.225455	-1.62217	0.104767	0.770601	Snx21	protein_coding	sorting nexin family member 21 [Source:MGI Symbol;Acc:MGI:1917729]	2	164627743	164635736
ENSMUSG00000059734	545.955	-0.206127	0.127416	-1.61774	0.105718	0.770601	Ndufs8	protein_coding	NADH:ubiquinone oxidoreductase core subunit S8 [Source:MGI Symbol;Acc:MGI:2385079]	19	3958863	3962774
ENSMUSG00000070605	40.6929	0.506742	0.312774	1.62015	0.1052	0.770601	Zfp992	protein_coding	zinc finger protein 992 [Source:MGI Symbol;Acc:MGI:3700963]	4	146533480	146554749
ENSMUSG00000082035	380.365	-0.329789	0.203675	-1.61919	0.105407	0.770601	Rpl17-ps8	processed_pseudogene	ribosomal protein L17, pseudogene 8 [Source:MGI Symbol;Acc:MGI:3802129]	X	95528465	95529085
ENSMUSG00000090659	20.8596	-0.688537	0.424519	-1.62192	0.10482	0.770601	Zfp493	protein_coding	zinc finger protein 493 [Source:MGI Symbol;Acc:MGI:1920208]	13	67927812	67940631
ENSMUSG00000006289	169.391	-0.264803	0.163753	-1.61709	0.105859	0.77068	Osgep	protein_coding	O-sialoglycoprotein endopeptidase [Source:MGI Symbol;Acc:MGI:1913496]	14	51143935	51162350
ENSMUSG00000014905	970.341	-0.417702	0.258399	-1.6165	0.105987	0.77068	Dnajb9	protein_coding	DnaJ heat shock protein family (Hsp40) member B9 [Source:MGI Symbol;Acc:MGI:1351618]	12	44252342	44257109
ENSMUSG00000018474	2027.57	0.329988	0.204105	1.61676	0.105931	0.77068	Chd3	protein_coding	chromodomain helicase DNA binding protein 3 [Source:MGI Symbol;Acc:MGI:1344395]	11	69234099	69260232
ENSMUSG00000018567	1800.13	-0.249157	0.154153	-1.6163	0.10603	0.77068	Gabarap	protein_coding	gamma-aminobutyric acid receptor associated protein [Source:MGI Symbol;Acc:MGI:1861742]	11	69881969	69885777
ENSMUSG00000073664	435.552	0.254201	0.157197	1.61709	0.10586	0.77068	Nbeal1	protein_coding	neurobeachin like 1 [Source:MGI Symbol;Acc:MGI:2444343]	1	60219758	60377487
ENSMUSG00000015189	379.212	0.279942	0.173295	1.6154	0.106223	0.770766	Casd1	protein_coding	CAS1 domain containing 1 [Source:MGI Symbol;Acc:MGI:2384865]	6	4600839	4643355
ENSMUSG00000028614	113.639	-0.288655	0.178641	-1.61584	0.10613	0.770766	Ndc1	protein_coding	NDC1 transmembrane nucleoporin [Source:MGI Symbol;Acc:MGI:1920037]	4	107224981	107273543
ENSMUSG00000075704	275.414	-0.230951	0.142948	-1.61563	0.106175	0.770766	Txnrd2	protein_coding	thioredoxin reductase 2 [Source:MGI Symbol;Acc:MGI:1347023]	16	18245134	18297823
ENSMUSG00000029686	745.852	0.155164	0.0960935	1.61472	0.106371	0.77133	Cul1	protein_coding	cullin 1 [Source:MGI Symbol;Acc:MGI:1349658]	6	47430332	47503073
ENSMUSG00000039262	1010.82	0.208431	0.1291	1.61449	0.106422	0.77133	Prrc2b	protein_coding	proline-rich coiled-coil 2B [Source:MGI Symbol;Acc:MGI:1923304]	2	32041094	32124549
ENSMUSG00000025036	617.53	-0.19227	0.119162	-1.61352	0.106632	0.772417	Sfxn2	protein_coding	sideroflexin 2 [Source:MGI Symbol;Acc:MGI:2137678]	19	46561804	46586505
ENSMUSG00000013539	350.512	-0.164465	0.101948	-1.61323	0.106695	0.772437	Tango2	protein_coding	transport and golgi organization 2 [Source:MGI Symbol;Acc:MGI:101825]	16	18118689	18165967
ENSMUSG00000006676	826.227	0.153255	0.0951038	1.61145	0.107082	0.77261	Usp19	protein_coding	ubiquitin specific peptidase 19 [Source:MGI Symbol;Acc:MGI:1918722]	9	108367801	108379536
ENSMUSG00000022751	1657.24	-0.202087	0.125395	-1.61161	0.107048	0.77261	Nit2	protein_coding	nitrilase family, member 2 [Source:MGI Symbol;Acc:MGI:1261838]	16	56977028	56987704
ENSMUSG00000025981	191.589	0.338808	0.21011	1.61253	0.106848	0.77261	Coq10b	protein_coding	coenzyme Q10B [Source:MGI Symbol;Acc:MGI:1915126]	1	55091929	55111861
ENSMUSG00000028621	95.7555	-0.403797	0.250383	-1.61272	0.106806	0.77261	Cyb5rl	protein_coding	cytochrome b5 reductase-like [Source:MGI Symbol;Acc:MGI:1919657]	4	106924185	106945465
ENSMUSG00000073633	42.9015	-0.479712	0.297618	-1.61184	0.106997	0.77261	Fbxo36	protein_coding	F-box protein 36 [Source:MGI Symbol;Acc:MGI:1289192]	1	84817562	84878208
ENSMUSG00000102805	21.185	-0.620534	0.384977	-1.61187	0.106989	0.77261	Gm37240	protein_coding	predicted gene, 37240 [Source:MGI Symbol;Acc:MGI:5610468]	3	84403733	85794825
ENSMUSG00000019809	275.671	0.174267	0.108205	1.61053	0.107282	0.772746	Pex3	protein_coding	peroxisomal biogenesis factor 3 [Source:MGI Symbol;Acc:MGI:1929646]	10	13399586	13428886
ENSMUSG00000026158	239.767	0.190405	0.11822	1.61059	0.107269	0.772746	Ogfrl1	protein_coding	opioid growth factor receptor-like 1 [Source:MGI Symbol;Acc:MGI:1917405]	1	23405505	23436853
ENSMUSG00000072941	254.88	-0.260027	0.161444	-1.61064	0.107259	0.772746	Sod3	protein_coding	superoxide dismutase 3, extracellular [Source:MGI Symbol;Acc:MGI:103181]	5	52521133	52528760
ENSMUSG00000008140	426.394	-0.199734	0.124197	-1.6082	0.107791	0.772932	Emc10	protein_coding	ER membrane protein complex subunit 10 [Source:MGI Symbol;Acc:MGI:1916933]	7	44139361	44145953
ENSMUSG00000022217	153.451	-0.226598	0.140902	-1.6082	0.107792	0.772932	Emc9	protein_coding	ER membrane protein complex subunit 9 [Source:MGI Symbol;Acc:MGI:1934682]	14	55818973	55822759
ENSMUSG00000024038	648.794	-0.173595	0.107896	-1.60891	0.107636	0.772932	Ndufv3	protein_coding	NADH:ubiquinone oxidoreductase core subunit V3 [Source:MGI Symbol;Acc:MGI:1890894]	17	31739089	31750305
ENSMUSG00000029999	268.694	0.255251	0.158681	1.60858	0.107709	0.772932	Tgfa	protein_coding	transforming growth factor alpha [Source:MGI Symbol;Acc:MGI:98724]	6	86172205	86252701
ENSMUSG00000031502	542.755	0.284858	0.17695	1.60982	0.107436	0.772932	Col4a1	protein_coding	collagen, type IV, alpha 1 [Source:MGI Symbol;Acc:MGI:88454]	8	11248423	11362826
ENSMUSG00000039770	501.114	0.184341	0.114557	1.60916	0.107582	0.772932	Ypel5	protein_coding	yippee like 5 [Source:MGI Symbol;Acc:MGI:1916937]	17	73143448	73158190
ENSMUSG00000044340	283.911	0.204542	0.127186	1.60821	0.10779	0.772932	Phlpp1	protein_coding	PH domain and leucine rich repeat protein phosphatase 1 [Source:MGI Symbol;Acc:MGI:2138327]	1	106099482	106321980
ENSMUSG00000050708	21048.3	-0.170009	0.10565	-1.60917	0.10758	0.772932	Ftl1	protein_coding	ferritin light polypeptide 1 [Source:MGI Symbol;Acc:MGI:95589]	7	45107368	45109308
ENSMUSG00000109482	1184.88	-0.234917	0.146112	-1.60779	0.10788	0.773131	Gm4756	protein_coding	predicted gene 4756 [Source:MGI Symbol;Acc:MGI:3644906]	12	72622776	72696435
ENSMUSG00000000901	7.8207	1.0636	0.661654	1.60748	0.107949	0.773188	Mmp11	protein_coding	matrix metallopeptidase 11 [Source:MGI Symbol;Acc:MGI:97008]	10	75759056	75772330
ENSMUSG00000026596	237.391	-0.452432	0.281638	-1.60643	0.10818	0.773872	Abl2	protein_coding	v-abl Abelson murine leukemia viral oncogene 2 (arg, Abelson-related gene) [Source:MGI Symbol;Acc:MGI:87860]	1	156386356	156477138
ENSMUSG00000027890	363.451	-0.334264	0.208106	-1.60622	0.108226	0.773872	Gstm4	protein_coding	glutathione S-transferase, mu 4 [Source:MGI Symbol;Acc:MGI:95862]	3	107947724	107952210
ENSMUSG00000028385	142.743	0.25624	0.15951	1.60642	0.108182	0.773872	Snx30	protein_coding	sorting nexin family member 30 [Source:MGI Symbol;Acc:MGI:2443882]	4	59805840	59904737
ENSMUSG00000024841	202.057	0.317684	0.197886	1.60539	0.108408	0.774307	Eif1ad	protein_coding	eukaryotic translation initiation factor 1A domain containing [Source:MGI Symbol;Acc:MGI:1917110]	19	5416769	5421554
ENSMUSG00000051234	238.676	-0.247561	0.154196	-1.60549	0.108385	0.774307	Rnf7	protein_coding	ring finger protein 7 [Source:MGI Symbol;Acc:MGI:1337096]	9	96352990	96360728
ENSMUSG00000004319	771.836	0.187196	0.116674	1.60444	0.108616	0.775072	Clcn3	protein_coding	chloride channel, voltage-sensitive 3 [Source:MGI Symbol;Acc:MGI:103555]	8	61363423	61436334
ENSMUSG00000015672	230.954	-0.247327	0.15416	-1.60435	0.108636	0.775072	Mrpl32	protein_coding	mitochondrial ribosomal protein L32 [Source:MGI Symbol;Acc:MGI:2137226]	13	14782769	14787750
ENSMUSG00000040891	353.978	0.349346	0.217884	1.60336	0.108856	0.776208	Foxa3	protein_coding	forkhead box A3 [Source:MGI Symbol;Acc:MGI:1347477]	7	18747209	18757463
ENSMUSG00000032570	549.56	0.234324	0.146182	1.60296	0.108943	0.776216	Atp2c1	protein_coding	ATPase, Ca++-sequestering [Source:MGI Symbol;Acc:MGI:1889008]	9	105280738	105404518
ENSMUSG00000043241	349.957	0.192881	0.12034	1.6028	0.108979	0.776216	Upf2	protein_coding	UPF2 regulator of nonsense transcripts homolog (yeast) [Source:MGI Symbol;Acc:MGI:2449307]	2	5956280	6061514
ENSMUSG00000014856	202.549	-0.238673	0.148955	-1.60231	0.109086	0.776547	Tmem208	protein_coding	transmembrane protein 208 [Source:MGI Symbol;Acc:MGI:1913570]	8	106052986	106061851
ENSMUSG00000041577	668.476	-0.180519	0.112683	-1.60202	0.109152	0.776583	Prelp	protein_coding	proline arginine-rich end leucine-rich repeat [Source:MGI Symbol;Acc:MGI:2151110]	1	133838042	133849152
ENSMUSG00000020074	658.557	0.209637	0.131061	1.59953	0.109702	0.779194	Ccar1	protein_coding	cell division cycle and apoptosis regulator 1 [Source:MGI Symbol;Acc:MGI:1914750]	10	62579707	62628065
ENSMUSG00000028158	4360.66	-0.197446	0.123438	-1.59955	0.109698	0.779194	Mttp	protein_coding	microsomal triglyceride transfer protein [Source:MGI Symbol;Acc:MGI:106926]	3	137795615	137850729
ENSMUSG00000031591	403.291	-0.274288	0.171471	-1.59962	0.109682	0.779194	Asah1	protein_coding	N-acylsphingosine amidohydrolase 1 [Source:MGI Symbol;Acc:MGI:1277124]	8	41793234	41827810
ENSMUSG00000029516	30.3132	-0.594118	0.37159	-1.59885	0.109853	0.779833	Cit	protein_coding	citron [Source:MGI Symbol;Acc:MGI:105313]	5	115983337	116147006
ENSMUSG00000034761	294.141	0.207878	0.130067	1.59824	0.10999	0.779942	Map4k5	protein_coding	mitogen-activated protein kinase kinase kinase kinase 5 [Source:MGI Symbol;Acc:MGI:1925503]	12	69850524	69939974
ENSMUSG00000062619	185.195	-0.301845	0.188833	-1.59848	0.109937	0.779942	2310039H08Rik	protein_coding	RIKEN cDNA 2310039H08 gene [Source:MGI Symbol;Acc:MGI:1914351]	17	47083561	47084322
ENSMUSG00000064351	319364	-0.204947	0.128262	-1.59788	0.11007	0.780076	mt-Co1	protein_coding	mitochondrially encoded cytochrome c oxidase I [Source:MGI Symbol;Acc:MGI:102504]	MT	5328	6872
ENSMUSG00000054733	1289.19	-0.148722	0.0931125	-1.59723	0.110215	0.780672	Msra	protein_coding	methionine sulfoxide reductase A [Source:MGI Symbol;Acc:MGI:106916]	14	64360074	64693352
ENSMUSG00000001134	122.81	-0.362001	0.22801	-1.58765	0.112365	0.782945	Uxt	protein_coding	ubiquitously expressed prefoldin like chaperone [Source:MGI Symbol;Acc:MGI:1277988]	X	20807961	20828256
ENSMUSG00000001524	115.024	-0.279654	0.175878	-1.59004	0.111825	0.782945	Gtf2h4	protein_coding	general transcription factor II H, polypeptide 4 [Source:MGI Symbol;Acc:MGI:1338799]	17	35978622	35984631
ENSMUSG00000002319	244.808	0.305784	0.191756	1.59465	0.11079	0.782945	Ipo4	protein_coding	importin 4 [Source:MGI Symbol;Acc:MGI:1923001]	14	55862857	55873414
ENSMUSG00000007564	658.348	-0.112301	0.0704248	-1.59462	0.110797	0.782945	Ppp2r1a	protein_coding	protein phosphatase 2, regulatory subunit A, alpha [Source:MGI Symbol;Acc:MGI:1926334]	17	21165573	21186178
ENSMUSG00000016510	231.762	0.207917	0.130951	1.58775	0.112344	0.782945	Mtif3	protein_coding	mitochondrial translational initiation factor 3 [Source:MGI Symbol;Acc:MGI:1923616]	5	146888383	146900610
ENSMUSG00000018849	950.461	0.267911	0.168191	1.5929	0.111183	0.782945	Wwc1	protein_coding	WW, C2 and coiled-coil domain containing 1 [Source:MGI Symbol;Acc:MGI:2388637]	11	35729227	35871354
ENSMUSG00000020231	66.4651	0.36176	0.227473	1.59035	0.111757	0.782945	Dip2a	protein_coding	disco interacting protein 2 homolog A [Source:MGI Symbol;Acc:MGI:2385920]	10	76095263	76181125
ENSMUSG00000020589	82.3714	0.279803	0.176323	1.58688	0.11254	0.782945	Cyria	protein_coding	CYFIP related Rac1 interactor A [Source:MGI Symbol;Acc:MGI:1261783]	12	12312140	12430966
ENSMUSG00000021957	1308.83	-0.316488	0.199062	-1.58989	0.111859	0.782945	Tkt	protein_coding	transketolase [Source:MGI Symbol;Acc:MGI:105992]	14	30270316	30296677
ENSMUSG00000022102	29.9164	0.498235	0.31329	1.59033	0.11176	0.782945	Dok2	protein_coding	docking protein 2 [Source:MGI Symbol;Acc:MGI:1332623]	14	71003476	71015935
ENSMUSG00000022463	530.727	-0.243349	0.153279	-1.58762	0.112373	0.782945	Srebf2	protein_coding	sterol regulatory element binding factor 2 [Source:MGI Symbol;Acc:MGI:107585]	15	82031382	82089580
ENSMUSG00000022809	633.722	0.266274	0.16778	1.58704	0.112505	0.782945	Nr1i2	protein_coding	nuclear receptor subfamily 1, group I, member 2 [Source:MGI Symbol;Acc:MGI:1337040]	16	38068685	38115186
ENSMUSG00000023021	29.8313	-0.523036	0.32793	-1.59496	0.110721	0.782945	Cers5	protein_coding	ceramide synthase 5 [Source:MGI Symbol;Acc:MGI:1919199]	15	99632762	99670766
ENSMUSG00000023809	29.6567	0.463698	0.292457	1.58553	0.112847	0.782945	Rps6ka2	protein_coding	ribosomal protein S6 kinase, polypeptide 2 [Source:MGI Symbol;Acc:MGI:1342290]	17	7437514	7570714
ENSMUSG00000024900	4327.65	0.325426	0.204931	1.58798	0.112292	0.782945	Cpt1a	protein_coding	carnitine palmitoyltransferase 1a, liver [Source:MGI Symbol;Acc:MGI:1098296]	19	3372334	3435733
ENSMUSG00000026155	325.724	0.204514	0.128614	1.59014	0.111804	0.782945	Smap1	protein_coding	small ArfGAP 1 [Source:MGI Symbol;Acc:MGI:2138261]	1	23883927	23961398
ENSMUSG00000026494	11.6497	0.875472	0.549858	1.59218	0.111345	0.782945	Kif26b	protein_coding	kinesin family member 26B [Source:MGI Symbol;Acc:MGI:2447076]	1	178356690	178766765
ENSMUSG00000027195	1998.53	-0.17843	0.112515	-1.58583	0.112777	0.782945	Hsd17b12	protein_coding	hydroxysteroid (17-beta) dehydrogenase 12 [Source:MGI Symbol;Acc:MGI:1926967]	2	93863034	93988309
ENSMUSG00000028760	832.976	0.192941	0.121209	1.59181	0.111428	0.782945	Eif4g3	protein_coding	eukaryotic translation initiation factor 4 gamma, 3 [Source:MGI Symbol;Acc:MGI:1923935]	4	137720333	137935819
ENSMUSG00000029098	358.526	0.266406	0.167029	1.59497	0.11072	0.782945	Acox3	protein_coding	acyl-Coenzyme A oxidase 3, pristanoyl [Source:MGI Symbol;Acc:MGI:1933156]	5	35740384	35772696
ENSMUSG00000031309	233.248	0.264958	0.166286	1.59338	0.111074	0.782945	Rps6ka3	protein_coding	ribosomal protein S6 kinase polypeptide 3 [Source:MGI Symbol;Acc:MGI:104557]	X	157993303	158151240
ENSMUSG00000031668	251.227	-0.293516	0.185043	-1.58621	0.112692	0.782945	Eif2ak3	protein_coding	eukaryotic translation initiation factor 2 alpha kinase 3 [Source:MGI Symbol;Acc:MGI:1341830]	6	70821499	70882229
ENSMUSG00000033883	83.7821	-0.278229	0.174729	-1.59235	0.111306	0.782945	Zfp267	protein_coding	zinc finger protein 267 [Source:MGI Symbol;Acc:MGI:1098769]	3	36205166	36224491
ENSMUSG00000041695	14.5497	0.818456	0.514509	1.59075	0.111666	0.782945	Kcnj2	protein_coding	potassium inwardly-rectifying channel, subfamily J, member 2 [Source:MGI Symbol;Acc:MGI:104744]	11	110956990	110967647
ENSMUSG00000042328	111.871	0.353395	0.22199	1.59194	0.111398	0.782945	Hps4	protein_coding	HPS4, biogenesis of lysosomal organelles complex 3 subunit 2 [Source:MGI Symbol;Acc:MGI:2177742]	5	112490949	112526280
ENSMUSG00000046160	51.6755	-0.548982	0.345482	-1.58903	0.112053	0.782945	Olig1	protein_coding	oligodendrocyte transcription factor 1 [Source:MGI Symbol;Acc:MGI:1355334]	16	91066660	91068821
ENSMUSG00000050530	92.405	-0.293276	0.184549	-1.58915	0.112026	0.782945	Fam171a1	protein_coding	family with sequence similarity 171, member A1 [Source:MGI Symbol;Acc:MGI:2442917]	2	3115261	3228843
ENSMUSG00000051579	233.926	-0.324618	0.204512	-1.58728	0.112449	0.782945	Tceal8	protein_coding	transcription elongation factor A (SII)-like 8 [Source:MGI Symbol;Acc:MGI:1913934]	X	135069733	135073091
ENSMUSG00000055401	300.929	-0.245764	0.155013	-1.58545	0.112865	0.782945	Fbxo6	protein_coding	F-box protein 6 [Source:MGI Symbol;Acc:MGI:1354743]	4	148230173	148236597
ENSMUSG00000060427	71.6199	-0.32723	0.206286	-1.58629	0.112674	0.782945	Zfp868	protein_coding	zinc finger protein 868 [Source:MGI Symbol;Acc:MGI:2142546]	8	70063508	70078199
ENSMUSG00000060450	709.678	-0.173506	0.108872	-1.59367	0.111011	0.782945	Rnf14	protein_coding	ring finger protein 14 [Source:MGI Symbol;Acc:MGI:1929668]	18	38417590	38450902
ENSMUSG00000061474	103.466	-0.246915	0.154906	-1.59397	0.110943	0.782945	Mrps36	protein_coding	mitochondrial ribosomal protein S36 [Source:MGI Symbol;Acc:MGI:1913378]	13	100872463	100881167
ENSMUSG00000064357	79215.8	0.38475	0.242162	1.58881	0.112103	0.782945	mt-Atp6	protein_coding	mitochondrially encoded ATP synthase 6 [Source:MGI Symbol;Acc:MGI:99927]	MT	7927	8607
ENSMUSG00000067219	57.5969	-1.53724	0.966007	-1.59134	0.111533	0.782945	Nipal1	protein_coding	NIPA-like domain containing 1 [Source:MGI Symbol;Acc:MGI:1917951]	5	72805138	72828421
ENSMUSG00000068036	926.956	0.161388	0.101736	1.58634	0.112662	0.782945	Afdn	protein_coding	afadin, adherens junction formation factor [Source:MGI Symbol;Acc:MGI:1314653]	17	13980801	14126412
ENSMUSG00000079362	80.5569	1.29073	0.810578	1.59235	0.111306	0.782945	Gm43302	protein_coding	predicted gene 43302 [Source:MGI Symbol;Acc:MGI:5663439]	5	105362773	105441561
ENSMUSG00000084309	16.3321	0.81257	0.51097	1.59025	0.111779	0.782945	Mup-ps20	unprocessed_pseudogene	major urinary protein, pseudogene 20 [Source:MGI Symbol;Acc:MGI:3651976]	4	61930649	61933094
ENSMUSG00000098789	22.2628	-0.533922	0.336473	-1.58682	0.112554	0.782945	Jmjd7	protein_coding	jumonji domain containing 7 [Source:MGI Symbol;Acc:MGI:3845785]	2	119857964	119863075
ENSMUSG00000021068	86.544	0.581746	0.367058	1.58489	0.112992	0.783402	Nin	protein_coding	ninein [Source:MGI Symbol;Acc:MGI:105108]	12	70058209	70160491
ENSMUSG00000023043	1411.51	0.289873	0.182985	1.58414	0.113163	0.784009	Krt18	protein_coding	keratin 18 [Source:MGI Symbol;Acc:MGI:96692]	15	101936615	101940462
ENSMUSG00000031584	775.492	0.150079	0.094749	1.58396	0.113202	0.784009	Gsr	protein_coding	glutathione reductase [Source:MGI Symbol;Acc:MGI:95804]	8	34142551	34188191
ENSMUSG00000057346	605.563	0.45557	0.287668	1.58367	0.113269	0.784047	Apol9a	protein_coding	apolipoprotein L 9a [Source:MGI Symbol;Acc:MGI:3606001]	15	77287989	77295335
ENSMUSG00000028423	609.779	0.175297	0.110846	1.58144	0.113777	0.786575	Nfx1	protein_coding	nuclear transcription factor, X-box binding 1 [Source:MGI Symbol;Acc:MGI:1921414]	4	40970906	41025993
ENSMUSG00000036452	323.309	-0.380494	0.240572	-1.58162	0.113736	0.786575	Arhgap26	protein_coding	Rho GTPase activating protein 26 [Source:MGI Symbol;Acc:MGI:1918552]	18	39126198	39509337
ENSMUSG00000074457	168.813	-0.259386	0.164038	-1.58126	0.113819	0.786575	S100a16	protein_coding	S100 calcium binding protein A16 [Source:MGI Symbol;Acc:MGI:1915110]	3	90444561	90450458
ENSMUSG00000020232	194.841	-0.227339	0.143808	-1.58085	0.113912	0.786741	Hmg20b	protein_coding	high mobility group 20B [Source:MGI Symbol;Acc:MGI:1341190]	10	81181882	81186314
ENSMUSG00000024965	63.3118	0.44774	0.283458	1.57956	0.114207	0.786741	Fermt3	protein_coding	fermitin family member 3 [Source:MGI Symbol;Acc:MGI:2147790]	19	6976326	6996837
ENSMUSG00000026857	51.3353	-0.397382	0.251792	-1.57822	0.114515	0.786741	Ntmt1	protein_coding	N-terminal Xaa-Pro-Lys N-methyltransferase 1 [Source:MGI Symbol;Acc:MGI:1913867]	2	30697838	30713045
ENSMUSG00000028709	174.74	0.239926	0.151921	1.57928	0.114272	0.786741	Mob3c	protein_coding	MOB kinase activator 3C [Source:MGI Symbol;Acc:MGI:2140623]	4	115685289	115693382
ENSMUSG00000029028	264.478	0.210945	0.133573	1.57925	0.114279	0.786741	Lrrc47	protein_coding	leucine rich repeat containing 47 [Source:MGI Symbol;Acc:MGI:1920196]	4	154096188	154105970
ENSMUSG00000029507	127.133	-0.235902	0.149433	-1.57864	0.114418	0.786741	Pus1	protein_coding	pseudouridine synthase 1 [Source:MGI Symbol;Acc:MGI:1929237]	5	110921533	110928525
ENSMUSG00000030365	8.09781	1.01321	0.641156	1.58028	0.114043	0.786741	Clec2i	protein_coding	C-type lectin domain family 2, member i [Source:MGI Symbol;Acc:MGI:2136650]	6	128864551	128875130
ENSMUSG00000031256	196.206	0.247096	0.156476	1.57913	0.114307	0.786741	Cstf2	protein_coding	cleavage stimulation factor, 3' pre-RNA subunit 2 [Source:MGI Symbol;Acc:MGI:1343054]	X	132959936	132987568
ENSMUSG00000048186	106.344	0.294186	0.18635	1.57868	0.114409	0.786741	Bend7	protein_coding	BEN domain containing 7 [Source:MGI Symbol;Acc:MGI:2443100]	2	4722642	4806953
ENSMUSG00000061898	61.9791	0.425529	0.26951	1.5789	0.114359	0.786741	Rbak	protein_coding	RB-associated KRAB zinc finger [Source:MGI Symbol;Acc:MGI:1927369]	5	143157941	143166530
ENSMUSG00000095362	82.9087	-0.438604	0.277914	-1.5782	0.11452	0.786741	Gm14325	protein_coding	predicted gene 14325 [Source:MGI Symbol;Acc:MGI:3702875]	2	177473584	177482129
ENSMUSG00000009739	109.661	0.399795	0.254062	1.57361	0.115578	0.78677	Pou6f1	protein_coding	POU domain, class 6, transcription factor 1 [Source:MGI Symbol;Acc:MGI:102935]	15	100473199	100497865
ENSMUSG00000020471	99.7774	-0.312636	0.198374	-1.57599	0.115028	0.78677	Pold2	protein_coding	polymerase (DNA directed), delta 2, regulatory subunit [Source:MGI Symbol;Acc:MGI:1097163]	11	5822180	5828292
ENSMUSG00000021371	520.099	0.18745	0.11908	1.57416	0.115451	0.78677	Mcur1	protein_coding	mitochondrial calcium uniporter regulator 1 [Source:MGI Symbol;Acc:MGI:1923387]	13	43691869	43713667
ENSMUSG00000022220	78.0979	0.480822	0.305524	1.57376	0.115542	0.78677	Adcy4	protein_coding	adenylate cyclase 4 [Source:MGI Symbol;Acc:MGI:99674]	14	56006514	56021552
ENSMUSG00000024074	239.348	0.206778	0.131356	1.57418	0.115446	0.78677	Crim1	protein_coding	cysteine rich transmembrane BMP regulator 1 (chordin like) [Source:MGI Symbol;Acc:MGI:1354756]	17	78507677	78684021
ENSMUSG00000026754	267.461	-0.266065	0.168868	-1.57558	0.115122	0.78677	Golga1	protein_coding	golgi autoantigen, golgin subfamily a, 1 [Source:MGI Symbol;Acc:MGI:1924149]	2	38906167	38955553
ENSMUSG00000026856	147.67	-0.270225	0.171541	-1.57528	0.115192	0.78677	Dolpp1	protein_coding	dolichyl pyrophosphate phosphatase 1 [Source:MGI Symbol;Acc:MGI:1914093]	2	30282266	30290541
ENSMUSG00000028850	42.6097	0.431176	0.273934	1.57401	0.115484	0.78677	Gpatch3	protein_coding	G patch domain containing 3 [Source:MGI Symbol;Acc:MGI:2442492]	4	133302056	133311554
ENSMUSG00000029655	562.431	-0.23556	0.14944	-1.57629	0.11496	0.78677	N4bp2l2	protein_coding	NEDD4 binding protein 2-like 2 [Source:MGI Symbol;Acc:MGI:2687207]	5	150531472	150589648
ENSMUSG00000031691	499.52	0.176471	0.112161	1.57337	0.115633	0.78677	Tnpo2	protein_coding	transportin 2 (importin 3, karyopherin beta 2b) [Source:MGI Symbol;Acc:MGI:2384849]	8	85763544	85784212
ENSMUSG00000035356	114.399	0.357734	0.227074	1.57541	0.115163	0.78677	Nfkbiz	protein_coding	nuclear factor of kappa light polypeptide gene enhancer in B cells inhibitor, zeta [Source:MGI Symbol;Acc:MGI:1931595]	16	55631738	55659262
ENSMUSG00000046782	30.671	-0.57804	0.366812	-1.57585	0.115061	0.78677	Ttc6	protein_coding	tetratricopeptide repeat domain 6 [Source:MGI Symbol;Acc:MGI:2684915]	12	57610899	57784714
ENSMUSG00000050493	47.4817	-0.393426	0.249966	-1.57392	0.115507	0.78677	Fam167b	protein_coding	family with sequence similarity 167, member B [Source:MGI Symbol;Acc:MGI:2668032]	4	129470608	129472342
ENSMUSG00000074238	281.18	0.178937	0.11364	1.57459	0.115351	0.78677	Ap1ar	protein_coding	adaptor-related protein complex 1 associated regulatory protein [Source:MGI Symbol;Acc:MGI:2384822]	3	127600656	127631172
ENSMUSG00000074264	2700.91	-0.253695	0.160987	-1.57588	0.115055	0.78677	Amy1	protein_coding	amylase 1, salivary [Source:MGI Symbol;Acc:MGI:88019]	3	113349359	113400348
ENSMUSG00000074971	7.77232	-0.785333	0.498406	-1.57569	0.115098	0.78677	Fibin	protein_coding	fin bud initiation factor homolog (zebrafish) [Source:MGI Symbol;Acc:MGI:1914856]	2	110191262	110193528
ENSMUSG00000082334	14.8571	-1.01944	0.646276	-1.5774	0.114704	0.78677	Gm13244	processed_pseudogene	predicted gene 13244 [Source:MGI Symbol;Acc:MGI:3650036]	4	145472316	145473971
ENSMUSG00000087598	74.5275	0.403749	0.256303	1.57528	0.115192	0.78677	Zfp111	protein_coding	zinc finger protein 111 [Source:MGI Symbol;Acc:MGI:1929114]	7	23893372	23910868
ENSMUSG00000004285	309.762	-0.242588	0.154707	-1.56805	0.116868	0.786909	Atp6v1f	protein_coding	ATPase, H+ transporting, lysosomal V1 subunit F [Source:MGI Symbol;Acc:MGI:1913394]	6	29467717	29470511
ENSMUSG00000015653	176.846	-0.30379	0.19352	-1.56981	0.11646	0.786909	Steap2	protein_coding	six transmembrane epithelial antigen of prostate 2 [Source:MGI Symbol;Acc:MGI:1921301]	5	5714829	5744578
ENSMUSG00000017631	82.2643	0.346866	0.22123	1.5679	0.116905	0.786909	Abr	protein_coding	active BCR-related gene [Source:MGI Symbol;Acc:MGI:107771]	11	76307560	76514384
ENSMUSG00000020677	223.997	-0.204664	0.130234	-1.57152	0.116063	0.786909	Ddx52	protein_coding	DExD box helicase 52 [Source:MGI Symbol;Acc:MGI:1925644]	11	83832888	83853914
ENSMUSG00000020886	30.2964	-0.702272	0.447322	-1.56995	0.116427	0.786909	Dlg4	protein_coding	discs large MAGUK scaffold protein 4 [Source:MGI Symbol;Acc:MGI:1277959]	11	69907768	69938348
ENSMUSG00000021640	11.6621	-0.917594	0.583988	-1.57126	0.116123	0.786909	Naip1	protein_coding	NLR family, apoptosis inhibitory protein 1 [Source:MGI Symbol;Acc:MGI:1298223]	13	100544272	100589377
ENSMUSG00000023832	990.592	-0.373118	0.237788	-1.56912	0.116619	0.786909	Acat2	protein_coding	acetyl-Coenzyme A acetyltransferase 2 [Source:MGI Symbol;Acc:MGI:87871]	17	13161777	13179634
ENSMUSG00000024242	378.393	0.168833	0.107442	1.57138	0.116095	0.786909	Map4k3	protein_coding	mitogen-activated protein kinase kinase kinase kinase 3 [Source:MGI Symbol;Acc:MGI:2154405]	17	80887941	81035914
ENSMUSG00000024404	1004.14	0.136897	0.087244	1.56913	0.116617	0.786909	Riok3	protein_coding	RIO kinase 3 [Source:MGI Symbol;Acc:MGI:1914128]	18	12261798	12290444
ENSMUSG00000031511	378.137	-0.28524	0.181603	-1.57067	0.116258	0.786909	Arhgef7	protein_coding	Rho guanine nucleotide exchange factor (GEF7) [Source:MGI Symbol;Acc:MGI:1860493]	8	11777721	11885219
ENSMUSG00000035126	7.64317	-0.803827	0.512268	-1.56915	0.116612	0.786909	Dnai4	protein_coding	dynein axonemal intermediate chain 4 [Source:MGI Symbol;Acc:MGI:2385328]	4	102895262	102971752
ENSMUSG00000036810	194.807	-0.184847	0.117817	-1.56894	0.116661	0.786909	Cnep1r1	protein_coding	CTD nuclear envelope phosphatase 1 regulatory subunit 1 [Source:MGI Symbol;Acc:MGI:1921981]	8	88845397	88861738
ENSMUSG00000038014	1827.53	0.131619	0.0838782	1.56917	0.116608	0.786909	Fam120a	protein_coding	family with sequence similarity 120, member A [Source:MGI Symbol;Acc:MGI:2446163]	13	49032695	49121493
ENSMUSG00000039715	35.0911	-0.40458	0.25764	-1.57033	0.116338	0.786909	Dync2i2	protein_coding	dynein 2 intermediate chain 2 [Source:MGI Symbol;Acc:MGI:1919070]	2	29921558	29938893
ENSMUSG00000052133	28.2436	-1.08933	0.694319	-1.56892	0.116666	0.786909	Sema5b	protein_coding	sema domain, seven thrombospondin repeats (type 1 and type 1-like), transmembrane domain (TM) and short cytoplasmic domain, (semaphorin) 5B [Source:MGI Symbol;Acc:MGI:107555]	16	35361515	35485102
ENSMUSG00000068394	43.7532	-0.375842	0.23962	-1.56849	0.116766	0.786909	Cep152	protein_coding	centrosomal protein 152 [Source:MGI Symbol;Acc:MGI:2139083]	2	125405008	125467033
ENSMUSG00000070462	53.0914	-0.41201	0.262499	-1.56957	0.116516	0.786909	Tlnrd1	protein_coding	talin rod domain containing 1 [Source:MGI Symbol;Acc:MGI:1891420]	7	83529081	83533513
ENSMUSG00000071014	572.504	-0.260191	0.165693	-1.57032	0.116342	0.786909	Ndufb6	protein_coding	NADH:ubiquinone oxidoreductase subunit B6 [Source:MGI Symbol;Acc:MGI:2684983]	4	40270591	40279421
ENSMUSG00000071204	823.012	-0.243995	0.155637	-1.56772	0.116946	0.786909	Gm10319	transcribed_unprocessed_pseudogene	predicted pseudogene 10319 [Source:MGI Symbol;Acc:MGI:3643520]	6	122113587	122128975
ENSMUSG00000071659	1586.96	0.154487	0.0984878	1.56859	0.116742	0.786909	Hnrnpul2	protein_coding	heterogeneous nuclear ribonucleoprotein U-like 2 [Source:MGI Symbol;Acc:MGI:1915943]	19	8797374	8811507
ENSMUSG00000115338	772.062	-0.247979	0.157687	-1.5726	0.11581	0.786909	Pnp	protein_coding	purine-nucleoside phosphorylase [Source:MGI Symbol;Acc:MGI:97365]	14	51168539	51202694
ENSMUSG00000041734	37.3732	-0.387184	0.247024	-1.56739	0.117023	0.787012	Kirrel	protein_coding	kirre like nephrin family adhesion molecule 1 [Source:MGI Symbol;Acc:MGI:1891396]	3	86985900	87082054
ENSMUSG00000015971	304.093	-0.24562	0.156764	-1.56681	0.117158	0.787504	Actr8	protein_coding	ARP8 actin-related protein 8 [Source:MGI Symbol;Acc:MGI:1860775]	14	29700294	29728311
ENSMUSG00000019942	7.66865	1.04681	0.668311	1.56635	0.117267	0.787825	Cdk1	protein_coding	cyclin-dependent kinase 1 [Source:MGI Symbol;Acc:MGI:88351]	10	69170976	69188768
ENSMUSG00000003847	850.156	0.239212	0.153155	1.5619	0.118312	0.789807	Nfat5	protein_coding	nuclear factor of activated T cells 5 [Source:MGI Symbol;Acc:MGI:1859333]	8	108020102	108106149
ENSMUSG00000019960	631.247	-0.409045	0.261631	-1.56344	0.117949	0.789807	Dusp6	protein_coding	dual specificity phosphatase 6 [Source:MGI Symbol;Acc:MGI:1914853]	10	99099093	99103351
ENSMUSG00000020888	45.8211	0.379481	0.242763	1.56318	0.118011	0.789807	Dvl2	protein_coding	dishevelled segment polarity protein 2 [Source:MGI Symbol;Acc:MGI:106613]	11	69891421	69903127
ENSMUSG00000022346	31.5293	0.921114	0.589772	1.56181	0.118332	0.789807	Myc	protein_coding	myelocytomatosis oncogene [Source:MGI Symbol;Acc:MGI:97250]	15	61857240	61862223
ENSMUSG00000025404	938.696	0.251618	0.160982	1.56302	0.118048	0.789807	R3hdm2	protein_coding	R3H domain containing 2 [Source:MGI Symbol;Acc:MGI:1919000]	10	127216196	127335253
ENSMUSG00000026822	298.358	-1.4216	0.908985	-1.56394	0.117832	0.789807	Lcn2	protein_coding	lipocalin 2 [Source:MGI Symbol;Acc:MGI:96757]	2	32274645	32278264
ENSMUSG00000029556	259.568	-0.237392	0.151841	-1.56342	0.117953	0.789807	Hnf1a	protein_coding	HNF1 homeobox A [Source:MGI Symbol;Acc:MGI:98504]	5	115087039	115109153
ENSMUSG00000030835	531.959	0.162249	0.103924	1.56122	0.118472	0.789807	Nomo1	protein_coding	nodal modulator 1 [Source:MGI Symbol;Acc:MGI:2385850]	7	45683122	45733636
ENSMUSG00000033499	1209.44	0.170643	0.109324	1.5609	0.118548	0.789807	Larp4b	protein_coding	La ribonucleoprotein domain family, member 4B [Source:MGI Symbol;Acc:MGI:106330]	13	9143917	9224487
ENSMUSG00000035726	545.621	0.138603	0.0886677	1.56317	0.118011	0.789807	Supt16	protein_coding	SPT16, facilitates chromatin remodeling subunit [Source:MGI Symbol;Acc:MGI:1890948]	14	52397871	52434873
ENSMUSG00000039244	134.921	-0.233854	0.149772	-1.5614	0.118429	0.789807	E130309D02Rik	protein_coding	RIKEN cDNA E130309D02 gene [Source:MGI Symbol;Acc:MGI:2442621]	5	143286950	143301115
ENSMUSG00000057863	757.396	-0.340735	0.217967	-1.56324	0.117996	0.789807	Rpl36	protein_coding	ribosomal protein L36 [Source:MGI Symbol;Acc:MGI:1860603]	17	56920416	56921243
ENSMUSG00000063358	1096	-0.137019	0.087694	-1.56247	0.118177	0.789807	Mapk1	protein_coding	mitogen-activated protein kinase 1 [Source:MGI Symbol;Acc:MGI:1346858]	16	16801246	16865317
ENSMUSG00000068663	276.194	-0.205814	0.131844	-1.56104	0.118514	0.789807	Clec16a	protein_coding	C-type lectin domain family 16, member A [Source:MGI Symbol;Acc:MGI:1921624]	16	10363203	10562742
ENSMUSG00000074890	91.5509	-0.390182	0.249975	-1.56088	0.118551	0.789807	Lcmt2	protein_coding	leucine carboxyl methyltransferase 2 [Source:MGI Symbol;Acc:MGI:1353659]	2	120958788	120971134
ENSMUSG00000083219	25.8913	-0.432371	0.276896	-1.5615	0.118407	0.789807	Gm11410	processed_pseudogene	predicted gene 11410 [Source:MGI Symbol;Acc:MGI:3652015]	4	79922226	79923368
ENSMUSG00000022390	511.01	0.35231	0.225884	1.55969	0.118832	0.790031	Zc3h7b	protein_coding	zinc finger CCCH type containing 7B [Source:MGI Symbol;Acc:MGI:1328310]	15	81629258	81680461
ENSMUSG00000026048	222.574	0.261889	0.167845	1.5603	0.118688	0.790031	Ercc5	protein_coding	excision repair cross-complementing rodent repair deficiency, complementation group 5 [Source:MGI Symbol;Acc:MGI:103582]	1	44186904	44220420
ENSMUSG00000032481	366.262	0.186064	0.119278	1.55992	0.118778	0.790031	Smarcc1	protein_coding	SWI/SNF related, matrix associated, actin dependent regulator of chromatin, subfamily c, member 1 [Source:MGI Symbol;Acc:MGI:1203524]	9	109946776	110069246
ENSMUSG00000039703	1002.95	0.141314	0.0905908	1.55991	0.11878	0.790031	Nploc4	protein_coding	NPL4 homolog, ubiquitin recognition factor [Source:MGI Symbol;Acc:MGI:2679787]	11	120271196	120328534
ENSMUSG00000027947	474.248	-0.415558	0.266719	-1.55803	0.119225	0.790585	Il6ra	protein_coding	interleukin 6 receptor, alpha [Source:MGI Symbol;Acc:MGI:105304]	3	89771366	89820503
ENSMUSG00000047250	193.893	0.260621	0.167181	1.55892	0.119016	0.790585	Ptgs1	protein_coding	prostaglandin-endoperoxide synthase 1 [Source:MGI Symbol;Acc:MGI:97797]	2	36120438	36142284
ENSMUSG00000057219	32.7268	0.460915	0.29574	1.55852	0.119111	0.790585	Armc7	protein_coding	armadillo repeat containing 7 [Source:MGI Symbol;Acc:MGI:2679719]	11	115366493	115381293
ENSMUSG00000063659	354.774	0.387987	0.248986	1.55827	0.119169	0.790585	Zbtb18	protein_coding	zinc finger and BTB domain containing 18 [Source:MGI Symbol;Acc:MGI:1353609]	1	177269917	177278330
ENSMUSG00000064210	194.167	0.285522	0.183188	1.55863	0.119085	0.790585	Ano6	protein_coding	anoctamin 6 [Source:MGI Symbol;Acc:MGI:2145890]	15	95688724	95872632
ENSMUSG00000017670	131.267	0.322355	0.207236	1.5555	0.119828	0.790941	Elmo2	protein_coding	engulfment and cell motility 2 [Source:MGI Symbol;Acc:MGI:2153045]	2	165129951	165168399
ENSMUSG00000018906	59.3075	0.400726	0.257401	1.55681	0.119515	0.790941	P4ha2	protein_coding	procollagen-proline, 2-oxoglutarate 4-dioxygenase (proline 4-hydroxylase), alpha II polypeptide [Source:MGI Symbol;Acc:MGI:894286]	11	53990921	54022491
ENSMUSG00000020364	60.9631	0.427273	0.274447	1.55685	0.119506	0.790941	Zfp354a	protein_coding	zinc finger protein 354A [Source:MGI Symbol;Acc:MGI:103172]	11	50950084	50963626
ENSMUSG00000022504	46.2094	0.708446	0.455276	1.55608	0.119689	0.790941	Ciita	protein_coding	class II transactivator [Source:MGI Symbol;Acc:MGI:108445]	16	10297923	10346282
ENSMUSG00000024044	49.0279	0.377123	0.242645	1.55422	0.120133	0.790941	Epb41l3	protein_coding	erythrocyte membrane protein band 4.1 like 3 [Source:MGI Symbol;Acc:MGI:103008]	17	69382678	69596984
ENSMUSG00000024789	260.574	0.183386	0.117829	1.55637	0.119619	0.790941	Jak2	protein_coding	Janus kinase 2 [Source:MGI Symbol;Acc:MGI:96629]	19	29229228	29290480
ENSMUSG00000026072	497.578	0.265463	0.170808	1.55416	0.120145	0.790941	Il1r1	protein_coding	interleukin 1 receptor, type I [Source:MGI Symbol;Acc:MGI:96545]	1	40264240	40356417
ENSMUSG00000027284	116.11	0.469771	0.302249	1.55425	0.120124	0.790941	Cdan1	protein_coding	congenital dyserythropoietic anemia, type I (human) [Source:MGI Symbol;Acc:MGI:1916218]	2	120546635	120680609
ENSMUSG00000027366	2426.08	0.152434	0.0979773	1.55581	0.119754	0.790941	Sppl2a	protein_coding	signal peptide peptidase like 2A [Source:MGI Symbol;Acc:MGI:1913802]	2	126732311	126775155
ENSMUSG00000028896	72.4363	-0.374671	0.240999	-1.55466	0.120028	0.790941	Rcc1	protein_coding	regulator of chromosome condensation 1 [Source:MGI Symbol;Acc:MGI:1913989]	4	132059230	132080916
ENSMUSG00000031672	5619.68	-0.113263	0.0727739	-1.55638	0.119619	0.790941	Got2	protein_coding	glutamatic-oxaloacetic transaminase 2, mitochondrial [Source:MGI Symbol;Acc:MGI:95792]	8	96590762	96615175
ENSMUSG00000033454	176.869	0.232206	0.149163	1.55673	0.119535	0.790941	Zbtb1	protein_coding	zinc finger and BTB domain containing 1 [Source:MGI Symbol;Acc:MGI:2442326]	12	76417040	76443724
ENSMUSG00000033763	55.7242	0.336695	0.216499	1.55518	0.119903	0.790941	Mtss2	protein_coding	MTSS I-BAR domain containing 2 [Source:MGI Symbol;Acc:MGI:3039591]	8	111448108	111468032
ENSMUSG00000070372	515.268	0.204379	0.131455	1.55474	0.120007	0.790941	Capza1	protein_coding	capping protein (actin filament) muscle Z-line, alpha 1 [Source:MGI Symbol;Acc:MGI:106227]	3	104730095	104771821
ENSMUSG00000033066	233.358	-0.244294	0.157316	-1.55289	0.120449	0.792181	Gas7	protein_coding	growth arrest specific 7 [Source:MGI Symbol;Acc:MGI:1202388]	11	67345917	67579816
ENSMUSG00000073491	31.4228	0.554346	0.356985	1.55286	0.120458	0.792181	Ifi213	protein_coding	interferon activated gene 213 [Source:MGI Symbol;Acc:MGI:3695276]	1	173393849	173426840
ENSMUSG00000022218	73.1943	0.498589	0.321148	1.55252	0.120538	0.7923	Tgm1	protein_coding	transglutaminase 1, K polypeptide [Source:MGI Symbol;Acc:MGI:98730]	14	55937466	55951383
ENSMUSG00000027579	13.2062	-0.637273	0.41056	-1.5522	0.120613	0.79239	Srms	protein_coding	src-related kinase lacking C-terminal regulatory tyrosine and N-terminal myristylation sites [Source:MGI Symbol;Acc:MGI:101865]	2	180847355	180854978
ENSMUSG00000100967	28.4606	0.465402	0.29997	1.5515	0.120783	0.793094	Gm29666	protein_coding	predicted gene 29666 [Source:MGI Symbol;Acc:MGI:5580372]	15	84794639	84804239
ENSMUSG00000028240	957.674	-0.934409	0.602365	-1.55123	0.120846	0.793101	Cyp7a1	protein_coding	cytochrome P450, family 7, subfamily a, polypeptide 1 [Source:MGI Symbol;Acc:MGI:106091]	4	6265612	6275633
ENSMUSG00000049881	36.5955	-0.428204	0.276139	-1.55068	0.120977	0.793557	2810025M15Rik	transcribed_processed_pseudogene	RIKEN cDNA 2810025M15 gene [Source:MGI Symbol;Acc:MGI:1917203]	1	157239922	157247806
ENSMUSG00000019297	175.486	0.241874	0.156094	1.54954	0.121251	0.794129	Nop9	protein_coding	NOP9 nucleolar protein [Source:MGI Symbol;Acc:MGI:1915092]	14	55983150	55992957
ENSMUSG00000036040	76.1982	-0.439286	0.283479	-1.54962	0.121232	0.794129	Adamtsl2	protein_coding	ADAMTS-like 2 [Source:MGI Symbol;Acc:MGI:1925044]	2	26969391	26998993
ENSMUSG00000054555	11.1861	-0.952774	0.614812	-1.5497	0.121213	0.794129	Adam12	protein_coding	a disintegrin and metallopeptidase domain 12 (meltrin alpha) [Source:MGI Symbol;Acc:MGI:105378]	7	133484928	133833875
ENSMUSG00000029068	1228.9	0.153729	0.0992606	1.54874	0.121444	0.794173	Ccnl2	protein_coding	cyclin L2 [Source:MGI Symbol;Acc:MGI:1927119]	4	155896946	155909000
ENSMUSG00000030598	11.5863	0.627061	0.404948	1.5485	0.121503	0.794173	Fbxo17	protein_coding	F-box protein 17 [Source:MGI Symbol;Acc:MGI:1354707]	7	28416229	28437569
ENSMUSG00000038894	289.44	-0.504581	0.325803	-1.54873	0.121446	0.794173	Irs2	protein_coding	insulin receptor substrate 2 [Source:MGI Symbol;Acc:MGI:109334]	8	11034681	11058458
ENSMUSG00000046667	132.59	-0.355878	0.229824	-1.54848	0.121506	0.794173	Rbm12b1	protein_coding	RNA binding motif protein 12 B1 [Source:MGI Symbol;Acc:MGI:1919647]	4	12140264	12146731
ENSMUSG00000025405	666.163	0.352729	0.227907	1.54768	0.121698	0.794615	Inhbc	protein_coding	inhibin beta-C [Source:MGI Symbol;Acc:MGI:105932]	10	127192191	127206300
ENSMUSG00000027860	93.6683	0.41888	0.27064	1.54774	0.121686	0.794615	Vangl1	protein_coding	VANGL planar cell polarity 1 [Source:MGI Symbol;Acc:MGI:2159344]	3	102060899	102112009
ENSMUSG00000021461	44.8262	0.566147	0.366369	1.54529	0.122276	0.796757	Fancc	protein_coding	Fanconi anemia, complementation group C [Source:MGI Symbol;Acc:MGI:95480]	13	63432857	63645092
ENSMUSG00000027762	477.751	-0.340616	0.220422	-1.54529	0.122276	0.796757	Sucnr1	protein_coding	succinate receptor 1 [Source:MGI Symbol;Acc:MGI:1934135]	3	59989290	59994987
ENSMUSG00000029291	729.065	0.182264	0.117933	1.54549	0.122229	0.796757	Rufy3	protein_coding	RUN and FYVE domain containing 3 [Source:MGI Symbol;Acc:MGI:106484]	5	88712899	88799251
ENSMUSG00000046865	281.719	0.195516	0.126524	1.54529	0.122276	0.796757	Fbl	protein_coding	fibrillarin [Source:MGI Symbol;Acc:MGI:95486]	7	27869135	27878694
ENSMUSG00000036537	10.9004	-0.741681	0.48005	-1.54501	0.122344	0.796795	Rnf113a1	protein_coding	ring finger protein 113A1 [Source:MGI Symbol;Acc:MGI:1917192]	X	36454898	36456120
ENSMUSG00000002588	7073.38	-0.275904	0.180368	-1.52968	0.126097	0.797103	Pon1	protein_coding	paraoxonase 1 [Source:MGI Symbol;Acc:MGI:103295]	6	5168090	5193946
ENSMUSG00000002679	88.8802	-0.264211	0.1757	-1.50376	0.132644	0.797103	Med6	protein_coding	mediator complex subunit 6 [Source:MGI Symbol;Acc:MGI:1917042]	12	81620331	81641782
ENSMUSG00000005465	19.1067	0.541113	0.351784	1.5382	0.124	0.797103	Il27ra	protein_coding	interleukin 27 receptor, alpha [Source:MGI Symbol;Acc:MGI:1355318]	8	84756923	84769218
ENSMUSG00000009281	4180.23	-0.329339	0.213912	-1.5396	0.123658	0.797103	Rarres2	protein_coding	retinoic acid receptor responder (tazarotene induced) 2 [Source:MGI Symbol;Acc:MGI:1918910]	6	48546630	48549723
ENSMUSG00000010721	77.0387	0.359755	0.236209	1.52304	0.127749	0.797103	Lmbr1	protein_coding	limb region 1 [Source:MGI Symbol;Acc:MGI:1861746]	5	29434800	29583388
ENSMUSG00000012296	65.3757	0.426695	0.278986	1.52945	0.126153	0.797103	Tjap1	protein_coding	tight junction associated protein 1 [Source:MGI Symbol;Acc:MGI:1921344]	17	46568777	46593952
ENSMUSG00000014606	622.696	-0.126584	0.0819979	-1.54375	0.122649	0.797103	Slc25a11	protein_coding	solute carrier family 25 (mitochondrial carrier oxoglutarate carrier), member 11 [Source:MGI Symbol;Acc:MGI:1915113]	11	70535022	70538305
ENSMUSG00000014769	1069.99	-0.187207	0.124295	-1.50616	0.132027	0.797103	Psmb1	protein_coding	proteasome (prosome, macropain) subunit, beta type 1 [Source:MGI Symbol;Acc:MGI:104884]	17	15695283	15720013
ENSMUSG00000015597	440.343	0.285124	0.187139	1.52359	0.12761	0.797103	Zfp318	protein_coding	zinc finger protein 318 [Source:MGI Symbol;Acc:MGI:1889348]	17	46694657	46731846
ENSMUSG00000015854	1301.05	0.359303	0.234857	1.52988	0.126047	0.797103	Cd5l	protein_coding	CD5 antigen-like [Source:MGI Symbol;Acc:MGI:1334419]	3	87265188	87278380
ENSMUSG00000016940	212.406	-0.232448	0.151333	-1.53601	0.124537	0.797103	Kctd2	protein_coding	potassium channel tetramerisation domain containing 2 [Source:MGI Symbol;Acc:MGI:1917632]	11	115310954	115322100
ENSMUSG00000017664	164.907	-0.239023	0.155182	-1.54027	0.123494	0.797103	Slc35c2	protein_coding	solute carrier family 35, member C2 [Source:MGI Symbol;Acc:MGI:2385166]	2	165118474	165129789
ENSMUSG00000018648	8.48832	-0.846808	0.551688	-1.53494	0.124798	0.797103	Dusp14	protein_coding	dual specificity phosphatase 14 [Source:MGI Symbol;Acc:MGI:1927168]	11	83938867	83960087
ENSMUSG00000019837	202.918	0.271979	0.180532	1.50654	0.131929	0.797103	Gtf3c6	protein_coding	general transcription factor IIIC, polypeptide 6, alpha [Source:MGI Symbol;Acc:MGI:1914621]	10	40123699	40134104
ENSMUSG00000020027	181.217	1.07055	0.709392	1.50911	0.13127	0.797103	Socs2	protein_coding	suppressor of cytokine signaling 2 [Source:MGI Symbol;Acc:MGI:1201787]	10	95221224	95253042
ENSMUSG00000020057	16.5106	0.634754	0.421594	1.5056	0.132169	0.797103	Dram1	protein_coding	DNA-damage regulated autophagy modulator 1 [Source:MGI Symbol;Acc:MGI:1918962]	10	88158666	88214942
ENSMUSG00000020150	1036.43	-0.257842	0.167221	-1.54192	0.123092	0.797103	Gamt	protein_coding	guanidinoacetate methyltransferase [Source:MGI Symbol;Acc:MGI:1098221]	10	80093985	80096846
ENSMUSG00000020190	647.906	-0.266543	0.177252	-1.50375	0.132646	0.797103	Mknk2	protein_coding	MAP kinase-interacting serine/threonine kinase 2 [Source:MGI Symbol;Acc:MGI:894279]	10	80501161	80513946
ENSMUSG00000020709	413.354	0.167842	0.109397	1.53426	0.124967	0.797103	Adap2	protein_coding	ArfGAP with dual PH domains 2 [Source:MGI Symbol;Acc:MGI:2663075]	11	80044931	80069784
ENSMUSG00000020733	1423.19	0.187112	0.12265	1.52557	0.127116	0.797103	Slc9a3r1	protein_coding	solute carrier family 9 (sodium/hydrogen exchanger), member 3 regulator 1 [Source:MGI Symbol;Acc:MGI:1349482]	11	115054167	115072007
ENSMUSG00000020986	1025.69	0.143139	0.0941664	1.52006	0.128495	0.797103	Sec23a	protein_coding	SEC23 homolog A, COPII coat complex component [Source:MGI Symbol;Acc:MGI:1349635]	12	59005169	59058803
ENSMUSG00000021065	65.9891	-0.292984	0.193891	-1.51108	0.130769	0.797103	Fut8	protein_coding	fucosyltransferase 8 [Source:MGI Symbol;Acc:MGI:1858901]	12	77284899	77523112
ENSMUSG00000021375	245.965	0.324828	0.214915	1.51143	0.13068	0.797103	Kif13a	protein_coding	kinesin family member 13A [Source:MGI Symbol;Acc:MGI:1098264]	13	46902563	47083343
ENSMUSG00000021843	323.412	0.24714	0.160959	1.53543	0.124679	0.797103	Ktn1	protein_coding	kinectin 1 [Source:MGI Symbol;Acc:MGI:109153]	14	47885905	47977351
ENSMUSG00000021959	209.857	0.209115	0.136864	1.52791	0.126536	0.797103	Lats2	protein_coding	large tumor suppressor 2 [Source:MGI Symbol;Acc:MGI:1354386]	14	57927119	57995845
ENSMUSG00000021996	2338.78	-0.155564	0.101226	-1.5368	0.124343	0.797103	Esd	protein_coding	esterase D/formylglutathione hydrolase [Source:MGI Symbol;Acc:MGI:95421]	14	74969737	74988205
ENSMUSG00000022562	915.638	0.223465	0.146282	1.52763	0.126605	0.797103	Oplah	protein_coding	5-oxoprolinase (ATP-hydrolysing) [Source:MGI Symbol;Acc:MGI:1922725]	15	76180801	76212215
ENSMUSG00000022565	1009.57	0.253429	0.164306	1.54243	0.12297	0.797103	Plec	protein_coding	plectin [Source:MGI Symbol;Acc:MGI:1277961]	15	76055174	76116774
ENSMUSG00000022757	647.992	0.169524	0.112046	1.51298	0.130284	0.797103	Tfg	protein_coding	Trk-fused gene [Source:MGI Symbol;Acc:MGI:1338041]	16	56510695	56537813
ENSMUSG00000022793	18.7465	0.610217	0.402565	1.51582	0.129564	0.797103	B4galt4	protein_coding	UDP-Gal:betaGlcNAc beta 1,4-galactosyltransferase, polypeptide 4 [Source:MGI Symbol;Acc:MGI:1928387]	16	38562626	38589411
ENSMUSG00000022817	800.115	-0.152432	0.100541	-1.51611	0.129491	0.797103	Itgb5	protein_coding	integrin beta 5 [Source:MGI Symbol;Acc:MGI:96614]	16	33650035	33769708
ENSMUSG00000022912	777.661	0.196973	0.128126	1.53734	0.12421	0.797103	Pros1	protein_coding	protein S (alpha) [Source:MGI Symbol;Acc:MGI:1095733]	16	62674670	62749709
ENSMUSG00000023034	42.2301	-0.928993	0.61504	-1.51046	0.130926	0.797103	Nr4a1	protein_coding	nuclear receptor subfamily 4, group A, member 1 [Source:MGI Symbol;Acc:MGI:1352454]	15	101152150	101172676
ENSMUSG00000023072	67.792	0.356865	0.235915	1.51268	0.13036	0.797103	Cep89	protein_coding	centrosomal protein 89 [Source:MGI Symbol;Acc:MGI:1919390]	7	35096460	35138114
ENSMUSG00000023944	9357.34	0.145139	0.0949593	1.52843	0.126406	0.797103	Hsp90ab1	protein_coding	heat shock protein 90 alpha (cytosolic), class B member 1 [Source:MGI Symbol;Acc:MGI:96247]	17	45878701	45884197
ENSMUSG00000024137	94.8733	-0.314333	0.207142	-1.51748	0.129146	0.797103	E4f1	protein_coding	E4F transcription factor 1 [Source:MGI Symbol;Acc:MGI:109530]	17	24662752	24689287
ENSMUSG00000024240	215.482	0.251654	0.16701	1.50682	0.131856	0.797103	Epc1	protein_coding	enhancer of polycomb homolog 1 [Source:MGI Symbol;Acc:MGI:1278322]	18	6435951	6516108
ENSMUSG00000024304	1545.15	0.128306	0.0834838	1.5369	0.124317	0.797103	Cdh2	protein_coding	cadherin 2 [Source:MGI Symbol;Acc:MGI:88355]	18	16721934	16942303
ENSMUSG00000024369	196.722	-0.250313	0.16402	-1.52611	0.126982	0.797103	Nelfe	protein_coding	negative elongation factor complex member E, Rdbp [Source:MGI Symbol;Acc:MGI:102744]	17	35069367	35075348
ENSMUSG00000024371	952.644	0.27389	0.181962	1.50521	0.132271	0.797103	C2	protein_coding	complement component 2 (within H-2S) [Source:MGI Symbol;Acc:MGI:88226]	17	35081580	35117241
ENSMUSG00000024457	521.023	0.161615	0.104921	1.54036	0.123474	0.797103	Trim26	protein_coding	tripartite motif-containing 26 [Source:MGI Symbol;Acc:MGI:1337056]	17	37148026	37170290
[truncated: 10,752 more rows]

## Sheet: WTF_CD_vs_KOF_CD
Ensembl	baseMean	log2FoldChange	lfcSE	stat	pvalue	padj	Gene name	Gene type	Gene description	Chromosome/scaffold name	Gene start (bp)	Gene end (bp)
ENSMUSG00000031767	1988.56	-3.97012	0.299701	-13.2469	4.7e-40	6.26e-36	Nudt7	protein_coding	nudix (nucleoside diphosphate linked moiety X)-type motif 7 [Source:MGI Symbol;Acc:MGI:1914778]	8	114860297	114881479
ENSMUSG00000078964	4385.16	2.96774	0.2376	12.4905	8.41e-36	5.61e-32	Ces1b	protein_coding	carboxylesterase 1B [Source:MGI Symbol;Acc:MGI:3779470]	8	93783356	93806645
ENSMUSG00000110714	51.5665	5.01332	0.502168	9.98336	1.8e-23	8.01e-20	Gm45910	unprocessed_pseudogene	predicted gene 45910 [Source:MGI Symbol;Acc:MGI:5805025]	8	93867959	93880744
ENSMUSG00000040957	60.1544	1.75563	0.297945	5.89247	3.8e-09	1.27e-05	Cables1	protein_coding	CDK5 and Abl enzyme substrate 1 [Source:MGI Symbol;Acc:MGI:1927065]	18	11972277	12078687
ENSMUSG00000022197	37.4531	1.91135	0.329815	5.79523	6.82e-09	1.82e-05	Pdzd2	protein_coding	PDZ domain containing 2 [Source:MGI Symbol;Acc:MGI:1922394]	15	12359797	12740010
ENSMUSG00000009293	387.674	-0.55388	0.106166	-5.21712	1.82e-07	0.0003459	Ube2g2	protein_coding	ubiquitin-conjugating enzyme E2G 2 [Source:MGI Symbol;Acc:MGI:1343188]	10	77458109	77481827
ENSMUSG00000020695	30.0689	1.8402	0.351851	5.23005	1.69e-07	0.0003459	Mrc2	protein_coding	mannose receptor, C type 2 [Source:MGI Symbol;Acc:MGI:107818]	11	105183469	105241965
ENSMUSG00000113889	26.323	-2.73878	0.535769	-5.11187	3.19e-07	0.00053127	Gm48501	processed_pseudogene	predicted gene, 48501 [Source:MGI Symbol;Acc:MGI:6098028]	13	17534879	17538719
ENSMUSG00000019866	435.125	0.70174	0.140664	4.98877	6.08e-07	0.000899611	Crybg1	protein_coding	crystallin beta-gamma domain containing 1 [Source:MGI Symbol;Acc:MGI:109544]	10	43826632	44024849
ENSMUSG00000032754	802.818	0.993615	0.204438	4.86022	1.17e-06	0.00156229	Slc8b1	protein_coding	solute carrier family 8 (sodium/lithium/calcium exchanger), member B1 [Source:MGI Symbol;Acc:MGI:2180781]	5	120649233	120672089
ENSMUSG00000063929	188.679	1.85396	0.385648	4.80739	1.53e-06	0.0018522	Cyp4a32	protein_coding	cytochrome P450, family 4, subfamily a, polypeptide 32 [Source:MGI Symbol;Acc:MGI:3717148]	4	115458166	115478799
ENSMUSG00000067212	2705.26	0.498647	0.107594	4.63452	3.58e-06	0.00397243	H2-T23	protein_coding	histocompatibility 2, T region locus 23 [Source:MGI Symbol;Acc:MGI:95957]	17	36340665	36343747
ENSMUSG00000009545	28.9762	-2.24895	0.493427	-4.55782	5.17e-06	0.00529761	Kcnq1	protein_coding	potassium voltage-gated channel, subfamily Q, member 1 [Source:MGI Symbol;Acc:MGI:108083]	7	142660099	142980779
ENSMUSG00000033174	3082.22	-0.796768	0.178169	-4.47198	7.75e-06	0.00737581	Mgll	protein_coding	monoglyceride lipase [Source:MGI Symbol;Acc:MGI:1346042]	6	88701394	88805342
ENSMUSG00000020142	153.178	-1.14373	0.259103	-4.41421	1.01e-05	0.00900501	Slc1a4	protein_coding	solute carrier family 1 (glutamate/neutral amino acid transporter), member 4 [Source:MGI Symbol;Acc:MGI:2135601]	11	20252180	20282713
ENSMUSG00000032478	131.992	-0.857364	0.200019	-4.28641	1.82e-05	0.0151211	Nme6	protein_coding	NME/NM23 nucleoside diphosphate kinase 6 [Source:MGI Symbol;Acc:MGI:1861676]	9	109661817	109672184
ENSMUSG00000117951	19.6501	2.8408	0.669384	4.2439	2.2e-05	0.0172169	Gm50357	processed_pseudogene	predicted gene, 50357 [Source:MGI Symbol;Acc:MGI:6303243]	19	61245972	61246227
ENSMUSG00000023019	3823.01	-0.655569	0.155457	-4.21705	2.48e-05	0.0183222	Gpd1	protein_coding	glycerol-3-phosphate dehydrogenase 1 (soluble) [Source:MGI Symbol;Acc:MGI:95679]	15	99615396	99622886
ENSMUSG00000026981	66.7625	1.55424	0.371164	4.18748	2.82e-05	0.0197805	Il1rn	protein_coding	interleukin 1 receptor antagonist [Source:MGI Symbol;Acc:MGI:96547]	2	24226865	24241506
ENSMUSG00000038991	1633.51	-0.508264	0.121722	-4.17563	2.97e-05	0.0197971	Txndc5	protein_coding	thioredoxin domain containing 5 [Source:MGI Symbol;Acc:MGI:2145316]	13	38684055	38712800
ENSMUSG00000020538	4796.37	-0.921884	0.222486	-4.14355	3.42e-05	0.0198104	Srebf1	protein_coding	sterol regulatory element binding transcription factor 1 [Source:MGI Symbol;Acc:MGI:107606]	11	60089915	60113407
ENSMUSG00000034424	993.578	-0.454081	0.109462	-4.14829	3.35e-05	0.0198104	Gcsh	protein_coding	glycine cleavage system protein H (aminomethyl carrier) [Source:MGI Symbol;Acc:MGI:1915383]	8	117708549	117720276
ENSMUSG00000066258	251.138	0.674907	0.162185	4.16134	3.16e-05	0.0198104	Trim12a	protein_coding	tripartite motif-containing 12A [Source:MGI Symbol;Acc:MGI:1923931]	7	103949101	103964673
ENSMUSG00000058672	1893.42	-1.07499	0.261486	-4.11106	3.94e-05	0.0218646	Tubb2a	protein_coding	tubulin, beta 2A class IIA [Source:MGI Symbol;Acc:MGI:107861]	13	34258257	34261990
ENSMUSG00000018983	35.1339	-1.82633	0.446424	-4.09102	4.29e-05	0.022009	E2f2	protein_coding	E2F transcription factor 2 [Source:MGI Symbol;Acc:MGI:1096341]	4	135899705	135923368
ENSMUSG00000029547	296.875	-0.620055	0.151386	-4.09585	4.21e-05	0.022009	Ints1	protein_coding	integrator complex subunit 1 [Source:MGI Symbol;Acc:MGI:1915760]	5	139737037	139761429
ENSMUSG00000022091	503.226	1.10839	0.272444	4.06834	4.73e-05	0.0225318	Sorbs3	protein_coding	sorbin and SH3 domain containing 3 [Source:MGI Symbol;Acc:MGI:700013]	14	70417917	70449438
ENSMUSG00000035227	945.868	-0.469633	0.11543	-4.06854	4.73e-05	0.0225318	Spcs2	protein_coding	signal peptidase complex subunit 2 homolog (S. cerevisiae) [Source:MGI Symbol;Acc:MGI:1913874]	7	99486776	99512669
ENSMUSG00000037139	25.6271	2.24263	0.555706	4.03564	5.45e-05	0.0250189	Myom3	protein_coding	myomesin family, member 3 [Source:MGI Symbol;Acc:MGI:2685280]	4	135487026	135542875
ENSMUSG00000017715	157.158	-0.815939	0.204567	-3.98862	6.65e-05	0.0295162	Pgs1	protein_coding	phosphatidylglycerophosphate synthase 1 [Source:MGI Symbol;Acc:MGI:1921701]	11	117877118	117914837
ENSMUSG00000031422	1025.01	-0.380613	0.096015	-3.9641	7.37e-05	0.0297464	Morf4l2	protein_coding	mortality factor 4 like 2 [Source:MGI Symbol;Acc:MGI:1927167]	X	135633691	135644439
ENSMUSG00000060512	299.265	-0.439463	0.110642	-3.97194	7.13e-05	0.0297464	0610040J01Rik	protein_coding	RIKEN cDNA 0610040J01 gene [Source:MGI Symbol;Acc:MGI:1923511]	5	63969706	64056968
ENSMUSG00000064225	7365.39	-0.440538	0.111071	-3.96627	7.3e-05	0.0297464	Paqr9	protein_coding	progestin and adipoQ receptor family member IX [Source:MGI Symbol;Acc:MGI:1922802]	9	95441710	95450076
ENSMUSG00000034173	31.8523	2.06449	0.531735	3.88255	0.000103367	0.0405077	Zbed5	protein_coding	zinc finger, BED type containing 5 [Source:MGI Symbol;Acc:MGI:1919220]	5	129924564	129932464
ENSMUSG00000025537	16.7927	1.86241	0.48644	3.82866	0.000128845	0.0426576	Phkg1	protein_coding	phosphorylase kinase gamma 1 [Source:MGI Symbol;Acc:MGI:97579]	5	129892262	129927390
ENSMUSG00000026202	1684.38	-0.706158	0.183088	-3.85693	0.000114822	0.0426576	Tuba4a	protein_coding	tubulin, alpha 4A [Source:MGI Symbol;Acc:MGI:1095410]	1	75190872	75196509
ENSMUSG00000027346	848.742	1.07377	0.282353	3.80294	0.000142988	0.0426576	Gpcpd1	protein_coding	glycerophosphocholine phosphodiesterase 1 [Source:MGI Symbol;Acc:MGI:104898]	2	132371002	132429649
ENSMUSG00000028636	217.259	-0.597485	0.156557	-3.8164	0.000135414	0.0426576	Ppcs	protein_coding	phosphopantothenoylcysteine synthetase [Source:MGI Symbol;Acc:MGI:1915237]	4	119275727	119279617
ENSMUSG00000030108	2831.29	-0.299973	0.0785321	-3.81975	0.000133585	0.0426576	Slc6a13	protein_coding	solute carrier family 6 (neurotransmitter transporter, GABA), member 13 [Source:MGI Symbol;Acc:MGI:95629]	6	121277186	121314692
ENSMUSG00000034591	467.91	-1.01053	0.266978	-3.78505	0.000153675	0.0426576	Slc41a2	protein_coding	solute carrier family 41, member 2 [Source:MGI Symbol;Acc:MGI:2442940]	10	83066712	83173746
ENSMUSG00000034842	34.5385	1.21278	0.315986	3.83808	0.000124002	0.0426576	Art3	protein_coding	ADP-ribosyltransferase 3 [Source:MGI Symbol;Acc:MGI:1202729]	5	92479686	92562487
ENSMUSG00000044715	96.8765	0.675079	0.17527	3.85166	0.000117319	0.0426576	Gskip	protein_coding	GSK3B interacting protein [Source:MGI Symbol;Acc:MGI:1914037]	12	105651088	105669282
ENSMUSG00000045374	669.273	0.502346	0.132354	3.79549	0.000147352	0.0426576	Wdr81	protein_coding	WD repeat domain 81 [Source:MGI Symbol;Acc:MGI:2681828]	11	75331770	75345543
ENSMUSG00000052407	67.5207	0.973361	0.256225	3.79886	0.000145366	0.0426576	Ccdc171	protein_coding	coiled-coil domain containing 171 [Source:MGI Symbol;Acc:MGI:1922152]	4	83443782	83782907
ENSMUSG00000053094	862.925	-0.355105	0.0922571	-3.84907	0.000118565	0.0426576	Tmem248	protein_coding	transmembrane protein 248 [Source:MGI Symbol;Acc:MGI:1918917]	5	130245922	130272606
ENSMUSG00000054717	101.725	1.05071	0.274143	3.83272	0.000126737	0.0426576	Hmgb2	protein_coding	high mobility group box 2 [Source:MGI Symbol;Acc:MGI:96157]	8	57964941	57969033
ENSMUSG00000066687	251.703	0.868696	0.229254	3.78922	0.000151119	0.0426576	Zbtb16	protein_coding	zinc finger and BTB domain containing 16 [Source:MGI Symbol;Acc:MGI:103222]	9	48565597	48747522
ENSMUSG00000110353	161.128	1.42291	0.373474	3.80994	0.000139003	0.0426576	Gm33543	protein_coding	predicted gene, 33543 [Source:MGI Symbol;Acc:MGI:5592702]	10	95659835	95678792
ENSMUSG00000000159	265.471	-0.392839	0.104116	-3.77308	0.000161245	0.0429537	Igsf5	protein_coding	immunoglobulin superfamily, member 5 [Source:MGI Symbol;Acc:MGI:1919308]	16	96162868	96223321
ENSMUSG00000020484	1864.13	-0.461842	0.122562	-3.76822	0.000164413	0.0429537	Xbp1	protein_coding	X-box binding protein 1 [Source:MGI Symbol;Acc:MGI:98970]	11	5470659	5475893
ENSMUSG00000032553	247.211	-0.686584	0.181958	-3.77331	0.000161095	0.0429537	Srprb	protein_coding	signal recognition particle receptor, B subunit [Source:MGI Symbol;Acc:MGI:102964]	9	103065231	103079336
ENSMUSG00000020135	9.82495	2.73098	0.730909	3.73642	0.000186658	0.0436435	Apc2	protein_coding	APC regulator of WNT signaling pathway 2 [Source:MGI Symbol;Acc:MGI:1346052]	10	80131811	80154097
ENSMUSG00000026305	606.814	0.478462	0.12748	3.75322	0.000174578	0.0436435	Lrrfip1	protein_coding	leucine rich repeat (in FLII) interacting protein 1 [Source:MGI Symbol;Acc:MGI:1342770]	1	90926459	91056666
ENSMUSG00000028458	206.568	-0.517184	0.1381	-3.745	0.000180391	0.0436435	Tesk1	protein_coding	testis specific protein kinase 1 [Source:MGI Symbol;Acc:MGI:1201675]	4	43441939	43448064
ENSMUSG00000034485	165.734	0.586868	0.157344	3.72985	0.000191593	0.0436435	Uaca	protein_coding	uveal autoantigen with coiled-coil domains and ankyrin repeats [Source:MGI Symbol;Acc:MGI:1919815]	9	60701824	60787652
ENSMUSG00000038828	564.73	-0.521883	0.139954	-3.72896	0.000192275	0.0436435	Tmem214	protein_coding	transmembrane protein 214 [Source:MGI Symbol;Acc:MGI:1916046]	5	31025356	31036524
ENSMUSG00000040998	34.4087	1.11636	0.298863	3.73536	0.000187445	0.0436435	Npnt	protein_coding	nephronectin [Source:MGI Symbol;Acc:MGI:2148811]	3	132587506	132656052
ENSMUSG00000057363	179.055	-0.608658	0.162998	-3.73414	0.000188359	0.0436435	Uxs1	protein_coding	UDP-glucuronate decarboxylase 1 [Source:MGI Symbol;Acc:MGI:1915133]	1	43786126	43866960
ENSMUSG00000058056	1234.9	-0.630933	0.169257	-3.72767	0.000193258	0.0436435	Palld	protein_coding	palladin, cytoskeletal associated protein [Source:MGI Symbol;Acc:MGI:1919583]	8	61964467	62355724
ENSMUSG00000036323	1358.42	-0.305692	0.0829589	-3.68486	0.000228826	0.048923	Srp72	protein_coding	signal recognition particle 72 [Source:MGI Symbol;Acc:MGI:1333795]	5	77122530	77147784
ENSMUSG00000037820	1942.68	-0.350282	0.0950148	-3.6866	0.000227266	0.048923	Tgm2	protein_coding	transglutaminase 2, C polypeptide [Source:MGI Symbol;Acc:MGI:98731]	2	157958322	157988356
ENSMUSG00000038648	514.204	-0.757204	0.205645	-3.6821	0.000231323	0.048923	Creb3l2	protein_coding	cAMP responsive element binding protein 3-like 2 [Source:MGI Symbol;Acc:MGI:2442695]	6	37304190	37419081
ENSMUSG00000041417	1520.35	-0.672407	0.182061	-3.69331	0.000221353	0.048923	Pik3r1	protein_coding	phosphoinositide-3-kinase regulatory subunit 1 [Source:MGI Symbol;Acc:MGI:97583]	13	101817071	101904725
ENSMUSG00000026353	1408.19	-0.516259	0.140736	-3.66828	0.000244183	0.0508359	Ubxn4	protein_coding	UBX domain protein 4 [Source:MGI Symbol;Acc:MGI:1915062]	1	128171701	128207115
ENSMUSG00000070284	142.618	-1.18499	0.323582	-3.6621	0.00025016	0.0512789	Gmppb	protein_coding	GDP-mannose pyrophosphorylase B [Source:MGI Symbol;Acc:MGI:2660880]	9	107926441	107930000
ENSMUSG00000030082	1920.04	-0.40128	0.109807	-3.65441	0.000257779	0.0518817	Sec61a1	protein_coding	Sec61 alpha 1 subunit (S. cerevisiae) [Source:MGI Symbol;Acc:MGI:1858417]	6	88480561	88495887
ENSMUSG00000053040	23.2021	1.61409	0.442055	3.65133	0.000260888	0.0518817	Aph1c	protein_coding	aph1 homolog C, gamma secretase subunit [Source:MGI Symbol;Acc:MGI:1915568]	9	66722276	66742008
ENSMUSG00000003644	237.544	-0.782706	0.216274	-3.61905	0.000295687	0.0543697	Rps6ka1	protein_coding	ribosomal protein S6 kinase polypeptide 1 [Source:MGI Symbol;Acc:MGI:104558]	4	133574601	133615108
ENSMUSG00000022347	1016.2	-2.05672	0.566068	-3.63335	0.000279769	0.0543697	A1bg	protein_coding	alpha-1-B glycoprotein [Source:MGI Symbol;Acc:MGI:2152878]	15	60768708	60794861
ENSMUSG00000028410	3092.54	-0.886784	0.24511	-3.6179	0.000296999	0.0543697	Dnaja1	protein_coding	DnaJ heat shock protein family (Hsp40) member A1 [Source:MGI Symbol;Acc:MGI:1270129]	4	40722150	40737149
ENSMUSG00000028960	701.678	0.472161	0.130243	3.62522	0.000288711	0.0543697	Ube4b	protein_coding	ubiquitination factor E4B [Source:MGI Symbol;Acc:MGI:1927086]	4	149412873	149511206
ENSMUSG00000030956	174.028	0.825206	0.228138	3.61713	0.000297883	0.0543697	Fam53b	protein_coding	family with sequence similarity 53, member B [Source:MGI Symbol;Acc:MGI:1925188]	7	132313811	132415615
ENSMUSG00000042686	21.8432	1.67641	0.461684	3.63107	0.000282253	0.0543697	Jph1	protein_coding	junctophilin 1 [Source:MGI Symbol;Acc:MGI:1891495]	1	17034784	17168113
ENSMUSG00000017210	179.396	-0.53826	0.149784	-3.59356	0.000326187	0.0558274	Med24	protein_coding	mediator complex subunit 24 [Source:MGI Symbol;Acc:MGI:1344385]	11	98595417	98620261
ENSMUSG00000022757	626.909	-0.426734	0.118766	-3.59306	0.000326819	0.0558274	Tfg	protein_coding	Trk-fused gene [Source:MGI Symbol;Acc:MGI:1338041]	16	56510695	56537813
ENSMUSG00000024807	761.715	-0.865763	0.24074	-3.59626	0.000322827	0.0558274	Syvn1	protein_coding	synovial apoptosis inhibitor 1, synoviolin [Source:MGI Symbol;Acc:MGI:1921376]	19	6096606	6103742
ENSMUSG00000048578	1704.55	-0.578587	0.160467	-3.60566	0.000311365	0.0558274	Mlec	protein_coding	malectin [Source:MGI Symbol;Acc:MGI:1924015]	5	115281040	115296238
ENSMUSG00000111375	50.568	1.04992	0.291967	3.59604	0.000323104	0.0558274	Btbd8	protein_coding	BTB (POZ) domain containing 8 [Source:MGI Symbol;Acc:MGI:3646208]	5	107585863	107659073
ENSMUSG00000111709	6.50325	5.38028	1.50212	3.5818	0.00034123	0.0575512	Gm3776	protein_coding	predicted gene 3776 [Source:MGI Symbol;Acc:MGI:3826440]	9	78164411	78176448
ENSMUSG00000020258	2838.28	-0.443464	0.124177	-3.57124	0.000355298	0.0584443	Glyctk	protein_coding	glycerate kinase [Source:MGI Symbol;Acc:MGI:2444085]	9	106030056	106035337
ENSMUSG00000029580	7991.81	-0.433076	0.121225	-3.57251	0.000353574	0.0584443	Actb	protein_coding	actin, beta [Source:MGI Symbol;Acc:MGI:87904]	5	142888870	142892509
ENSMUSG00000050423	16.1199	2.32989	0.654002	3.56251	0.000367327	0.0596862	Ppp1r3g	protein_coding	protein phosphatase 1, regulatory subunit 3G [Source:MGI Symbol;Acc:MGI:1923737]	13	36142822	36154371
ENSMUSG00000047822	570.853	-1.88483	0.530031	-3.55608	0.000376434	0.060429	Angptl8	protein_coding	angiopoietin-like 8 [Source:MGI Symbol;Acc:MGI:3643534]	9	21746806	21748643
ENSMUSG00000028197	12.5255	2.57187	0.736473	3.49214	0.000479165	0.0757208	Col24a1	protein_coding	collagen, type XXIV, alpha 1 [Source:MGI Symbol;Acc:MGI:1918605]	3	144998233	145257766
ENSMUSG00000031762	458.494	3.11179	0.891635	3.48998	0.000483058	0.0757208	Mt2	protein_coding	metallothionein 2 [Source:MGI Symbol;Acc:MGI:97172]	8	94899292	94900196
ENSMUSG00000032575	874.958	-0.897863	0.258	-3.48009	0.000501254	0.0776594	Manf	protein_coding	mesencephalic astrocyte-derived neurotrophic factor [Source:MGI Symbol;Acc:MGI:1922090]	9	106715511	106769178
ENSMUSG00000027550	71.1109	0.711085	0.204638	3.47484	0.000511154	0.0782829	Lrrcc1	protein_coding	leucine rich repeat and coiled-coil domain containing 1 [Source:MGI Symbol;Acc:MGI:1918960]	3	14598848	14637718
ENSMUSG00000036752	1010.98	-0.764694	0.220578	-3.46678	0.000526737	0.0797528	Tubb4b	protein_coding	tubulin, beta 4B class IVB [Source:MGI Symbol;Acc:MGI:1915472]	2	25112172	25114714
ENSMUSG00000089857	32.1245	1.23359	0.35703	3.45515	0.000549994	0.0823384	Zfp882	protein_coding	zinc finger protein 882 [Source:MGI Symbol;Acc:MGI:3642748]	8	72662452	72670198
ENSMUSG00000036528	431.092	0.525704	0.152961	3.43685	0.000588516	0.0871265	Ppfibp2	protein_coding	PTPRF interacting protein, binding protein 2 (liprin beta 2) [Source:MGI Symbol;Acc:MGI:894649]	7	107194414	107347790
ENSMUSG00000014905	882.667	-0.671424	0.195739	-3.4302	0.000603142	0.0883106	Dnajb9	protein_coding	DnaJ heat shock protein family (Hsp40) member B9 [Source:MGI Symbol;Acc:MGI:1351618]	12	44252342	44257109
ENSMUSG00000020668	31.6327	1.15469	0.338888	3.40729	0.000656113	0.0950223	Kif3c	protein_coding	kinesin family member 3C [Source:MGI Symbol;Acc:MGI:107979]	12	3415132	3456494
ENSMUSG00000023393	53.2632	-0.997486	0.293251	-3.40148	0.000670229	0.0960229	Slc17a9	protein_coding	solute carrier family 17, member 9 [Source:MGI Symbol;Acc:MGI:1919107]	2	180367056	180384073
ENSMUSG00000007594	136.423	-0.51575	0.152318	-3.38602	0.000709154	0.0978679	Hapln4	protein_coding	hyaluronan and proteoglycan link protein 4 [Source:MGI Symbol;Acc:MGI:2679531]	8	70536107	70543512
ENSMUSG00000018362	470.733	-0.608077	0.179524	-3.38715	0.000706221	0.0978679	Kpna2	protein_coding	karyopherin (importin) alpha 2 [Source:MGI Symbol;Acc:MGI:103561]	11	106879455	106890367
ENSMUSG00000028044	38.7676	-0.83868	0.247215	-3.39251	0.000692544	0.0978679	Cks1b	protein_coding	CDC28 protein kinase 1b [Source:MGI Symbol;Acc:MGI:1889208]	3	89322779	89325690
ENSMUSG00000058569	591.612	-0.481237	0.142179	-3.38473	0.000712488	0.0978679	Tmed9	protein_coding	transmembrane p24 trafficking protein 9 [Source:MGI Symbol;Acc:MGI:1914761]	13	55721545	55745510
ENSMUSG00000050445	3246.45	0.800031	0.236607	3.38127	0.000721522	0.0980975	Cyp8b1	protein_coding	cytochrome P450, family 8, subfamily b, polypeptide 1 [Source:MGI Symbol;Acc:MGI:1338044]	9	121743422	121745371
ENSMUSG00000018068	107.063	-1.00857	0.298921	-3.37403	0.000740758	0.0996956	Ints2	protein_coding	integrator complex subunit 2 [Source:MGI Symbol;Acc:MGI:1917672]	11	86101507	86148401
ENSMUSG00000040441	102.3	-1.03697	0.307657	-3.37053	0.000750226	0.0999601	Slc26a10	protein_coding	solute carrier family 26, member 10 [Source:MGI Symbol;Acc:MGI:2143920]	10	127007262	127016514
ENSMUSG00000070056	431.675	-0.529479	0.157531	-3.36111	0.000776298	0.10241	Mfhas1	protein_coding	malignant fibrous histiocytoma amplified sequence 1 [Source:MGI Symbol;Acc:MGI:1098644]	8	36054952	36146603
ENSMUSG00000005583	93.9973	1.24695	0.376443	3.31244	0.000924851	0.113631	Mef2c	protein_coding	myocyte enhancer factor 2C [Source:MGI Symbol;Acc:MGI:99458]	13	83652153	83815199
ENSMUSG00000020029	3150.5	0.325407	0.0982723	3.31127	0.000928725	0.113631	Nudt4	protein_coding	nudix (nucleoside diphosphate linked moiety X)-type motif 4 [Source:MGI Symbol;Acc:MGI:1918457]	10	95382869	95400008
ENSMUSG00000027331	9.64734	-2.09451	0.630145	-3.32385	0.00088785	0.113631	Knstrn	protein_coding	kinetochore-localized astrin/SPAG5 binding [Source:MGI Symbol;Acc:MGI:1289298]	2	118644484	118684438
ENSMUSG00000030107	176.829	0.86839	0.262057	3.31374	0.000920574	0.113631	Usp18	protein_coding	ubiquitin specific peptidase 18 [Source:MGI Symbol;Acc:MGI:1344364]	6	121222865	121247876
ENSMUSG00000032115	1995.63	-0.876685	0.264733	-3.31159	0.00092769	0.113631	Hyou1	protein_coding	hypoxia up-regulated 1 [Source:MGI Symbol;Acc:MGI:108030]	9	44290787	44303666
ENSMUSG00000035325	1710.07	-0.404339	0.121932	-3.31609	0.000912861	0.113631	Sec31a	protein_coding	Sec31 homolog A (S. cerevisiae) [Source:MGI Symbol;Acc:MGI:1916412]	5	100509508	100564093
ENSMUSG00000046169	65.5972	1.01317	0.306001	3.31101	0.000929586	0.113631	Adamts6	protein_coding	a disintegrin-like and metallopeptidase (reprolysin type) with thrombospondin type 1 motif, 6 [Source:MGI Symbol;Acc:MGI:1347348]	13	104424343	104633203
ENSMUSG00000070348	1230.77	-1.58004	0.474595	-3.32923	0.000870854	0.113631	Ccnd1	protein_coding	cyclin D1 [Source:MGI Symbol;Acc:MGI:88313]	7	144483668	144493662
ENSMUSG00000020900	219.067	0.716623	0.217595	3.29338	0.000989904	0.119904	Myh10	protein_coding	myosin, heavy polypeptide 10, non-muscle [Source:MGI Symbol;Acc:MGI:1930780]	11	68582385	68707458
ENSMUSG00000002129	345.859	-0.476063	0.145252	-3.27749	0.00104734	0.12436	Sf3a1	protein_coding	splicing factor 3a, subunit 1 [Source:MGI Symbol;Acc:MGI:1914715]	11	4110350	4132541
ENSMUSG00000003234	555.572	-0.46515	0.142224	-3.27056	0.00107335	0.12436	Abcf3	protein_coding	ATP-binding cassette, sub-family F (GCN20), member 3 [Source:MGI Symbol;Acc:MGI:1351656]	16	20367327	20380129
ENSMUSG00000019189	431.914	-0.585779	0.17908	-3.27104	0.00107153	0.12436	Rnf145	protein_coding	ring finger protein 145 [Source:MGI Symbol;Acc:MGI:1921565]	11	44409791	44456347
ENSMUSG00000054580	132.494	0.599674	0.182984	3.27719	0.00104847	0.12436	Pla2r1	protein_coding	phospholipase A2 receptor 1 [Source:MGI Symbol;Acc:MGI:102468]	2	60247887	60383652
ENSMUSG00000092558	248.512	-0.498378	0.152223	-3.27401	0.00106034	0.12436	Med20	protein_coding	mediator complex subunit 20 [Source:MGI Symbol;Acc:MGI:1929648]	17	47922507	47935343
ENSMUSG00000070544	1172.88	-0.379472	0.116242	-3.26449	0.00109661	0.125959	Top1	protein_coding	topoisomerase (DNA) I [Source:MGI Symbol;Acc:MGI:98788]	2	160487808	160564684
ENSMUSG00000028999	247.732	-0.517262	0.15873	-3.25875	0.00111903	0.126356	Rint1	protein_coding	RAD50 interactor 1 [Source:MGI Symbol;Acc:MGI:1916233]	5	23992709	24025367
ENSMUSG00000052142	24.2313	-1.46661	0.44973	-3.26108	0.00110989	0.126356	Rasal3	protein_coding	RAS protein activator like 3 [Source:MGI Symbol;Acc:MGI:2444128]	17	32609633	32622557
ENSMUSG00000090394	187.893	0.655862	0.2016	3.25328	0.00114083	0.127734	4930523C07Rik	protein_coding	RIKEN cDNA 4930523C07 gene [Source:MGI Symbol;Acc:MGI:1914897]	1	159871952	159907778
ENSMUSG00000002477	181.856	-0.48014	0.148281	-3.23805	0.00120351	0.130976	Snrpd1	protein_coding	small nuclear ribonucleoprotein D1 [Source:MGI Symbol;Acc:MGI:98344]	18	10617775	10642079
ENSMUSG00000022292	81.8257	0.642354	0.198503	3.23599	0.00121224	0.130976	Rrm2b	protein_coding	ribonucleotide reductase M2 B (TP53 inducible) [Source:MGI Symbol;Acc:MGI:2155865]	15	37924196	37961562
[truncated: 13,180 more rows]

## Sheet: WTM_WD_vs_KOM_WD
Ensembl	baseMean	log2FoldChange	lfcSE	stat	pvalue	padj	Gene name	Gene type	Gene description	Chromosome/scaffold name	Gene start (bp)	Gene end (bp)
[truncated: 12,751 more rows]

[truncated: 7 more sheets: WTF_WD_vs_KOF_WD, WTM_CD_vs_WTM_WD, WTF_CD_vs_WTF_WD, KOM_CD_vs_KOM_WD, KOF_CD_vs_KOF_WD, WTM_WD_vs_WTF_WD, KOM_WD_vs_KOF_WD]
